# Supplementary material for: AGAMOUS Gene as a New Sex-Identification Marker in Fig (Ficus carica L.) Is More Efficient Than RAN1
Source: Front Plant Sci. 2021 Oct 20;12:755358. doi: 10.3389/fpls.2021.755358 (PMC8564383; doi:10.3389/fpls.2021.755358)
Supplement: Supplementary Figure 1 — Full-length alignment of Ficus AG genes. [file Data_Sheet_1.zip]

Archive with 8 entries (8 files):
- Supplementary Figure 1.JPEG
- Supplementary Figure 2.JPEG
- Supplementary Figure 3.JPEG
- Supplementary Figure 4.JPEG
- Supplementary Table 1.XLSX
- Supplementary Table 2.DOCX
- Supplementary Table 3.XLSX
- Supplementary Table 4.fa
