# Supplementary material for: AGAMOUS Gene as a New Sex-Identification Marker in Fig (Ficus carica L.) Is More Efficient Than RAN1
Source: Front Plant Sci. 2021 Oct 20;12:755358. doi: 10.3389/fpls.2021.755358 (PMC8564383; doi:10.3389/fpls.2021.755358)
Supplement: Supplementary Figure 1 — Full-length alignment of Ficus AG genes. [file Data_Sheet_1.zip › Supplementary Table 1.XLSX]

## Sheet: Materials and results
	gDNA	2-SNP		6-SNP						1-SNP	RNA1-Marker						Sex results	AG-Marker	Bearing fruit
		SNP15-8998	SNP14-9166	SNP13-9823	SNP12-9855	SNP11-9876	SNP10-9900	SNP9-10377	SNP8-10431	SNP7-11760	SNP6-12314	SNP5-12388	SNP4-12646	SNP3-12718	SNP2-12722	SNP1-12743
Mori et al., 2017	Horaishi	T	G	N	G	A	G	C	C	T	G	C	A	C	G	T	Female	N
	Caprifig6085	G/T	A/G	T	A/G	A/G	A/G	A	C/T	C/T	A/G	C/T	A/C	C/T	C/G	C/T	Male	N
	Degenerate bases	K	R	T	R	R	R	M	Y	Y	R	Y	M	Y	S	Y
Known Fruit	Fruit-1	T	G	T	G	A	G	C	C	T	G	C	A	C	G	T	Female	-
	Fruit-2	T	G	T	G	A	G	C	C	T	G	C	A	C	G	T	Female	-
	Fruit-3	T	G	T	G	A	G	C	C	T	G	C	A	C	G	T	Female	-
	Fruit-4	G/T	A/G	T	G	A/G	A/G	A/C	C/T	C/T	A/G	C/T	A/C	CT	C/G	C/T	Male	+
	Fruit-5	G/T	A/G	T	G	A/G	A/G	A/C	C/T	C/T	A/G	C/T	A/C	CT	C/G	C/T	Male	+
	Fruit-6	G/T	N	T	G	A/G	A/G	A/C	C/T	C/T	A/G	C/T	A/C	CT	C/G	C/T	Male	+
Known leaves	2-22	T	G	T	G	A	G	C	C	T	G	C	A	C	G	T	Female	-
	9-29	T	G	T	G	A	G	C	C	T	G	C	A	C	G	T	Female	-
	31-06	G/T	A/G	T	G	A/G	A/G	A/C	C/T	C/T	A/G	C/T	A/C	CT	C/G	C/T	Male	+
	44-12	G/T	A/G	T	G	A/G	A/G	A/C	C/T	C/T	A/G	C/T	A/C	CT	C/G	C/T	Male	+
	45-17	G/T	A/G	T	G	A/G	A/G	A/C	C/T	C/T	A/G	C/T	A/C	CT	C/G	C/T	Male	+
Known plants	Syria_Xu	G/T	A/G	T	G	A/G	A/G	A/C	C/T	C/T	A/G	C/T	A/C	CT	C/G	C/T	Male	+
	Purple peel										G	C	A	C	G	T	Female	-
	Dottato										G	C	A	C	G	T	Female	-
	KIZ	G/T	N	N	G	A/G	A/G	A/C	C/T	C/T	A/G	C/T	A/C	CT	C/G	C/T	Male	N
	SEY	G/T	A/G	N	A/G	A/G	A/G	A	C/T	C/T	A/G	C/T	A/C	CT	C/G	C/T	Male	N
	BS	T	G	N	N	A	G	A/C	C	T	G	C	A	C	G	T	Female	N
	Turt3	T	N	T	G	A	G	C	C	T	G	C	A	C	G	T	Female	-
	ITA	T	N	T	G	A	G	A/C	C	T	G	C	A	C	G	T	Female	-
	E108										G	C	A	C	G	T	Female	-
	E109										G	C	A	C	G	T	Female	N
	E110										G	C	A	C	G	T	Female	-
	E111										G	C	A	C	G	T	Female	-
	E115										G	C	A	C	G	T	Female	N
	E116										G	C	A	C	G	T	Female	N
	E117										G	C	A	C	G	T	Female	-
	E119										G	C	A	C	G	T	Female	-
	E121										G	C	A	C	G	T	Female	N
	JINAOFEN										G	C	A	C	G	T	Female	-
	Fa										G	C	A	C	G	T	Female	N
	PINGGUO										G	C	A	C	G	T	Female	N
	Mission										G	C	A	C	G	T	Female	-
	BRA										G	C	A	C	G	T	Female	-
The leaves of male figs	Y1	G/T	A/G							C/T	A/G	C/T	A/C	CT	C/G	C/T	Male	+
	Y2	G/T	A/G							C/T	A/G	C/T	A/C	CT	C/G	C/T	Male	+
	Y3	G/T	A/G							C/T	A/G	C/T	A/C	CT	C/G	C/T	Male	+
	Y4	G/T	A/G							C/T	A/G	C/T	A/C	CT	C/G	C/T	Male	+
	Y5	G/T	A/G							C/T	A/G	C/T	A/C	CT	C/G	C/T	Male	+
	Y6	G/T	A/G							C/T	A/G	C/T	A/C	CT	C/G	C/T	Male	+
	Y7	G/T	A/G							C/T	A/G	C/T	A/C	CT	C/G	C/T	Male	+
	Y8	G/T	A/G							C/T	A/G	C/T	A/C	CT	C/G	C/T	Male	+
	Y9	G/T	A/G							C/T	A/G	C/T	A/C	CT	C/G	C/T	Male	+
	Y10	G/T	A/G							C/T	A/G	C/T	A/C	CT	C/G	C/T	Male	+
	Y11	G/T	A/G							C/T	A/G	C/T	A/C	CT	C/G	C/T	Male	+
	Y12	G/T	A/G							C/T	A/G	C/T	A/C	CT	C/G	C/T	Male	+
	Y13	G/T	A/G							C/T	A/G	C/T	A/C	CT	C/G	C/T	Male	+
	Y14	G/T	A/G							C/T	A/G	C/T	A/C	CT	C/G	C/T	Male	+
	Y15	G/T	A/G							C/T	A/G	C/T	A/C	CT	C/G	C/T	Male	+
	Y16	G/T	A/G							C/T	A/G	C/T	A/C	CT	C/G	C/T	Male	+
	Y17	G/T	A/G							C/T	A/G	C/T	A/C	CT	C/G	C/T	Male	+
	Y18	G/T	A/G							C/T	A/G	C/T	A/C	CT	C/G	C/T	Male	+
F1 population 1	A1										G	C	A	C	G	T	Female	-
	A2										A/G	C/T	A/C	CT	C/G	C/T	Male	+
	A3										A/G	C/T	A/C	CT	C/G	C/T	Male	+
	A4										A/G	C/T	A/C	CT	C/G	C/T	Male	+
	A5										G	C	A	C	G	T	Female	-
	A6										G	C	A	C	G	T	Female	-
	A7										G	C	A	C	G	T	Female	-
	A8										A/G	C/T	A/C	CT	C/G	C/T	Male	+
	A9										G	C	A	C	G	T	Female	-	Fruit
	A10										G	C	A	C	G	T	Female	-
	A11										A/G	C/T	A/C	CT	C/G	C/T	Male	+
	A12										A/G	C/T	A/C	CT	C/G	C/T	Male	+
	A13										A/G	C/T	A/C	CT	C/G	C/T	Male	+
	A14										G	C	A	C	G	T	Female	-
	A15										A/G	C/T	A/C	CT	C/G	C/T	Male	+
	A16										G	C	A	C	G	T	Female	-
	A17										G	C	A	C	G	T	Female	-
	A18										G	C	A	C	G	T	Female	-
	A19										G	C	A	C	G	T	Female	-
	A20										G	C	A	C	G	T	Female	-	Fruit
	A21										A/G	C/T	A/C	CT	C/G	C/T	Male	+
	A23										A/G	C/T	A/C	CT	C/G	C/T	Male	+
	A24										A/G	C/T	A/C	CT	C/G	C/T	Male	+
	A25										A/G	C/T	A/C	CT	C/G	C/T	Male	+
	A26										A/G	C/T	A/C	CT	C/G	C/T	Male	+
	A27										G	C	A	C	G	T	Female	-	Fruit
	A28										A/G	C/T	A/C	CT	C/G	C/T	Male	+
	A29										G	C	A	C	G	T	Female	-	Fruit
	A30										A/G	C/T	A/C	CT	C/G	C/T	Male	+
	A31										A/G	C/T	A/C	CT	C/G	C/T	Male	+
	A32										G	C	A	C	G	T	Female	-
	A33										A/G	C/T	A/C	CT	C/G	C/T	Male	+
	A34										A/G	C/T	A/C	CT	C/G	C/T	Male	+
	A35										A/G	C/T	A/C	CT	C/G	C/T	Male	+
	A36										A/G	C/T	A/C	CT	C/G	C/T	Male	+
	A37										G	C	A	C	G	T	Female	-	Fruit
	A38										G	C	A	C	G	T	Female	-	Fruit
	A39										A/G	C/T	A/C	CT	C/G	C/T	Male	+
	A40										A/G	C/T	A/C	CT	C/G	C/T	Male	+
	A41										A/G	C/T	A/C	CT	C/G	C/T	Male	+
	A42										A/G	C/T	A/C	CT	C/G	C/T	Male	+
	A43										G	C	A	C	G	T	Female	-
	A44										A/G	C/T	A/C	CT	C/G	C/T	Male	+
	A46										A/G	C/T	A/C	CT	C/G	C/T	Male	+
	A47										G	C	A	C	G	T	Female	-	Fruit
	A48										A/G	C/T	A/C	CT	C/G	C/T	Male	+
	A49										A/G	C/T	A/C	CT	C/G	C/T	Male	+
	A50										A/G	C/T	A/C	CT	C/G	C/T	Male	+
	A51										G	C	A	C	G	T	Female	-	Fruit
	A52										G	C	A	C	G	T	Female	-
	A53										A/G	C/T	A/C	CT	C/G	C/T	Male	+
	A54										G	C	A	C	G	T	Female	-
	A55										A/G	C/T	A/C	CT	C/G	C/T	Male	+
	A56										G	C	A	C	G	T	Female	-	Fruit
	A57										G	C	A	C	G	T	Female	-
	A58										A/G	C/T	A/C	CT	C/G	C/T	Male	+
	A59										A/G	C/T	A/C	CT	C/G	C/T	Male	+
	A60										A/G	C/T	A/C	CT	C/G	C/T	Male	+
	A61										A/G	C/T	A/C	CT	C/G	C/T	Male	+
	A62										G	C	A	C	G	T	Female	-	Fruit
	A64										G	C	A	C	G	T	Female	-
	A65										G	C	A	C	G	T	Female	-	Fruit
	A66										G	C	A	C	G	T	Female	-
	A67										A/G	C/T	A/C	CT	C/G	C/T	Male	+
	A68										A/G	C/T	A/C	CT	C/G	C/T	Male	+
	A69										A/G	C/T	A/C	CT	C/G	C/T	Male	+
	A70										A/G	C/T	A/C	CT	C/G	C/T	Male	+
	A71										A/G	C/T	A/C	CT	C/G	C/T	Male	+
	A72										A/G	C/T	A/C	CT	C/G	C/T	Male	+
	A73										G	C	A	C	G	T	Female	-
	A74										A/G	C/T	A/C	CT	C/G	C/T	Male	+
	A75										A/G	C/T	A/C	CT	C/G	C/T	Male	+
	A76										G	C	A	C	G	T	Female	-
	A77										A/G	C/T	A/C	CT	C/G	C/T	Male	+
	A78										G	C	A	C	G	T	Female	-	Fruit
	A79										A/G	C/T	A/C	CT	C/G	C/T	Male	+
	A80										G	C	A	C	G	T	Female	-
	A81										G	C	A	C	G	T	Female	-	Fruit
	A82										G	C	A	C	G	T	Female	-
	A83										G	C	A	C	G	T	Female	-
	A84										G	C	A	C	G	T	Female	-	Fruit
	A85										A/G	C/T	A/C	CT	C/G	C/T	Male	+
	A86										G	C	A	C	G	T	Female	-	Fruit
	A87										G	C	A	C	G	T	Female	-	Fruit
	A88										A/G	C/T	A/C	CT	C/G	C/T	Male	+
	A89										G	C	A	C	G	T	Female	-
	A90										A/G	C/T	A/C	CT	C/G	C/T	Male	+
	A91										G	C	A	C	G	T	Female	-
	A92										A/G	C/T	A/C	CT	C/G	C/T	Male	+
	A93										G	C	A	C	G	T	Female	-	Fruit
	A94										G	C	A	C	G	T	Female	-	Fruit
	A95										A/G	C/T	A/C	CT	C/G	C/T	Male	+
	A96										A/G	C/T	A/C	CT	C/G	C/T	Male	+
	A97										G	C	A	C	G	T	Female	-	Fruit
	A98										A/G	C/T	A/C	CT	C/G	C/T	Male	+
	A99										G	C	A	C	G	T	Female	-	Fruit
	A100										A/G	C/T	A/C	CT	C/G	C/T	Male	+
	A101										A/G	C/T	A/C	CT	C/G	C/T	Male	+
	A102										G	C	A	C	G	T	Female	-	Fruit
	A104										A/G	C/T	A/C	CT	C/G	C/T	Male	+
	A105										G	C	A	C	G	T	Female	-	Fruit
	A106										A/G	C/T	A/C	CT	C/G	C/T	Male	+
	A107										A/G	C/T	A/C	CT	C/G	C/T	Male	+
	A108										G	C	A	C	G	T	Female	-	Fruit
	A109										G	C	A	C	G	T	Female	-	Fruit
	A110										G	C	A	C	G	T	Female	-
	A111										A/G	C/T	A/C	CT	C/G	C/T	Male	+
	A112										A/G	C/T	A/C	CT	C/G	C/T	Male	+
	A113										G	C	A	C	G	T	Female	-	Fruit
	A114										A/G	C/T	A/C	CT	C/G	C/T	Male	+
	A115										G	C	A	C	G	T	Female	-
	A116										G	C	A	C	G	T	Female	-
	A117										G	C	A	C	G	T	Female	-
	A118										A/G	C/T	A/C	CT	C/G	C/T	Male	+
	A119										G	C	A	C	G	T	Female	-
	A120										G	C	A	C	G	T	Female	-
	A121										G	C	A	C	G	T	Female	-
	A122										A/G	C/T	A/C	CT	C/G	C/T	Male	+
	A123										G	C	A	C	G	T	Female	-	Fruit
	A124										A/G	C/T	A/C	CT	C/G	C/T	Male	+
	A125										G	C	A	C	G	T	Female	-
	A126										G	C	A	C	G	T	Female	-
	A127										A/G	C/T	A/C	CT	C/G	C/T	Male	+
	A128										G	C	A	C	G	T	Female	-	Fruit
	A129										G	C	A	C	G	T	Female	-	Fruit
	A130										A/G	C/T	A/C	CT	C/G	C/T	Male	+
	A131										A/G	C/T	A/C	CT	C/G	C/T	Male	+
	A132										A/G	C/T	A/C	CT	C/G	C/T	Male	+
	A133										G	C	A	C	G	T	Female	-
	A134										A/G	C/T	A/C	CT	C/G	C/T	Male	+
	A136										G	C	A	C	G	T	Female	-	Fruit
	A138										A/G	C/T	A/C	CT	C/G	C/T	Male	+
	A140										G	C	A	C	G	T	Female	-
	A141										G	C	A	C	G	T	Female	-
	A142										A/G	C/T	A/C	C/T	G/C	C/T	Male	+
	A143										G	C	A	C	G	T	Female	-	Fruit
	A144										A/G	C/T	A/C	C/T	G/C	C/T	Male	+
	A145										G	C	A	C	G	T	Female	-
	A146										G	C	A	C	G	T	Female	-
	A147										A/G	C/T	A/C	C/T	G/C	C/T	Male	+
	A148										G	C	A	C	G	T	Female	-
	A149										A/G	C/T	A/C	C/T	G/C	C/T	Male	+
	A150										G	C	A	C	G	T	Female	-	Fruit
	A151										G	C	A	C	G	T	Female	-	Fruit
	A152										A/G	C/T	A/C	C/T	G/C	C/T	Male	+
	A153										A/G	C/T	A/C	C/T	G/C	C/T	Male	+
	A154										A/G	C/T	A/C	C/T	G/C	C/T	Male	+
	A155										G	C	A	C	G	T	Female	-	Fruit
	A156										G	C	A	C	G	T	Female	-	Fruit
	A157										A/G	C/T	A/C	C/T	G/C	C/T	Male	+
	A158										A/G	C/T	A/C	C/T	G/C	C/T	Male	+
	A159										A/G	C/T	A/C	C/T	G/C	C/T	Male	+
	A160										A/G	C/T	A/C	C/T	G/C	C/T	Male	+
	A161										A/G	C/T	A/C	C/T	G/C	C/T	Male	+
	A162										A/G	C/T	A/C	C/T	G/C	C/T	Male	+
	A163										G	C	A	C	G	T	Female	-	Fruit
	A166										A/G	C/T	A/C	C/T	G/C	C/T	Male	+
	A167										G	C	A	C	G	T	Female	-
	A168										A/G	C/T	A/C	C/T	G/C	C/T	Male	+
	A169										A/G	C/T	A/C	C/T	G/C	C/T	Male	+
	A170										A/G	C/T	A/C	C/T	G/C	C/T	Male	+
	A171										G	C	A	C	G	T	Female	-
	A172										G	C	A	C	G	T	Female	-
	A173										G	C	A	C	G	T	Female	-
	A174										G	C	A	C	G	T	Female	-
	A175										G	C	A	C	G	T	Female	-
	A177										A/G	C/T	A/C	C/T	G/C	C/T	Male	+
	A179										G	C	A	C	G	T	Female	-
	A180										G	C	A	C	G	T	Female	-	Fruit
	A181										A/G	C/T	A/C	C/T	G/C	C/T	Male	+
	A185										A/G	C/T	A/C	C/T	G/C	C/T	Male	+
	A186										A/G	C/T	A/C	C/T	G/C	C/T	Male	+
	A187										G	C	A	C	G	T	Female	-
	A189										G	C	A	C	G	T	Female	-
	A190										A/G	C/T	A/C	C/T	C/G	C/T	Male	+
	A192										A/G	C/T	A/C	C/T	C/G	C/T	Male	+
	A196										A/G	C/T	A/C	C/T	C/G	C/T	Male	+
	A199										G	C	A	C	G	T	Female	-
	A200										A/G	C/T	A/C	C/T	C/G	C/T	Male	+
	A201										A/G	C/T	A/C	C/T	C/G	C/T	Male	+
	A202										A/G	C/T	A/C	C/T	C/G	C/T	Male	+
	A203										A/G	C/T	A/C	C/T	C/G	C/T	Male	+
	A204										A/G	C/T	A/C	C/T	C/G	C/T	Male	+
	A205										A/G	C/T	A/C	C/T	C/G	C/T	Male	+
	A206										A/G	C/T	A/C	C/T	C/G	C/T	Male	+
	A207										A/G	C/T	A/C	C/T	C/G	C/T	Male	+
	A208										G	C	A	C	G	T	Female	-
	A209										A/G	C/T	A/C	C/T	C/G	C/T	Male	+
	A210										A/G	C/T	A/C	C/T	C/G	C/T	Male	+
	A211										G	C	A	C	G	T	Female	-	Fruit
	A212										G	C	A	C	G	T	Female	-
	A213										G	C	A	C	G	T	Female	-
	A214										A/G	C/T	A/C	C/T	C/G	C/T	Male	+
	A215										A/G	C/T	A/C	C/T	C/G	C/T	Male	+
	A216										G	C	A	C	G	T	Female	-	Fruit
	A217										A/G	C/T	A/C	C/T	C/G	C/T	Male	+
	A218										A/G	C/T	A/C	C/T	C/G	C/T	Male	+
	A219										A/G	C/T	A/C	C/T	C/G	C/T	Male	+
	A220										A/G	C/T	A/C	C/T	C/G	C/T	Male	+
	A221										G	C	A	C	G	T	Female	-
	A222										A/G	C/T	A/C	C/T	G/C	C/T	Male	+
	A223										G	C	A	C	G	T	Female	-	Fruit
	A224										A/G	C/T	A/C	C/T	G/C	C/T	Male	+
	A225										A/G	C/T	A/C	C/T	G/C	C/T	Male	+
	A226										A/G	C/T	A/C	C/T	G/C	C/T	Male	+
	A227										A/G	C/T	A/C	C/T	G/C	C/T	Male	+
	A228			T	G	A	G	C	C		G	C	A	C	G	T	Female	-	Fruit
	A229										A/G	C/T	A/C	C/T	G/C	C/T	Male	+
	A230										G	C	A	C	G	T	Female	-	Fruit
	A231										A/G	C/T	A/C	C/T	G/C	C/T	Male	+
	A232										A/G	C/T	A/C	C/T	G/C	C/T	Male	+
	A233										G	C	A	C	G	T	Female	-
	A234										G	C	A	C	G	T	Female	-
	A235										A/G	C/T	A/C	C/T	G/C	C/T	Male	+
	A236										A/G	C/T	A/C	C/T	G/C	C/T	Male	+
	A237										A/G	C/T	A/C	C/T	G/C	C/T	Male	+
	A238										G	C	A	C	G	T	Female	-
	A239										A/G	C/T	A/C	C/T	G/C	C/T	Male	+
	A240										G	C	A	C	G	T	Female	-
	A241										G	C	A	C	G	T	Female	-
	A242										G	C	A	C	G	T	Female	-	Fruit
	A243										G	C	A	C	G	T	Female	-
	A244										G	C	A	C	G	T	Female	-	Fruit
	A245										G	C	A	C	G	T	Female	-	Fruit
	A246										A/G	C/T	A/C	C/T	G/C	C/T	Male	+
	A247										A/G	C/T	A/C	C/T	G/C	C/T	Male	+
	A248										A/G	C/T	A/C	C/T	G/C	C/T	Male	+
	A249										G	C	A	C	G	T	Female	-	Fruit
	A250										G	C	A	C	G	T	Female	-
	A251										A/G	C/T	A/C	C/T	G/C	C/T	Male	+
	A252										A/G	C/T	A/C	C/T	G/C	C/T	Male	+
	A253										G	C	A	C	G	T	Female	-	Fruit
	A254										A/G	C/T	A/C	C/T	G/C	C/T	Male	+
	A255										G	C	A	C	G	T	Female	-
	A256										A/G	C/T	A/C	C/T	G/C	C/T	Male	+
	A257										G	C	A	C	G	T	Female	-	Fruit
	A258										A/G	C/T	A/C	C/T	G/C	C/T	Male	+
	A259										G	C	A	C	G	T	Female	-	Fruit
	A260										G	C	A	C	G	T	Female	-	Fruit
	A261										A/G	C/T	A/C	C/T	G/C	C/T	Male	+
	A262										A/G	C/T	A/C	C/T	G/C	C/T	Male	+
	A263										A/G	C/T	A/C	C/T	G/C	C/T	Male	+
F1 population 2	B1										G	C	A	C	G	T	Female	-	Fruit
	B3										A/G	C/T	A/C	C/T	G/C	C/T	Male	+
	B4										G	C	A	C	G	T	Female	-	Fruit
	B5										A/G	C/T	A/C	C/T	G/C	C/T	Male	+
	B7										G	C	A	C	G	T	Female	-
	B8										G	C	A	C	G	T	Female	-	Fruit
	B9										G	C	A	C	G	T	Female	-
	B10										G	C	A	C	G	T	Female	-	Fruit
	B11										G	C	A	C	G	T	Female	-
	B12										G	C	A	C	G	T	Female	-
	B13										G	C	A	C	G	T	Female	-	Fruit
	B14										A/G	C/T	A/C	C/T	G/C	C/T	Male	+
	B15										G	C	A	C	G	T	Female	-
	B16										A/G	C/T	A/C	C/T	G/C	C/T	Male	+
	B17										G	C	A	C	G	T	Female	-	Fruit
	B18										G	C	A	C	G	T	Female	-	Fruit
	B19										G	C	A	C	G	T	Female	-
	B20										A/G	C/T	A/C	C/T	G/C	C/T	Male	+
	B21										A/G	C/T	A/C	C/T	G/C	C/T	Male	+
	B22										G	C	A	C	G	T	Female	-	Fruit
	B23										A/G	C/T	A/C	C/T	G/C	C/T	Male	+
	B24										A/G	C/T	A/C	C/T	G/C	C/T	Male	+
	B26										A/G	C/T	A/C	C/T	G/C	C/T	Male	+
	B27										A/G	C/T	A/C	C/T	G/C	C/T	Male	+
	B28										G	C	A	C	G	T	Female	-
	B29										G	C	A	C	G	T	Female	-
	B30										G	C	A	C	G	T	Female	-	Fruit
	B31										A/G	C/T	A/C	C/T	G/C	C/T	Male	+
	B32										G	C	A	C	G	T	Female	-	Fruit
	B33										G	C	A	C	G	T	Female	-
	B34										G	C	A	C	G	T	Female	-	Fruit
	B35										A/G	C/T	A/C	C/T	G/C	C/T	Male	+
	B36										G	C	A	C	G	T	Female	-
	B37										A/G	C/T	A/C	C/T	G/C	C/T	Male	+
	B38										G	C	A	C	G	T	Female	-	Fruit
	B39										G	C	A	C	G	T	Female	-
	B40										A/G	C/T	A/C	C/T	G/C	C/T	Male	+
	B41										G	C	A	C	G	T	Female	-	Fruit
	B42										G	C	A	C	G	T	Female	-
	B43										G	C	A	C	G	T	Female	-
	B44										G	C	A	C	G	T	Female	-	Fruit
	B45										A/G	C/T	A/C	C/T	G/C	C/T	Male	+
	B46										G	C	A	C	G	T	Female	-	Fruit
	B47										A/G	C/T	A/C	C/T	G/C	C/T	Male	+
	B48										A/G	C/T	A/C	C/T	G/C	C/T	Male	+
	B49										A/G	C/T	A/C	C/T	G/C	C/T	Male	+
	B50										G	C	A	C	G	T	Female	-	Fruit
	B51										A/G	C/T	A/C	C/T	G/C	C/T	Male	+
	B52										G	C	A	C	G	T	Female	-
	B53										G	C	A	C	G	T	Female	-
	B54										G	C	A	C	G	T	Female	-	Fruit
	B55										A/G	C/T	A/C	C/T	G/C	C/T	Male	+
	B56										A/G	C/T	A/C	C/T	G/C	C/T	Male	+
	B57										G	C	A	C	G	T	Female	-
	B58										A/G	C/T	A/C	C/T	G/C	C/T	Male	+
	B59										G	C	A	C	G	T	Female	-	Fruit
	B60										A/G	C/T	A/C	C/T	G/C	C/T	Male	+
	B61										G	C	A	C	G	T	Female	-
	B62										G	C	A	C	G	T	Female	-
	B63										G	C	A	C	G	T	Female	-
	B64										G	C	A	C	G	T	Female	-
	B65										A/G	C/T	A/C	C/T	G/C	C/T	Male	+
	B66										A/G	C/T	A/C	C/T	G/C	C/T	Male	+
	B67										A/G	C/T	A/C	C/T	G/C	C/T	Male	+
	B68										A/G	C/T	A/C	C/T	G/C	C/T	Male	+
	B69										G	C	A	C	G	T	Female	-	Fruit
	B70										A/G	C/T	A/C	C/T	G/C	C/T	Male	+
	B71										G	C	A	C	G	T	Female	-
	B72										G	C	A	C	G	T	Female	-
	B74										G	C	A	C	G	T	Female	-
	B75										A/G	C/T	A/C	C/T	G/C	C/T	Male	+
	B76										G	C	A	C	G	T	Female	-
	B77										G	C	A	C	G	T	Female	-
	B78										G	C	A	C	G	T	Female	-
	B79										A/G	C/T	A/C	C/T	G/C	C/T	Male	+
	B80										G	C	A	C	G	T	Female	-
	B81										A/G	C/T	A/C	C/T	G/C	C/T	Male	+
	B82										A/G	C/T	A/C	C/T	G/C	C/T	Male	+
	B83										A/G	C/T	A/C	C/T	G/C	C/T	Male	+
	B84										A/G	C/T	A/C	C/T	G/C	C/T	Male	+
	B85										G	C	A	C	G	T	Female	-
	B86										A/G	C/T	A/C	C/T	G/C	C/T	Male	+
	B87										G	C	A	C	G	T	Female	-
	B88										G	C	A	C	G	T	Female	-
	B89										A/G	C/T	A/C	C/T	G/C	C/T	Male	+

## Sheet: Statistics data
	Known cultivar of fig
	RAN1-Marker	Male	27
		Female	24
		Sum	51
	AG-Marker	Male	25
		Female	17
		Sum	42
	F1 population 1 statistics					F1 population 2 statistics
	RAN1-Marker	Male	132	1.2		RAN1-Marker	Male	36	0.734694
		Female	110	1			Female	49	1
		Sum	242				Sum	85
	AG-Marker	Male	132			AG-Marker	Male	36
		Female	110				Female	49
		Sum	242				Sum	85
	Fruit		49	0.202479		Fruit		19	0.223529
