# Supplementary material for: AGAMOUS Gene as a New Sex-Identification Marker in Fig (Ficus carica L.) Is More Efficient Than RAN1
Source: Front Plant Sci. 2021 Oct 20;12:755358. doi: 10.3389/fpls.2021.755358 (PMC8564383; doi:10.3389/fpls.2021.755358)
Supplement: Supplementary Figure 1 — Full-length alignment of Ficus AG genes. [file Data_Sheet_1.zip › Supplementary Table 3.XLSX]

## Sheet: Dottato protein file
No.	SeqName	Description	AA Length
1	FCD_00034093	floral homeotic protein AGAMOUS-like	271
2	FCD_00002510	floral homeotic protein AGAMOUS-like isoform X1	83
3	FCD_00000735	agamous-like MADS-box protein AGL103	172
4	FCD_00003965	agamous-like MADS-box protein AGL104 isoform X1	283
5	FCD_00006027	agamous-like MADS-box protein AGL21	68
6	FCD_00007812	agamous-like MADS-box protein AGL104 isoform X2	351
7	FCD_00010850	agamous-like MADS-box protein AGL80	195
8	FCD_00010885	agamous-like MADS-box protein AGL80	177
9	FCD_00010886	agamous-like MADS-box protein AGL80	204
10	FCD_00010887	agamous-like MADS-box protein AGL80	131
11	FCD_00010888	agamous-like MADS-box protein AGL80	128
12	FCD_00010890	agamous-like MADS-box protein AGL80	221
13	FCD_00011010	agamous-like MADS-box protein AGL11 isoform X2	209
14	FCD_00013847	agamous-like MADS-box protein AGL27	169
15	FCD_00013848	agamous-like MADS-box protein AGL9 homolog isoform X2	182
16	FCD_00014883	agamous-like MADS-box protein AGL65 isoform X2	373
17	FCD_00015027	agamous-like MADS-box protein AGL80	237
18	FCD_00015028	agamous-like MADS-box protein AGL80	255
19	FCD_00015029	agamous-like MADS-box protein AGL80	161
20	FCD_00015030	agamous-like MADS-box protein AGL80	114
21	FCD_00015031	agamous-like MADS-box protein AGL80	252
22	FCD_00015032	agamous-like MADS-box protein AGL80	254
23	FCD_00016478	agamous-like MADS-box protein AGL82	352
24	FCD_00018408	agamous-like MADS-box protein AGL82	445
25	FCD_00018954	agamous-like MADS-box protein AGL27	123
26	FCD_00024260	agamous-like MADS-box protein AGL80	88
27	FCD_00028105	agamous-like MADS-box protein AGL8 homolog	149
28	FCD_00029917	agamous-like MADS-box protein AGL62	302
29	FCD_00029918	agamous-like MADS-box protein AGL62	297
30	FCD_00030035	agamous-like MADS-box protein AGL29	163
31	FCD_00030544	agamous-like MADS-box protein AGL29	170
32	FCD_00030547	agamous-like MADS-box protein AGL61	174
33	FCD_00030550	agamous-like MADS-box protein AGL62	216
34	FCD_00030551	agamous-like MADS-box protein AGL62	235
35	FCD_00032322	agamous-like MADS-box protein AGL29	163
36	FCD_00032794	agamous-like MADS-box protein AGL62	218
37	FCD_00032797	agamous-like MADS-box protein AGL61	166
38	FCD_00032798	agamous-like MADS-box protein AGL61	224
39	FCD_00032799	agamous-like MADS-box protein AGL29	178
40	FCD_00035857	agamous-like MADS-box protein AGL30 isoform X2	351
41	FCD_00002511	Agamous-like MADS-box protein AGL5	124
42	FCD_00005753	Agamous-like MADS-box protein AGL62	229
43	FCD_00006807	Agamous-like MADS-box protein AGL19	117
44	FCD_00009609	Agamous-like MADS-box protein AGL61	382
45	FCD_00012347	Agamous-like MADS-box protein AGL15	247
46	FCD_00022276	Agamous-like MADS-box protein AGL62	224
47	FCD_00026767	Agamous-like MADS-box protein AGL9 isogeny	72
48	FCD_00030548	Agamous-like MADS-box protein AGL62	190
49	FCD_00030549	Agamous-like MADS-box protein AGL62	195
50	FCD_00030552	Agamous-like MADS-box protein AGL62	185
51	FCD_00032793	Agamous-like MADS-box protein AGL62	171
52	FCD_00032796	Agamous-like MADS-box protein AGL62	192
53	FCD_00038079	Agamous-like MADS-box protein AGL62	185

## Sheet: Purple Peel transcriptome
No.	Gene ID	mRNA length	Swiss-Prot_description
1	c23673_g1	991	RecName: Full=Floral homeotic protein AGAMOUS;
2	c3112_g2	432	RecName: Full=Agamous-like MADS-box protein AGL1; AltName: Full=Protein SHATTERPROOF 1;
3	c46951_g1	2940	RecName: Full=Agamous-like MADS-box protein AGL16;
4	c61632_g1	389	RecName: Full=Agamous-like MADS-box protein AGL19;
5	c46854_g4	724	RecName: Full=MADS-box protein AGL42; AltName: Full=Protein AGAMOUS-LIKE 42; AltName: Full=Protein FOREVER YOUNG FLOWER;
6	c32316_g1	1596	RecName: Full=MADS-box protein SOC1; AltName: Full=Agamous-like MADS-box protein AGL20; AltName: Full=Protein SUPPRESSOR OF CONSTANS OVEREXPRESSION 1;
7	c32466_g1	697	RecName: Full=Agamous-like MADS-box protein AGL80;
8	c40643_g2	1076	RecName: Full=Agamous-like MADS-box protein AGL8 homolog; AltName: Full=POTM1-1;
9	c1869_g1	329	RecName: Full=MADS-box transcription factor ANR1; AltName: Full=Protein AGAMOUS-LIKE 44; AltName: Full=Protein ARABIDOPSIS NITRATE REGULATED 1;
10	c39354_g1	373	RecName: Full=MADS-box protein CMB1;
11	c14861_g2	446	RecName: Full=Agamous-like MADS-box protein AGL6;
12	c38764_g1	1132	RecName: Full=Agamous-like MADS-box protein AGL31; AltName: Full=Protein MADS AFFECTING FLOWERING 2;
13	c38800_g1	1380	RecName: Full=Agamous-like MADS-box protein AGL30;
14	c46854_g1	646	RecName: Full=MADS-box protein AGL71; AltName: Full=Protein AGAMOUS-LIKE 71;
15	c5824_g1	624	RecName: Full=Developmental protein SEPALLATA 2; AltName: Full=Agamous-like MADS-box protein AGL4;
16	c13473_g1	1317	RecName: Full=Agamous-like MADS-box protein AGL82;
17	c61996_g1	676	RecName: Full=Agamous-like MADS-box protein AGL61; AltName: Full=Protein DIANA;
18	c74801_g1	222	RecName: Full=MADS-box transcription factor 14; AltName: Full=FDRMADS6; AltName: Full=OsMADS14; AltName: Full=Protein AGAMOUS-like 10; AltName: Full=Protein APETALA1-like B; AltName: Full=RMADS211;
19	c14861_g1	367	RecName: Full=MADS-box transcription factor 6; AltName: Full=OsMADS6; AltName: Full=Protein MOSAIC FLORAL ORGANS 1;
20	c46854_g2	1125	RecName: Full=MADS-box protein AGL42; AltName: Full=Protein AGAMOUS-LIKE 42; AltName: Full=Protein FOREVER YOUNG FLOWER;
21	c33968_g1	1251	RecName: Full=Agamous-like MADS-box protein AGL15;
22	c37594_g1	891	RecName: Full=Agamous-like MADS-box protein AGL11; AltName: Full=Protein SEEDSTICK;
23	c45_g1	577	RecName: Full=Agamous-like MADS-box protein AGL8 homolog; AltName: Full=TM4;
24	c43737_g6	812	RecName: Full=Agamous-like MADS-box protein AGL9 homolog; AltName: Full=Floral homeotic protein FBP2; AltName: Full=Floral-binding protein 2;
25	c35656_g1	799	RecName: Full=Agamous-like MADS-box protein AGL103;
26	c4662_g1	595	RecName: Full=Agamous-like MADS-box protein AGL29;
27	c37762_g1	1727	RecName: Full=Agamous-like MADS-box protein AGL17;
28	c46211_g2	900	RecName: Full=MADS-box protein SOC1; AltName: Full=Agamous-like MADS-box protein AGL20; AltName: Full=Protein SUPPRESSOR OF CONSTANS OVEREXPRESSION 1;
29	c40151_g1	1619	RecName: Full=Agamous-like MADS-box protein AGL65;
30	c67329_g1	1011	RecName: Full=Agamous-like MADS-box protein AGL61; AltName: Full=Protein DIANA;
31	c36712_g1	1184	RecName: Full=Agamous-like MADS-box protein AGL8 homolog; AltName: Full=POTM1-1;
