# Supplementary material for: AGAMOUS Gene as a New Sex-Identification Marker in Fig (Ficus carica L.) Is More Efficient Than RAN1
Source: Front Plant Sci. 2021 Oct 20;12:755358. doi: 10.3389/fpls.2021.755358 (PMC8564383; doi:10.3389/fpls.2021.755358)
Supplement: Supplementary Figure 1 — Full-length alignment of Ficus AG genes. [file Data_Sheet_1.zip › Supplementary Table 4.fa]

>FCD_00026672	+	
ATGCACAAGAAGGAAACTAGGAGGCAGTTCCGCAACAAAGATGAAGGCCACCCACTCGGA
GACCGCTGGAAGAAGAACGGACGTATCTGGGTCAAGAACCCGTGCTCGAGGCTCTATGAA
GAGCAAACAAAGAAGAGCTCTAAGAAGAGCCCAAGAGAGAAAGAGGTTGCTGCAAATGGA
GGTCGCCACCAAGATGGTGATAATCCAGGCCTACCGCCGAGACCACCTAGGAGAGTCGTT
GTTCCTTGGGAGTCGGCGTCGGTCCATAACAGGGGAAACCTCCAGGAGCGAATACAGGCA
CATCAAGATGTCTCCTACCAGGGGACAAAATGA
>FCD_00026671	-	
ATGATGAGTACTGATCAAGAAACTAAGCCAATTTCTTCCAACAATGAGTGGCTCCAATAT
TACCAACAAACCACCACCCTCCTCAACCAAGATCATGGTCATCACCACCTCCATCAAGGT
GGTCACGCCGGTGGTACTAGTACTACCATGTCGAAGCCGATCCGGCGACGATCGAGGGCT
TCAAAGAAGACGCCGACGACCCTTCTCAACGCCAACGCTAACAACTTCCGAGCCTTGGTT
CAGAAGTTCACCGGCTGTCCCAAAGACTCCCTCTCACTTGCCGACCAGAAAGGCCCTGTG
AACTTGAACTTCGGACTCAAAAATGCTACTCCGATTGTCCAACCTGATCTCCGAAATCAC
TACGACAACCGTCCAGAGTCTCAGACGGAGGTAGTTCCACCACAGAATCAACAACAACAA
CAACAGCAACAGCAATCTTATTATTTCCAAGACAACGTTAACTACAACAACATGGGAGAA
AACAACCAATGTACGTACTCGCCTCTGACTACTGAAGTTTTCTTCAATCCTCCAACGTCC
TCCATGAACGCTGGTAGTGCTACCGAAATCTCGAATGGCTTCGTCATGGCGGAAAATCTC
TCTATCAATGAATTTGGTGGTCGGGATTCGTTTTCGAATGAGTACTTTATGCAAAATTAG
>FCD_00026670	+	
ATGTTCATTTCCGTGATGGAATTGATAAGCAAAGAAATGGGGAGGTGCAAGAAAAAACGA
GGTGCAAAGAAGGATGTGATACAGAAAGCAAATGTTTCGCACAGTAAGAGTGAAAATAAT
CTCCTTGGTATGATCTTCTATGAAATCTTGAACTTTGAAATTGCTTTTTGCCGTCCAATC
TTCTCAATGCCATCGGCAGACAGAGTACTCTTACTGGTAGTGGAGAAATACACAAGGCAA
TTGTTGGCATCCAAAATGGGAAACATACGTTCATACATGAATAAGCTGGAGGCGGAATCT
GCATCTATCTCCGATCGAGATCCAAGGAAGAAGAAGTTGAAGGAAAAGCTGAATGTGGGA
ATCGGAAACTTGTGGAAGAAACTTGAGCTGCAGGTAAAGAATTGA
>FCD_00026713	-	
ATGAAAGGCGAGAAGAAGCCGGGGTTGTCGGCGGAGGCGGAAGCGGCGTTGAGAGAAGGA
ATAGGTCTGGTTCTGTGTCGGTGGTCGGCTCTCGAACTGGCCGTCCAAAACGAGTGGGGC
GGTCGCAATTCTCGCCAGAAAGCCGACCTTATCAACTCCCAAATCTTCTCCTGGTTCACC
TCTAACTCTTCCAAATCCGAGGATCTTTACATAGATGATTTAGAAGGGATGCTGTTTGAA
GGCTTGCTTTCTCTGAATACTGAGGTTGATGATGGCAGCATTGAAGAGGTAGCCGAAAAA
CTAATGATTATGCATGAGGAGTGTTTGGCTGGTAATTATAAGTCCATTGAAGCTCTTCAG
GAATCTAATAGTATGAGGGTCCCTGTTTCTCATGTCAGACAGGCAAACGATGACGACGAC
GACGACGACGACGACGACGAGAGCATGGATGAGAAACCTGATGATTTTAGGAAAGATGGA
TCATCGAACATGACAGTTAGCTCGTCAAAGTCCGTGTCAAATTCGAACTCAGATGACATG
CTAGTAGAAAAGCCAGCGCCGGAGCCATCTGCTAAAGTGGATGATGGATGGGTGGTTGTT
GGACCAAAAAAGGGTCGAGGGAAAAGGAACTAG
>FCD_00026679	+	
ATGAGCCAATCAACACCCAGGAGAGAGGGGTTGGTCGAAAAGGATGAGTTATCGCATCAG
AGTGGAGAAGGTAGTGGGGGAGGCTGGCGATGGTCGGAGAAGGCGCGGTGTTCTAAGGAG
TGTGCTCGGCTGAAGAGAGGCACTGGAGAAAAGGACGACGCAACTAGGGAGCAACACTGG
AGACGGGTGTGGGGGAAAGGGCGACCCAGTTCTCAACAGCAGTGGGGGGGAGGAACCCAG
ATCGGAATGCTCGGGTTGCTGCGATTGTGGGGGACGGGGGCTGACCCAGTTCGGTGTTTG
GGTTTTGAGGCCGAGCTTAGCGACGGCAGGGGGAAGAGGGGTTGGGGTTCGTGGGGTCTA
GATTTTAAGGTCGAGCTCAGTGACGGCGGGGGGAGGGGGGTTGGGGTTCGTGGAGTCTGG
GTTTTGACTCCGATCTAG
>FCD_00026712	+	
ATGACACGATCACCGTCGTTGAAACCACCGGTTTGGACAAGGCTTCCGTTAGGGAGGACG
GAGCCAGAGGAGCACCAAGAGTGTGAGGAGCATGAGAGGCCGGAAAGCATTGAGGACGAC
ATCATAGAGGACGGAATGAGCAGTGCAATCGTGTTGGAGGGCGGTGTCGGATGGGTCAAA
CCGGCACCAGCCGCTGCCGAGGGAGAGGTTGGAAGGCCAGAAGTTAGTGCGGTCGTAGAT
GACAACCTTGTTGTTACGTAG
>FCD_00026678	-	
GAAAACCAGAATCATCCTCAACAAACGAACGAACCAGAAAAATCTCGTCAAGTCACAAGT
CCCAACAGACTAAACACCGAGGACTGCAAATCAAGAGTAGCTATCTTGCCAACCAAACCA
GTTTACAACAACAACAACAACAACAACAACATGCGACCTCCTCTAGCATCGACGTTTACA
GTCCTTATTTGCCTCCTCTCACTCCCACTCTTAACCGCACACTCGTCACCGTCACGCGCC
ACCGTTTGCATCGTCGGAAGCGGCATCGGAGGTTCCTCTCTTGCCCACTTCCTCCGCCTC
TACTCCTCCCCCAACCCCGACGGCGCCGCTTTCGACATCCGGATGTTCGAGCGAAACGGC
GTCGTCGGCGGCCGCATGGCCACCGTTGACCTCTCCTCCGGCGACGTCTTCGAGGCCGGA
GCCTCCATTCTCCACCCCAAGAATTTCTACGCCTTGAAGTTCACTAAACTCCTCAATCTG
ACCGTCAAAGAACCCTCCTCTTCTTCTTCCTCTTCTCCCTCTCTGGGAATCTGGGATGAT
CAGAAATTCGTCTTCAAAACCCTCGGCTGCAAATCCGACCTTCCCTTTGTTCAGAAGATT
GTTTCTTATGCCAATTCCCTCCTCGTCTTCCTTCGCTACGGTTTCTCGCTTCTTAAAATG
GAGAGATTTGTTCAGAGTGCTATTGGCAACTTCTTGAAATACTATGAAAGTCATGAGTTT
AGACCGATTTTCGAGAGTGTGGATGAGATGCTTAAATGGGCTGGATTGTACAATCTCACA
ACTACCAATTTGGGACTTGAATTGTCTGATGCCGGACTGTCTCCATTGCTGTTGCAAGAG
CTTGTCACTGTCATCACCAGAATTAACTATGGTCAAAGTTTAGCTATTAGTGGACTAGCG
GGTGCTGTTTCGTTGGCAGGAGCTGAAGAAGGATTGTGGTCCATCAAAGGAGGGAACTGG
CAGATGGCTTCCGGACTTATTAATCGCTCAAATGTCGATTTGCACCTCCACGAGGAAATA
GAATCAATCTCTTTTGTTGAAAAGTATTATGAACTTAATTCCACCAAAGGAAACAGTTAC
AAATGTGAAGTTGCAGTGGTTGCTACACCTCTAGATGAGGTGAATATTCGGTTTACTCCC
CCCATATCAATTCCTAAAAGACGACTACAGCATACACATGCAACTTTTGTTAGGGGCGTC
TTAAATCCCGAATATTTTGGTCTGAAGGCTGTATCAGAAATCCCAGAACTGGTGGGAACA
ATCGAGGTTCCTGATCTTCCGTTCTCAAGCATTTCAGTTCTTAAGCGACATGATGAAAAA
GATATGACTTACAAGATATTCTCCCGTAAACCTATGGACGGTGCTTTACTGGATAGCATC
TTCAGTTTGAGGAAGGAGGCGATTCGAATTGATTGGGGTGCATACCCTCATTACAATGCT
CCAGAAGTATTTGCACCGTTTATCTTGGATGCTCGGCATTTGTATTATGTAAATGCCTTT
GAGAATGCAGCTAGCACAATGGAGACTAGTGCTGTTGCAGCTGAGAATATCGCACGTCTC
GTCCTGTCGAGATTCTTTGGTAAACCACCTTCCAGTTCTTCGAATTTGGGATCTTTCGCC
TCCGATAAAGAAACTTTTCATGCAGATCTATGA
>FCD_00026711	-	
ATGGTTTGTGGCGGAGCGCCACGTGGCGCTCATCAGATGGCTTTGGAAGGAACCTTTGTT
GAAGCCCTAATCTCATGTGGGAGACTAGTGGTCACAAATTATCAAAACCCTAATTGGGTC
ATAGAGGATATGCCCATGCCTAGGGCAATGGGAGATATGGTAATTTTGCCCTCGGGTGAC
ATCATCATAATCAACGGTGTGGGGCGGGGCACAGCTGGGTGGGAACTAGGGCAGGACCCG
GTGATGGCCCCGGTGATTTACTGCCCGACTGTCGATCAAGGCCACCGGTTTACCATTTTG
GAGCCCTCATCGCGGCCAAGGCTATATCATTCCACGGCAATTCTACTACCCAACGGGCAT
GTTCTTGTTGGTGGTAGTAACCCACACGTTTACTACAACTTCACCGGAGTACACTACCCG
ACAGAGCTAAGCCTCGATGCATTCTCACCGCCATACTTGTAG
>FCD_00026710	-	
ATGGCAATTGCCTCCTCTGTCTCTCACTGCCTCATCTCCAATCCCCCTCAGTTGAAGAAG
GGTTTTACGGGCCATGGTTGGTCAGGACGACCCGCGTTCTCTTTCTCCGACGATTCGAAG
TCAAAGAATGGAGTTGGACCCATCAAGGCAACAGTCCAGACTCCTCCATTTCCACTTCTT
CAGCCTCCCCAACCTCAAGAATCTCCCTCCGAGTTGGAGCCAGCGGATCCTGATTTCTAC
AAGATAGGCTACGTTCGAAGCATGAGAGCTTTCGGTGTTGAATTTAAGGAAGGCCCAGAT
GGATTTGGAGTCAATGCTTCCAAAGATGTCGAGCCACTTCGCCGAGCCAGGGTTATAATG
GTAATCCCACTGGAATTGATGCTAACCATAAGCCAGAAAGCTTCCATGGATTTGTACAGC
GACTTCTTACCTGGTGCAGATGAGTGCACCAGTCTGCTTCTAGCTTCAGAAGAGGAGCTT
TTGGAGCAGCAGGATGTCAATCTCGCTTCAACTATTAGAGGACAGCAACCTCGAGCCTTA
GAATTTTGGGAAAAGAATTGGCACAACAGTGTACCCCTTAAAATTAAGCGGCTTGCTCGA
AATCCTGAAAGATTCATTTGGGCAGTTAGTATTGCACAATCACGATGCATAAACATGCAA
ACGAGGATTGGTGCACTGGTTCAAGATGCAAATATGCTAACTCCTTATGCCGGTAAGCTC
TTGTCCACCCAAATTCTCCCAAATGTTGCTATAATTGAATGCATTTAA
>FCD_00026677	+	
ATGGAGAGGCGACTTCGATTCGACGCCATCGTCAAAGGTTTACTATTGCTGGCCTCTTTT
TTTTCTCCGGCCACTGGAATGCAAATCGCGACCAACGACTTTGGCGTTCAAATCACGACA
CAGCTGTGGCGTTCAAATCACAACCGACAAACAGCCGTGCTGTTCAGACACCAACAACAC
TCGCAGGTCTCGTCAATCGGGTCTCTAGAAGCTTCGTGGCCGAGCCTCGTTGAGCCACCT
AAGCACAATGATGCATATCACAATGGCATGGAGGGAAGGTCCATCGTAGCGTCGGGTCAC
AAAACTCGGGTCGAAGCAACGACCTATGCAGAGGGGCTCGTGGCCGGACTAGGTATATCG
TTGTCACCTTACCTCACCTCATCAATTGCCTCGTATGGAAAGGATAGCGGACAGAGATCG
TGGATCTTGCAATGGAGATTGAAGACCCAGACAGGGACAGCCGAGAGGAGAGAAGAGAAA
GAGGGGCGAAGGGAGACTCCGATGCCCAATCTCCTCTATGGTCACTAG
>FCD_00026676	-	
ATGGCGGCGAGCGTCCGACACCTCCAGCTCACCCAACTCTCCGCCGCCGGCGCCGGCGAC
GACGACGACTCCGGCGACCTCGAGGACGTGCGGCTCCTCGACGCGTACAAGAATTCGGAG
GAGAACGATGAGGGAGTTGTCGGAGAGGCGACGATGAAGAGGATTCAGGTCGGCGTCACC
GGCATGACCTGCGCGGCTTGCTCGAACTCCGTCGAAGCTGCTCTGATGAGCGTCAATGGC
GTTCTCAGGGCTTCCGTCGCTCTGCTCCAGAACAAGGCCGACGTGGTCTTCGATCCCAGA
TTGGTCAAGGATGAAGATATCAAGAATGCAATCGAGGATGCTGGGTTTGAAGCTGAGATT
CTACCTGAATCAAGTGCCATTGGAACAAAGCCTCAAGCGACCATGTTAGGGCAGTTCTCT
ATAGGTGGCATGACATGTGCGGCTTGTGTGAACTCGGTAGAAGGCATTTTACGAGATCTT
CCCGGTGTCAAAAGGGCTGTAGTTGCCTTGGCTACTTCATTAGGTGAAGTTGAGTATGAT
CCAGCTGTTATCAGTAAAGAGGATATCGTCAATGCAATTGAAGACGCTGGTTTTGAAGGA
GCCTTTGTACAGAGCAGTGAACAAGATAAGATTGTGTTGGGCGTTGCTGGCATATACAGT
GAGATGGATGTACAGATTTTAGGAGGCATACTTAGCAACTTGAAAGGATCCTTAGTTGAT
GGGGTTGAAGGGGGAAGTAGCGGAAGGTTTAAATTACGTGTTGCTAATCCTTATTCAAGA
ATGACTTCTAAAGATGTGGAAGAAGCCTCAAACATGTTTAGACTGTTCATCTCTAGTCTA
TTTCTCAGCGTTCCTGTCTTTCTCATACGAGTAGTTTGTCCACACATACCACTGATTTAT
TCCTTATTGCTTTGGCGATGTGGGCCCTTTCAAATGGGTGACTGGTTGAAGTGGGCGTTG
GTGAGTGTTGTTCAATTTGTTGTTGGAAAGCGCTTCTACATTGCTGCTGCAAGAGCTCTA
CGAAATGGTTCAACTAACATGGATGTTTTGGTTGCATTGGGGACATCAGCCTCCTATTTC
TACTCTGTTTGTGCACTTCTATATGGTGCACTCACTGGGTTTTGGTCCCCAACTTACTTT
GAAACAAGTGCAATGCTGATTACATTTGTGCTGTTAGGAAAATATCTAGAGTGTCTTGCA
AAGGGGAAAACATCTGACGCCATCAAAAAGTTGGTAGAACTTGCACCAGCAACGGCAACA
TTGCTTATCAAGGATAAAGATGGAAGATATCTTGGAGAAAGGGAAATAGATGCTCTACTA
ATTCAGCCCGGTGACACATTGAAAGTTTCACCGGGTGCAAAATTACCTGCTGATGGTGTT
GTTGCTTGGGGTTCAAGTTATGTAAATGAAAGTATGGTAACTGGTGAATCTGTACCCATT
TCGAAGGAGGTCGGTTCATCAGTAATTGGAGGTACAATAAATTTACATGGTGCTCTACAC
GTACAAGCTACCAAAGTAGGTTCTGACACAGTTTTGAGCCAGATAATCAGTTTAGTTGAA
ACAGCGCAGATGTCCAAAGCTCCTATTCAGAAATTTGCTGATTTCATCGCTAGCATTTTT
GTTCCTACAGTTGTTTTGTTGGCATTGTTGACGTTATTAGGATGGTACGCTGCTGGAGCT
CTTCGTGCTTACCCAGAAAGTTGGCTTCCAGAAAATGGAAATTACTTTGTTTTCGCCCTT
ATGTTTTCTATATCAGTTGTGGTGATCGCGTGCCCCTGTGCTCTTGGCTTGGCAACACCA
ACTGCGGTCATGGTTGCAACCGGAGTCGGTGCTAACAATGGTGTGCTGATAAAAGGGGGC
GATGCCTTAGAAAGGGCTCAAAAAATAAAGTATGTGATCTTTGATAAAACAGGTACCCTA
ACTCAGGGAAAGGCCTCGGTTACAACTACAAAAGTGTTTTCGGGAATGGATCGTGGAGAA
TTCCTCAAGTTGGTGGCTTCTGCTGAGGCTAGTAGTGAACATCCACTGGCAAAGGCAATA
GTTGCATATGCCCGTCATTTTCATTTCTTTGATGATTCTGCTACCAAGGATGCCAAAAGC
CATAGCAAAGACTCCGAAGTATCTGGTTGGCTTTTTGATGTAGCAGAATTTTCTACTCTT
CCCGGCAGAGGAGTTCAATGCTTTATTAATGAAAAACAGATTTTGGTTGGTAATCGCAAG
TTGATGACCGAAAGTGGAATCGACATCCCTGATGATGTAGAAAAATTTGTTGTAGAACTC
GAAGAAAGTGCGAAAACAGGCATACTTGTCGCATATAACGGTAACTTAATTGGTGTTTTG
GGGGTTGCAGACCCACTGAAAAGAGAGGCAGCTGTGGTAGTTGAGGGCCTGAGTAAAATG
GGCATCCGACCGGTCATGGTTACTGGGGACAACTGGAGGACAGCGCAGGCTGTTGCTAAG
GAGGTTGGCATTCACGATGTAAGGGCAGAGGTAATGCCTGCAGGAAAAGCCGATGTAGTT
CGTTCGTTTCATAAGGATGGAATCACGGTTGCGATGGTGGGAGACGGAATCAATGATTCT
CCAGCTCTAGCTGCAGCAGATGTTGGCATGGCAATTGGAGCAGGGACGGATATTGCCATT
GAAGCGGCCAACTATGTTTTGATGAGGAACAACTTGGAGGATGTGATCACCGCCATTGAT
CTCTCAAGAAAGACTTTCTCTCGAATCAGATTAAATTATGTGTTTGCCATGGCTTACAAT
GTCATAGCAATCCCTGTTGCTGCCGGAGTTTTCTTTCCGTCGTTGGGGATTCAGTTGCCG
CCATGGGCGGCTGGTGCATGCATGGCTTTGTCTTCTGTTAGTGTTGTATGTTCTTCTCTA
TTACTTAGGAGATACAGAAAACCAAGGCTGACCACTATACTAGAAATAACTGTAGAATAG
>FCD_00026675	-	
ATGCCTCCGGCCATGCCGCTGTTGCCTCCGCCACGAGTAGGGGAGCCCCCAGCAGCCAAC
GACGAGATTTGGCGACATCGTGGGAAGGAAGCGAGGCCCACTGCGATCCTAAATTCCATA
TCTAGTGGGCGGGGGGTGGCTCTAAACCCATTCGAAACTTGTGGATAG
>FCD_00026674	+	
ATGAGAACACTTACCTGGGAGGCAAGACATGATGTCTCTCCTCCTACTCATCATCATCTT
GAATGTTGGTTTGGTTATCCCCTTGTGGCTGTGAGGCTCGCTGATAAGGCTGGCGGAGGC
AGTCGGGAAAGGCGGCATCTGAGGGAATCTAGTCATGTCTTGGCTTGA
>FCD_00026673	-	
ATGGCCATCCGAAGATTGTTCAAATCACCGCCACCAGCTCTGGCGGATTTCCATCTCTAT
GTTGAGTATCTTGACGTTCTTGGCCTCTACAGTCATTGCCTGATTGCACTTTCCGAGTTC
CCTAGATCTCTCCACTTTTTCTTTCCGTTCTGCTTCCCGTTGGATTGCTCGGCATTGCTT
GTGCTCTTGGGCACCACTATCTTGCTCTTGAGGGCCAAGCTTTTTGCCTCTATGGCGTTG
ATGAATCCTTGCGCCATTTCCAAGAACTCCTGGTATGTTTTGACTGGCTTTTGGTTTAGG
TCATGGTCATGTCTTATACTGCTCATTGCGCCCATCAACGCTTCTTTATCCGAGATTTCC
TCTGTTGCTACCACCTCTACGTTGAACCATGTCTGTCACTCTTTTAGGCTCTCTTGTGGT
CTCTGGACCATGATGGTCAAGTTCTGCTTGGGGGCAGCAAATCTTTTTATGCCCAAGAAC
TGGTTGGAGAAGGCTCTTTTCAAATCCTCCCAACTAGTGATGGAGTTTGACCGAAGTTTC
ATAAACCAACGCTGA
>FCD_00026719	+	
ATGGCAACGATGGACGGGGACGGCGATGGCTTTGGTGATGGCGATTGCGCTGGCGACGGC
AGGGCTTCGGCAACTGCCACTGGCACTGGCAAGGTAGTGGGAGAGCAGAGAGAGAAATGA
>FCD_00026718	+	
ATGGAGGGTAGTGCTAAGTTGAGCTTGATTTGTCACTTTCTGTTGCTTTTGTTTCTTTCA
TCTTCACATCTAGAGATTGTTAAGATCTGTTCAGGTCAAGATGATCAAATTACAAGTGTG
AGATGCATAGCAAGTGAGAGAGATGCACTTGTTTCTTTCCAGAACGGCCTCACTGATCCA
TCAGGCAGACTCTCTTCATGGGTTGGCGAAGAATGCTGCAAATGGGAAGGAGTTGAGTGC
AACAACCGAACTCGACATGTCTCGAAGCTCAACCTCAGAAATCCTTATCACTCTGTCGAT
GTTGGACTAGTTGATGACGACCCGACTGCGGCCTATAAAAGGTCTTGCTTAGGTGGTAAG
ATAAACTCTTCTTTGGCCAAGTTGAAATACTTGAGTTATTTGGATCTAAGCATGAACAAT
TTCGAAGGAATCCTGATTCCTGATTTCTTCGGCGAGATTTCGAATTTGAGGTGTCTAAAT
TTATCTTTTGCATCATTTTCTGGAGAGGTACCATCTAATCTAGGACAGTTGTCAAGGCTG
CAGTATCTTGACCTCTATGCTGATTCCTATCTTGGTGTATCCACTGGGGAATTGAGAGCT
GAAAGCCTGAATTGGCTTTCGGGTCTTTCTTCGCTAACACATCTGAATTTGGGATTTGTG
AAACTCAACGGGGTTGGAGAAACTTGGCTTGAAAAGGTCAACTTGCTTCCTTCACTAGTG
GAGTTGAATTTGCATTGGTGTGAGCTTCAGGGCTTACCACTTTCACTTCCATTTAGTATT
AACTTCACATCGCTTTCGGTCCTTGATTTGTCCGAAAATTCGTTTAATTCCCCGATCCCT
ACCTGGTTGTTCAATCTCACCAGTCTTAGGAAGCTTCATCTGACTTGGAACTTTTTCCAG
GGTCCAATTCCCCAGGACATTACAAATTTGAAACTCTTGGAAGATCTTGATTTATCTGAT
AATTTGTCTCTTGAAGGTCATATTCCAGGATTTCTTGGAAACCTCTCCAACTTGAAGCGT
TTAGACCTTTCGGCAAACGAATTCACCGGTCATATTCATGAATTTCTGAATGGTCTCTCA
GCTTCTACCTCAAACGGTACTAGATTATTGTCTCTGGATTTAAGTTCCAATTCTCTTGTT
GGTGAGTTGCCCGAATCTTTGGGAAATCTTAGAAATCTGCAAATTCTCATCCTTTCGGGA
AATGCCTTTTCTGGTTCGATTCCGGCATCTATTGGAAGACTGTCGTTCTTAAAAGTGCTA
GACCTTTCCTACAACAATATGAACGGAACAATTCCCAAAAGTTTCGGCCAGCTATCTCGA
CTAGTCGATGCTAACTTGTTAATGAATTCTTGGGAAGGTGTTCTTACAGAATCACACTTG
ATGAATCTCAAAGGCTTGAAAAGTCTCAGAATCACAACAGAATCAACCAAGTCCCTTGTT
TTCGATGTGCCTGTTGAGTGGCTTCCCCCTTTCAGGCTCGACTATATCCAACTTGAAAAC
TGCAGGGTTGGTCCTTTACCTCTGTGGCTTCAGGTTCAAAGTGAACTCACCTTTGTCACT
CTCAGAAACGCTGGAATCTCCGGTACAATACCGGACCAATGGCTTTCAGACTTATCCAGT
CGGATAATCAGATTAGACCTTTCTAAAAATCAAATTGAAGGGAAACTGCAGCCACACCAA
TTGGCATTTCCACACCTGCAAGCTATTGATTTGAGCTCCAACCGCTTCGATGGCCCTCTC
CCACATTGGTCCATCAATGTGGCTGAGCTATTTCTCGAGGCCAATTCGTTTTCTGGTCCT
ATCCCTGAAAACCTTGCTCAATTAATGCCGAGGTTACAAAAATTCCACCTCTCATGGAAC
CATCTAAGTGGTGGAATTCCTCCGTCATTATGTGAGCTACAGAGCCTGCAAGTTCTCTCC
CTAAGAAGCAATCACTTCTCCGGAGAACTTCCGAATTGTTGGCATACATTTGCCTTGTGG
GGTTTTGATGTAACAGACAACAACTTATCTGGAGTCATTCCAAACTCCTTAGGTTCTCTC
CCTTCACTCAGCGTGTTGATGCTACGCAACAACAATCTCCATGGCGAGATTCCTTCGTCC
TTACAGAACTGCTCCGGTTTGACCACCATTGATCTCAGCATGAACAACTTCACTGGAAAC
CTACCATCATGGCTAGGGGGAAGAGTACTAGATTCGCTTTTCATGCTACGCCTCGAGTCA
AACAATTTTGCAGGCGACATTCCACAAGAGCTATGCAGTCTACATAATCTCCACGGGCTT
GATCTTTCCGACAACAACTTCTCAGGTGTCATGCCCAAGTGTTTTGATAACTTGACAGCC
TTGGTGTTCAGCAACAGCAGTGAGGTATTTGAAAATCTCTTGTATGTTGTGCTGAGAGGA
AGACAGCCCGAATATGGCAGCATTTTGGCGGATGTCAACAGCATTAACCTTTCGGGAAAT
GACTTGAAAGGAGGAATCCCGGATGAGATTACGAGCATTCATGGCTTGCACAAGCTGAAT
TTGTCAAGGAATCATCTTAGTGGAAAAATTCCAGAGAAGATTGGGAACTTGGAGGGATTG
GACACGCTTGATCTGTCGCATAATCGTCTTTCGGGGACAATCCCTCAGAGCTTGTCTCAT
GTCATTGCTTTGAAACACTTGAACTTGTCATACAATAACCTTGAAGGGAAAATTCCGCAG
CTCCCACAGTTCAATGATGCTTCAATTTTCGCGGGAAATTCATTGCTTTGTGGTGATCCT
CTTCCCACAAAATGCAAGACTGCCACTTGA
>FCD_00026717	-	
ATGGGAAATGCGCTAAGGTTGCTGTGCTGCAAACCAAGCACAAGTGAGACTCCTGCGAGT
CCTCCTCACTCTCATCCTTCACTCGTTCCTCATGGCGTCTCCGCTCTTGCCCATGATCTC
TTCCACTTTGATATCACTTCTCAGGTCCCAGAAGGACTCAGTAACCATGTTAGTTCCTCC
AAGAAGGCCCAAGCTAATTGGTATAGAAGACTCCTAGATGCATGGAGAGGAGCACAACCA
CCTCCGAAAAGAGCTGAAGAAGCAGCTCGACTAATAATCGAGACGTTGAAGAGGATCCAA
AAGCAAGATCTTGAGGGCTTACTGGGTTTCTATGGTCTTCCACTTCTCGATACTCTTGCC
GAACATTCTGCCGAGGTCCCAACTACATTGCCCGAAGGAGTGGAGTTTGAACTTCACACA
CTACCGGTCAATGCAAAATGTGTTCAAGATGGGGACTCGGTGATAGTATATGTCAGCACG
GCGGATCCCCGGGAATCATTGAATGTTCCCCCACAAGTGAGCTTAGCTGCAGTTAAAAGA
TCAAAAGCGCGTTCCAAGAAAAACTATGATAAGGCAGACGCACTTCATGAGAAAATTGTC
AGTGCCGGTTACAGGGTATTGAAGATTCAGGGTGAGGAGATTCTTGCTCGAAAGTGTCGA
GTTAGGCTGAGGGGAATAGATGCACCTGAAAATAAAATGCCTTATGGGGATGAAGCCAAG
GAGGAACTCACAAAGCTTGTGCAGGGAAAATGCTTGAGAATTCTCGTCTATGAAGAAGAT
CAATATGGCCGTTCTGTTGGCGACATTTATTGCAATGGTACTTTTGTGCAGGAAGTATTG
CTCAAGAAAGGGTGTGCATGGCATTACGCACACTACGATAAACGTCCTCAATTGGCCAGG
TGGGAGAAGGAGGCTCGGGCGAAAAGAGTGGGATTGTGGGCTTTACCAAATCCAGAGAAG
CCATGGGACTGGAGAAAGAAGAACCCAAGAACAGTTACAGATTATAACTAA
>FCD_00026716	+	
ATGGCTGACCGGAGGAGCGTCGGTGACGGAGAAGGCTCGTGGGCTTCACCGTCAGCAGTG
ACTCTATCTTCGGCGGCGCGTCGGAGGACGAATGGCGACGGATCTCTGGACGGGACAGCC
GGATCGCGATCGAACCTCCCACGAAGATGCCGTCGCATTATCTCTACCGACTGTCTCAAT
TACCTTCTCCGGCCGATCTTCACCGTCGCGACAGTGAAAGATCACGATGTGCAAATTGCG
ATCTCCGGTAGGCGCTTCGGGAATTGGATTGCGAGAATCTTGTGA
>FCD_00026715	+	
ATGGTCCCCACCTTAATCACCAAGCTCTCCGCCTCCTACGGCGGCGACGACTTCTCGTTT
AAGTACCATATCCCTTACGAAGATCTCGATGCTTTGATCTCTATCTCCAACGACAAAGAT
CTCGACCACATGATGCTCGAGTACGATCACCTATACAATACCTCAACCAGGCCGGTGAGG
ATGCGGCTGTTTCTCTTCCAGACGCCGGTTAATTTCAGAGGAAGCTTCGAGTCGGAAGAT
TCTAGACCAGACCTGGAACTGTTGAGCTTTGAATTCGGCTTTGGTTTGGAGAAGGTGACA
AAGCCTCCGGCAGTGACCAACAAAACCGAATTTCTCTTCAGTTTGGAAAAGCTTGAGCTT
GGCGAATCCAGAAGATGA
>FCD_00026714	-	
ATGAAGAGAAAACCTTCTTCTTCTATGGCTTCTTCTACGGCTTCTTCTTCTTCTTCTTCT
TATTATTATTACTCTGTGGTGGTTTGTGTGGTTCTGATTCTTGTGGTTGTGTTAAACGAC
GTCGTTGGAGTGGATGGGCACTTCGTGGTGGAGACGGAGAGCGTGAAAGTGCTCTCGCCG
ATGAGCATGCGGGCCAAACACGACGGCGCCATCGGAAACTTTGGAGTTCCCAACTATGGA
GGTTATATCGTGGGCTCTGTCGTTTATCCCGATAAAGGGTCGTTTGGCTGTGAGCCCTTT
GACGGTGACAAGCCTTTCCACTCTCCCTTCCCTCGCCCCACTGTCCTTCTTCTTGATCGT
GGAGGTTGCTACTTTGCTTTGAAGGTATGGAATGCTCAACAGGCAGGAGCTGCAGCAGTG
TTGGTGGCTGATAACATGGAAGAGCCATTAATAACGATGGATTCACCGGAGGAGAGCAAC
GATGCAGACGGGTACATCGAAAAGATCAACATTCCCTCAGCCTTGATTGAGAAATCCTTC
GGTGACAACCTGAAGGAGGGCTTGAAAAACCATCAAGACGTCGTGGTTAAACTAGACTGG
AGAGAGTCGATGCCACACCCTGATAAGAGAGTAGAGTATGAGTTTTGGACAAACAGCAAT
GACGAGTGTGGAGCCCGTTGCAACGAGCAAATGGACTTTGTGAAGAACTTCAAGGGTCAC
GCACAGATTCTCGAGAGAGGAGGCTACACCCTCTTTACGCCGCATTACATAACTTGGTAC
TGCCCAGCGGCTTTCCTCCTCAGCACTCAATGCAAGTCCCAGTGCATAAACCACGGGAGA
TATTGCGCACCTGATCCCGAGAAGGATTTCAGCGAGGGGTACCAAGGGAAGGATGTGGTG
TTTGAGAACTTGAGGCAGCTTTGTGTCCATAGAGTTGCCAAGGAGAGCAACCGGCCTTGG
GTTTGGTGGGACTTTGTTACCGACTTTCACATCAGGTGCTCAATGAAACAGAAAAGATAC
AGCAAAGATTGTGCTGAGGATGTCATAAAATCTCTAGATATATCCATCGAGAAGATTAAG
AATTGCATGGGCGATCCTGAAGCTGATGTGGAGAATGATGTTCTAAAAACTGAGCAATTA
GTGCAGGTCGGCCGAGGATCTCGTGGTGATGTTACCATCTTGCCAACATTGGTGATTAAC
AATGTTCAGTATCGAGGAAAATTGGAGAGGACATCTGTGCTTAAGGCAATATGTGCTGGA
TTTAAAGAGACAACTGAACCTTCAATTTGTCTGAGTACAGATCTCGAGACAAACGAGTGC
CTTGAAAGGAACGGTGGCTGTTGGCAGGATAAACATTCTAATATAACTGCTTGCAGGGAC
ACGTTTCGGGGAAGAGTTTGTGAGTGCCCTACTGTAAATGGTGTTCAGTATAAAGGCGAC
GGTTATACATCTTGTGAAGGACCCGTTGGGGAATGGCTCCAGGGGATAGATGTACAATGG
GCAATGGAGGGTGCTGGTCAGAAACCCGGAACGGATTATCATTCTCGGCTTGCTCAGTTC
AGTCATATTTACATGTTTCTTGACTCTGACTTATCTGGTTGCCGATGCCCAAATGGTTTT
CGTGGGGATGGTCATAAATGCGAAGATATTGATGAATGCAAGGAACGTAGTGCTTGTCAG
TGCGATGGTTGCAGCTGTAAGGACACTTGGGGTGGATACGAGTGCAAGTGTTCGGGGGGG
CTTCTCTATATGAAGGAACAAGATACTTGTATCGAGAGACGTGGATCGAGATTTGCATGG
TTCATGACTATGGTGGTTCTTGCTGCGGTGGTTGGAGCAGGTCTCGCTGGTTACATATTT
TACAAGTATAGGCTCAGGTCGTACATGGACTCGGAGATCATGGCTATCATGTCACAGTAC
ATGCCTCTTGACAACCAACATAACAACCGAGTGCAGACCGCAGAAGCAGAACCGTTGCGA
CAAGGTTCTGTATGA
>FCD_00026669	+	
ATGCCTACGGACCCTCTTGTGGTTGGAAGAGTGATTGGTGATGTTTTGGAACCCTTCACA
AAGTCAATATCTCTCAGAGTCACTTATGGAAATAAGATTGTTAACAATGGTTGTGAGCTG
AAACCTTCTCAAGTCCTCAATAAACCTAGAGTTGATATTGGTGGAGATGACCTCCGTAAC
TTGTACACTTTGGTTATGGTTGATCCTGATGCTCCTAGCCCAAGTAACCCTACTCAAAGG
GAATATTTACATTGGTTGGTGATTGACATTCCAGAAACCACTGGGACGGGTTTCGGGCAA
GAGGTGGTGGCCTATGAGAGTCCACAACCAACCACGGGGATTCACCGTTTCGTGCTAGTG
TTGTTTCGGCAACTCAGAAGGCAAGCAGTGTATGCACCAGGATGGCGCCAGAACTTCATC
ACCAGAGACTTCGCTGAGATTTATAATCTGGGATTGCCGGTTTCAGCTGTTTATTTCAAT
TGCCAGAAAGAAAGTGGTCCTGGTGGAAGGACTGCCAGTAGAAGATAA
>FCD_00026702	+	
ATGTCGATCTTGTCAACATTGCGATGTATTACAGTGGATGTTACCGGAACACTGATGGCT
TACAAGGGGGAGCTCGGTGACTACTATTGCATGGCAGCAAAAGCAGTCGGGTTGGCTTGC
CCTGACTACAAACGGGTGCATGAGGGCTTCAAACTAGCATACAAAGACATGGCCCAAAAG
TATCCTTGTTTCGGCTATGCTGCGAAAATGCCCAACATCGTGTGGTGGAAAATGTGTGTA
AGAGACTCTTTTATCAGGGCTGGTTATGACTATGATGAGGAGACATTTGAAAAAGTGTTC
AGACGCATATACGCTTCGTTTGGTTCCTCTGCTCCTTATACCATCTTTCCGGACTCCCAA
CCATTTTTAAGATGGGTGCGTGAGGAGGGTCTTCAGGTAGGGATTATTAGCAATGCGGAA
TATCGGTATCAAGATGTAATTCTCCCGTCATTGGGTCTGAATCAGGGATCGGATTGGAAC
TTTGGCGTGTTTTCTGGTCTCGAAGGCGTAGAGAAACCGAATCCGAGGATATACGAGATT
GCACTTGAGAGGGCTGGAAATGTCGCACCAGAAAAGGTCTTACATATTGGGGACAGCATG
CGCAAAGATTACTTGCCGGCCAAGAGTGTGGGGATGCATGCGTTGTTGTTGGATCGGTTC
AAGACGGCGGACGCAGAGGAGTGGAGGAAGTCAGGCGCTACCGTGCTTCCTGACTTGGTG
GCAGTCAAAGAATGGCTTACTTCTGACAAGTCAACCTGCTAA
>FCD_00026668	+	
ATGAATACGGCCAACGAACACTCAATGGAAATACTTGCTTCCCTTGATTTCTTTCAGGCT
GTGATTGATTCAATCCAAGACCACCAGGAAGAAAACAAGAAGAGATTAGATCACCAGAAG
GATTGTCTCTCTCAATTTCTTAACTTACGATCAGAAAACAGACTCCTCAGGGAGATATTC
GAGATCAATCTTTTGGAGTTAGGTTTCGAATCTTTCTCTAAATTTGATGAGGTTTACAAG
CTTAATCAATCAGATGAAGGAACATTTATTTTCAAGGAGATTAAGGCTACGGCGATTGAT
GTCGGGACCAAGCTCTCTCATTTTCTTGTTGAGTACTTCTTGATGATTTGGCTGGCAGAG
TGGACGGTAATAGAAAGCAAGATTCAGGCAGTCAAGGATGTGATCAAATTGGAGAGTTTG
GAAGAAAATTCAGTCATCATCGACATGTTCATTTCCGTGATGGAATTTATAAGCAAAGAA
ATGAGGAGGTGCAAGAAAAAACGAGGTGCAAAGAAGGACGTGATACAGAAAGCAAATGTT
TCGCCCGACAGAGTACTCTTACTGGTAGTGGAGAAATACACAAGGCAATTGTTGGCATCC
AAAACGGGAAACATACATTCATACATGAATAAGTTGGAGGTGGAATCTGCATCTACCTCC
GATCGAGATCCAAGGAAGAAGAAGTTGAAGGAAAAGCTGAATATGTGA
>FCD_00026701	-	
ATGATTATTCCATGTGATATGAGAATCTGTGATTTTGGGATTGGAATGCGAATAAAAACT
ACAGCTGAAGGTCGGAGAATTAACGTCAGCAAGGCAGGCGAGAATCCTACTTGTGCCGAA
ATCGGGGATTGTTGCACCCATTTCAAACTCCCTTTTGCAATTGAGATAGTTAAAGCTTAT
CCACGCGATTTCAGGAAAAGAGGGAGAGTGCGGGTGTTGCTGAAGAAAGATGATGGCTCT
CTCTATAATCCAGCAATATCTTCCAGCTTGCATACGGATATCAAGTACATTTATCAACGA
AGCGAGAATAGGTGGTTTAGAATATCAAGTTCCTCTCCAACTTTCCTTACTCTGGAAACA
GTTAATGCTGCGAATTGCAGAGTTAGTGCCCAGACATCCTGCAGGACGAAGAAGCAAGAG
CCTGCATCTGCGTCAAATGCCGGAACTTCTAAATCTGGAAAGGGTGGGAAAAAGAAGAGA
TGGCTCCACTTTCACATAGTCGCAGAGGATTTTTCCTCGTCTGGAACTCAACAGGCATGG
ATGGGCATCCTCAAATAA
>FCD_00026667	+	
ATGCCAACCATGCCTATGGACTCTCTTGTGGTTGGAAGAGTGATTGGTGATGTTTTGGAA
CCCTTCACAAAGTCAATATCTCTGAGAGTCACTTATGGAAATAAGATTGTTAACAATGCT
TGTGAGCTGAAACCTTCTCAAGTCCTCAACAAACCTAGAGTTGATATTGGTGGAGATGAC
CTCCGTAACTTGTACACTTTGGTTATGGTTGATCCTGATGCTCCTAGCCCAAGTAACCCT
ACTCAAAGGGAATATTTACTTTGGTTGGTGACTGACATTCCAGAAACCACTGGGACGGGT
TTCGGGCAAGAGGTGGTGGCCTATGAGAGTCCACAACCAACCACGGGGATTCACCGTTTC
GTGCTAGTGTTGTTTCGGCAACTCCGAAGGCAAGCAGTGTATGCACCAGGGTGCCGCCAG
AACTTCATCATCAGAGACTTCGCTGAGATTTATAATCTGGGATTGCCGGTTTCAGCTGTT
TATTTCAATTGCCGGAAAGAAAGTGGTCCTGGTGGAAGGACTGCTAGTAGAAGATAA
>FCD_00026700	+	
ATGGTTACGACGACGAAGTGCAAAACTGGGATGATTGGAATGCAGAAGAAGATGACGAAG
AAGAAGAAGGAAATGGTCGCAGAAAACAGATGTTGGAGTTGTGGGCTCACCTGTCAGTCC
AAACAAGATCTTCGGGATCATTTGCACGAACCACTCAGTCTTAAAGACATCAAACCTCTA
TGGGATAGCGAAGCGTATCTAAAACCCTTTTTACAAGATGATTCACTTTTGTACAGTTTC
AACGAAGATGAAGATATTGCCGAGAAAGATGATGACGATGATGAGCTTATTATGACTATC
GTGAAGAATTGTGGAGAGATTCACATTGATCCTGAGATTCACGGGGATAGAGAAGATGTT
GCTTCTCCTTCGGATAACCATTTGGATGTGGGAACATCTTCTAGGGAGAATGGCATCAAC
TGGTCAGATGATAAAAAGTTAAGAGCTTATTTTCCGAACCGTGCTGCAAAAGACGTGAAG
AATGCCAATGAGGATTACTTTGGGTCATACAGTTCATTTGGCATCCATAGAGAGATGCTT
AGTGATCAGGTGAGAATGGATGCTTACAGGCAAGCTATTTTGAACAATCCGTCTCTTATA
AATGGTGCAATGGTGATGGATGTGGGTTGTGGAACTGGCATACTCAGTCTCTTTGCGGCC
CAAGCCAGTGCATCGAGGGTAATTGCGGTTGAAGCAAGTGAGAAGATGGCCGCAATAGCT
ACTCGGATTGCGAGAGATAATGGTCTTTTAAGGAGTAAAAGTTCAAGCGATGGTACCAGC
AGATGTACTGGAGTGGTCGAAGTTGTTCAGTGTATGGTTGAGGAGTGGCTGAGACCTGGA
GGTGCGATGCTTCCTGACATGGCAACTATTATTGTTGCTGGATTTGGAAAAGGTGGCACG
AGTCTTCCCTTTTGGGAAAATGTATATGGCTTCAACATGTCATGTGTTGGCAAGGAACTT
GTTGGAGACGCTGCTCGTATTCCTATAGTTGATACCGTAGAAGGTCATGATTTACTAACA
AATGCTGCTGTTTTGAAGGAGTTTGACTTGGTGACAATGAAACCAGACGAAGTAGATTTT
ACCGCGAGCGTTCAGCTGGAACCTAGCTCGAGCAATGCAGAAAGCAACATGTCAGCCATT
TTGTCCACTTCTCCTTACACCACAAAGACACATTGGTCTCAAACAATCTTGACATTCCGG
GAACCAATCGCCACTGGGGCAGGAAAATCGGATATTGACAGATCAGCAGCAATTGGTACT
GATGGTTGTCCTGCTGCCAGAATCAATCTGCGCATTAGCATTGTCCGTGCTTCTCAACAT
CGTAGCATCGACATTTCCATGGAAACTACTGGCATTGGCGCTGATGGTCGAAAACGTGGC
TGGCCAGTGCAGTTTTTTAACCTATAA
>FCD_00026666	-	
ATGAGCGGCGACAGTCTGTCGTCTATTCCTCCCCATCCTTTCTCCCGCCCTCCTACTTCC
CCTCCTGCCTCCGATTCCACCACAGCCGTCGAAGTCGGTGACCTCCTGACGGGCCTGGCA
TCCCTGAGGTTGTTAGTATCTGTCAGTCGCCGATGTCTCCTTAGTGTCAGAGCTCGGATT
GGCATTGACTCAATCAGAGGGTGGTCAAGGACGGCGTGGCGCGCGCTGGCGGTAATGGAG
GCCGAAATGAAGGTGCGTGTGGAGACGGAAGTGGCGCGCAGAAGGTTATTTGGCCGATGA
>FCD_00026709	-	
ATGGGATGCGATCCAATTCTCCGGGAATGCACGTATTCATTTGGATTCCTTCTTGTCGGT
AGGCTATCTAATGATGGAGACACATATGTTGATGGGGTGGTTATTGCAGCCGCGAGAACA
CTGCCCACTTGGTCCGATGGTGATGTGCCTCCAATCCCAAGTGTGGAGAGGAGAGCGGTG
AAGGAATTAAGATGCTTTCAGAGTTCCCTACCACCTCTAAGCAAGACCAAAAAACTCTAG
>FCD_00026708	-	
ATGGAGAAGGTGGTACCAGAAGCGAAAGTGTCGTCAATACTGATTTACCCAATTAAATCG
TGTCGTGGGATTTCACTTCCTCAAGCTCCTCTTACTCCTACTGGATTTCGATGGGATAGG
CAATGGTTAGTGGTGAACAGCAAAGGGAGGGCTTATACCCAAAGAGTTGAACCAAAGCTT
GCTCTTGTTGAGGTTGAGTTGCCCAAAGATGCTTTTCTCCACCCTATTTGGGAACCAACT
ACAAACTCCTTTCTCGTGATAAAAGCACCTGGAATGGATGTGCTGAAGGTTTCTTTGAGT
ACACCGCGAGAAGTGGCGAACGGTGTCTCTGTCTGGGAATGGTCTGGCGCGGCACTTGAT
GAGGGAGATGAAGCATCAAAATGGTTTTCCAATTATCTTGGAAAACCCTCTCGCCTCATT
CGCTTTAATGCTGCTTCAGAAACAAGGCCGGTGGATCCTCAGTATGCTGCTGGGCACAAA
GTCATGTTTTCTGACCAGTATCCATTTATGCTACTATCTCAGGGGTCAATGGATGCATTG
AATAAGCTTCTGAAGGAACCCATACCAATTAACCGGTTTAGACCCAACATTGTGGTTAGT
GGTTGCAAACCATTCTCAGAGGACGTATGGACGGAGATCAAAATAAACGAATTCACATTT
GAAGGTGTCAAGCTGTGCTCCCGCTGTAAGGTTCCTACCATCAACCAAGAGACTGGAATT
GCAGGACCAGAGCCAAACACGACCCTCATGGCAATCCGGTCTGATAAAGTTTTACGTCCT
ACTCAGAAGCAGCAGGGTAAGATTTACTTTGGGCAGCACATTGTTTGGAAGGACCGAGTT
GCCGACGGGAAGGGAAAGATGATGAAAGTAGGAGATCCTGTTTACGTCCTTAAAAAGGTC
TCCACTGCTGCTGAAGCAGCTGCTTGA
>FCD_00026707	-	
ATGCTCACTTTTAATCTGGTTATTAAGGCAATGTGTAAGTTGGGACTGGTTGATAGAGCC
ATCCAGGTGTTCAGAGAAATCCCACTTAGGTATTGTGCCCCCGATGTGTTCACCTATTCG
ACCTTAATGGATGGCTTGTGCAAGGAAAATAGGATTGATGAGGCTGTTTCCTTGCTGGAT
GAGATGCAAATCAAAGGGTGTTTCCCTAGTCCGGTCACGTTTAATGTGTTGATCAGCGCA
TTGTGCAAGAAGGGGGACATGCGACGTGCGGCAAAGCTCATCAATAACATGTTTCTTAAG
GGTTGTCTTCCGAATGAAGTGACATACAATGCCCTTATCCATGGACTGTGTCTGAAGGGT
AAGTTGGAGAAGGCAGTTAGTCTGTTAGATCGAATGGTGATGAATGAATGCATGCCAAAT
GATGTCACGTATGGGACGATTATCAACGGACTTGTTAAGCATGGAAGAGCTGTTGACAGT
GCAAATCTTTTGGTTTCATTGGAGGAAAGAGGGCACCGTGCGAATGAGTATATTTATTCT
TCTCTTATAAGTGGACTGTTTAAGGAGGGTAAATATGAAGAGGCAATGGGATTGTGGAAG
GACATGATCGGAAAAGGACACAAACCCAATGTAGTTGTATACAGTGCGCTCGTAGATGGT
CTTTGTCGAGAAGGGAAACCAGATAAAGCTAAAGAATTTGTGTCGGAGATGGTGTGA
>FCD_00026706	-	
ATGGCCGTGAATAACTTGGAGAATGAATATTGTTATAGTGTACTAATTCACGGTTTGTGC
GAGGATGGGAAACTCAGAGAGGCTTTGATGATGTGGAAACAGATGTTGGGCAAAGGATAT
AAACTTGATGCCGTGGCGTACAGTTCAATGATTCATGGCCTTTGCACTGCTGGCTTGGTC
GAGCAGGGCATCTATCTTTTCAACGAAATGCTTTTTCAGGAGCCCGAATCTCAACCCGAT
GTGGTCTCTTACAATATACTCCTGAATGCTTTCTGCAAGAAAGGTAGTAGCATCTCCCGT
GCTGTCGATCTCTTAAATTGCATGTTGGATCAAGGTTGTGATCCTGACTTAGTTACATGT
GACATTTTATTGAGAGCTCTGAGAGAAAAGCTAGATCCACTTCCAGATGGGAGGGAGTTC
CTAGATGAGCTTGTGGGAGTTCCTAGATGA
>FCD_00026705	-	
ATGGAGATCAGAATAAACGAATTAACATTGAAGGTGTCAAGTTGTGCTCCTGCTACCGGC
ATTGCAGGTTCTGAGCCAAATCATGGCAATCCGGTCAGATTAAGTTTCGTGTCCTACTCA
AAAGCAGCAGGGAAAGGTAGCCGAAAAACTAATGTTTTGGATGAAGAGTGTTTGGATGGT
AATTTGTTGTTAAACCCCTCAGTCTGCAAGGTAAATGACAACGATGACGACGACAGCAAC
GACGATGATGATCATGACAAGAACATGGATGATAGACCTGATAGCATTGGGAAGGATGGC
TTGTCGAAAATAAAGGTTGGCTCGTTGAGGTTTTAG
>FCD_00026704	-	
ATGTCTGCCACAGCTGGTCAGGTCATCAAGTGCAGAGCTGCGGTGGCTTGGAAAGCAGGG
AAGCCACTGGTGATTGAGGAAGTGGAGGTGGCCCCACCTCAGGCTCATGAAGTCCGCTTA
AAGATCCTTTTCACTGCCCTTTGTCACACTGATGTCTATTTCTGGGAAGCCAAGGGACAA
ACCCCGCTGTTTCCCCGCATTTTCGGCCATGAAGCTGGAGGAATCGTGGAGAGCGTTGGT
GAGGGTGTGACCGAACTTCAGCCGGGAGACCATGTGCTCCCCGTGTTCACAGGCGAGTGC
GGGGAGTGCCGCCATTGCAAGTCAGAGGAGAGCAACATGTGTGATCTCCTTAGGATCAAT
ACTGACAGAGGTGCCATGATTAGTGATGGCAACACAAGGTTCTCTAAGAATGGGCAACCC
ATTTACCATTTTGTTGGGACCTCTACCTTCAGTGAGTACACTGTTGTTCATGCCGGATGT
GTTGCCAAGATCAACCCGGCAGCCCCACTTGACAAAGTCTGCATCCTTAGCTGCGGAATA
TGCACCGGCCTTGGAGCCACTCTGAATGTTGCAAAACCGAAAAAGGGTTCATCTGTTGCT
GTCTTTGGATTGGGTGCTGTTGGCCTTGCTGCTGCTGAAGGTGCGAGAATTGCTGGAGCT
GCTAGGATCATCGGTGTTGATCTGAACACGAGTCGATTTGAACAAGCCAAGAAGTTCGGT
GTGAATGAGTTCGTAAATCCAAAAGATCATGACAAACCTGTTCAAGAGGTTATCGCAGAG
ATGACCGGAGGAGGAGTGGATCGGAGTGTCGAATGTACAGGAAGCATCCAAGCTATGATC
TCTGCATTTGAATGTGTTCATGATGGTTGGGGTGTGGCTGTGCTAGTCGGTGTTCCAAAT
AAAGATGATGCTTTCAAAACCCATCCGATGAATTTTTTGAATGAGAGGACACTCAAGGGT
ACCTTCTATGGCAACTACAAACCCCGGACTGATCTCCCTTCTGTTGTGGAAAAGTACATG
AACAAGGAATTGGAACTAGAGAAATTCATCACTCACTCGGTCCCTTTCTCGGAGATCAAC
AAGGCCTTTGACTACATGCTGAATGGGCAGTCTATCCGGTGCATCATCCGCATGGAAGAC
TAG
>FCD_00026703	+	
ATGGGATCGCATGGTATTAAAGCTGAAGTCAAAGGTCTTCTCCAAGTTTTGCCACCAGTT
GACTTCTGCTTTCTCTACGGCTCAGCTCTTCATCCCAACAACCATGACAAGTCTAAAGCG
ATAGACTTTATTCTTGGTGTTTCGAAGCCCCTGGAATGGCATACTCAGAATCTACAATTG
AACCCAGATCACTATGCTTCATCATTGATGCGCCGTTTTGGGCCACAGCTGATTACTGGA
GTTGCTGATCGAATTGGTGTGGGAGTGCACTTCAACCCTTATGTTAATTGGAGTGACAAG
ATGTTCAAGTATGGAGTTGTTCGCTTGCATGACTTAATAAATGACATACTCGACTGGGAA
AGGTTCTACTTGAGCGGTCGATTACAGAAGCCGGTTCACATATTGGTGGACACTTTGAAC
CTTGAGGATGTCAACTCAGTTAATCTGAGGGCTACAGTTTCTGCTTCTCTACTTCTTCTG
CCAACAAAGTTCTCCGAGGAAGATCTTTATGCTAAAATATGCAGCCTTTCGTATACGGGT
GACTTGCGCATGCTTTTTGCTGAGGATAGAGACAAGGTGAAGAAGATTGTAAGGGGACAG
TTTGATATATTCCACTCGATGTATAAACCATTTCTTGAGGAGTACAAGGCTAAAGAGTTG
TTGCGATCTTCATCATCTTCAAATCACCAAGGAAACATAATATCACAGGACTGTAGCTTA
TCAGCAGCTTATGCTCTTGTATCTTCTCTTCCTCAAACCATAAGAAGCCAAATTGCGATG
AAGCTAGGAGGTGGAAATGTGCACGAACTTGCAATTAGCTCGAGAGAAGAAGCTGCGAAA
TGCATGCAGAAGATTCTGAAACGGAAAGTTATGGTTTCAAGTGCTAGACAGGCCGTTTCT
GGTCTACTGGCTGTTGGAGCTGTTAATGGAATGAGATATCTAGCTAGGAAAATGAGAAAG
GCTTGGAAATCATAG
>FCD_00026694	+	
ATGAGACCCATCCACGGAAAGTGGATTTTTACTCATAGTCACGACGGAGGCCGTCATGTG
GTCGTCAGTGGCTCCGTCATGGGTCACATAGATCCAGCTAAAGGGGACGGGATTCGGTGC
TTTTCCAAATCTGACACCGGCCATCACGATTTTTCATGTCTGTCGTGGCTCCAAGCTCCA
TCGCTACTCCGTCCTCAGCCTCCCCTCCCTCGCGATTCCATCAGCTCCAAGCTCCATTCA
AAATATTTAGAATTTTTCAAATATTATTAA
>FCD_00026693	-	
ATGTTGACGAAGACGCTAATCGCAGGATTCGGACTCGCATTCAGATCAAGGATGAGCTCT
TCAATGATATTCAATAAAACCCAATTCAATTATAATCGCTTTTCTGGGCTTATCGTTTCT
CCAATTATCAACAAACAATTGGGTGTTTGGAATCCCAAGAGCTTCACCCCCAAAGCCAAT
TATACTGATAACAATAATATTACTAATAATCCTGGACCTATTGACTCTCCTCTTATGCAA
TCCATGCAACTCAAGTCACTGTCACGGATGCTTATGGAGACGGTCGTCATGTCAGGCATG
TGCATTTTCTTCTATGCCCTTTTCATCATCGACGTGGTGTCGTCCGAGTTTGAGGGGAAA
TCATCTGTGAATAGGCAGAGGATGGTGTACAAAGCCATATGGGAGGAGCTTCAGAGCACT
GTCCACGCTGTTGATCACATGACCACCAGAACCCCTTCTGAAGCAGCTTCCAATCACAAC
AAATGA
>FCD_00026692	-	
ATGAACGATTTGCGGGAGCGGTTGGCTCGTGTGGAAGACTTCGTGGGCGTGCCACAGTCT
GACGGAGCCGAGAGTCTTGCTGTGCAAGGCGAGCAGCAAGCGAGGACGATCGCAAGTCTT
CGGGAGGCCTTGCAGGAGTTGTCGCGGACCATGACCGAACGGTTCGAGATGGTGGCACTT
GCATGTGGCCAAGGCAGGTGTGATGGAGGCGTCAGTGGTGCATGTGGGAGGGGCTGTGTC
CGCTCTGTGATGGTGCGGACCATTGAGTGGCTACGTGGGTGGCTACATGAACGAGAATGC
AGCGGTGCAGACTCGGTGGATTTTGAAGTCGCGAGGGTGACTTTGTGTTGTGTCGGTGCG
GACCGACGAATGGCTACGTGGGTGGCTAAGTGGACGAGAATGCAGCGGGCGCGGGGTCCT
TGCTGCCATCACGGGTGTCGCATTGTGAAGGTTGACCCTGTGACAAACTCGAAAGCGGTT
TCCCGTAATCGGGTTGTGTGCTTTGCTTGTCTGTGTGTGAGAATCCTTGGCGGTGAACTA
CATGGTCAAGGGTGGCTCGGGATAGCAGCCAAGGCGGCGAACAGCATGGGCAAGACTTTG
TGGCTTGCCATGCGAAGGCGGGCTAGTATGCTTGACTTGGACAGCGGTCCAGCCAGCAGC
CCAACACACCATTGGGATCGTGGTGCAAAGACCTGGGTGGCTAGGCACTCGGGCAAAACC
AGGCAAAGGTGTTGGCGTGGGTCAGCACATGGCGGCAACGATCAGGATCAAGGGCTGGTC
AGCGTGGTTCGACGCGGACCAGCGTGCACTCAGACAGACCAACGTGTGCAATTGGGTGCA
AGGCTTGATCAGACAATCAAGGGGCGGTTACAAGCGGTTACCAGAGGTGGTTTTCATGTG
GGCTTACACGGATGTGTCCTGAGGGCGACACCTGGTGGCGGTTATGGTGAGGAGGGCTTG
TGCGGACAAGTGGCTGACTACCATGCGGACCAGCAATGCAAGACCCAGTGA
>FCD_00026691	-	
ATGGAAGCTTCTGACCCTTCGAACACCTTTCCCTATCCCTATCTCTTCACTACAACAGCC
ACAAGTAGCAGCAGCAGTGGTACTACTCCTTCCTCCAACAGCACCTTAACTAGCTCCTCC
TGCTCGATGGACGGCCGGATTTGGAGCAAGCTCCCGCAGCGGCTTCTCGACCGCGTGATC
GCCTTCCTCTCGCCGCCGGCCTTCTTTAGGGCTCGCTGCGTCTGCAAGAGGTGGTACGGC
CTCCTCTTCTCCACTTCCTTTCTCGAACTCTACCTCCAAATTTCACCACACCAACGCCAC
TGGTTCCTCTTCTTCAAACACAAATCCCTCAAAAACTACATCCTCAACAAAAACAACAAC
AGCAACAACGCCGACATTAACACCGACATGTCGAGCTCATGCGAAGCATTCCTCTTTGAT
CCTTATGATCTTTCATGGTGCAAACTCTCTCTCGCCAATCTCATTCCCTCTGGCTTCTCT
CCAGCTTCTTCTTCTGGCGGTTTAGTCTGCTACGTCTCCTACGAAGCTGGCCCTAAGAGC
CTCATTCTCTGCAACCCAATTCTCGGTTCCTTAATCCAATTGCCTCCGACAATAAGATCA
CGTCTCTTCCCTTCCGTAGGCTTAGCAGTTACCCCCACCTCCATAGACGTTACTATCGCC
GGTGACGATCTGATCTCCCCATACGCGGTGAAAAACTTGACTTCCGAAAGCTTTCACATG
GACGGAGGTGGGTTTTACTCCATCTGGGGAATCTCCTCGTCTCTTCCGAGACTCTGCAGC
TTCGAATCCGGTCGAATGGTTCACGTGCAGGGGAAATTCTACTCCATGAACTACAGTCCT
TTCAGCATCTTGGCACACGACATTTCGTCGAACAGTTGGTGGAAGATCCAAGCACCGATG
AGGAGGTTCCTGAGGTCGCCGAGCCTGGTGGAGAGCAAAGGGAAGCTCCTGCTGGTGGCT
GCGGTGGAGAAGAGTCAGCTGAACGTGCCGAAGAGCTTGAGGATCTGGGGGTTGCAGTCC
TGTGGAACCACGTGGTTTGAGATGGAGAGAATGCCTCAGGATCTCTACTTTCAGTTCGAG
GAAATCGAGAAAGGAAATGGGTTTTACTGCGTCGGCCATGGGGAATTTGTGGTGATAATG
GTCATGGGGACTGAGAAAGCTCTTCTGTTTGACATGGGGACCAAGAGATGGCAGTGGATT
CCGCCGTGTCCGTACGTTAATGGCGGCGGCGACACCGAGCTTCATTGTTTTGCTTATGAG
CCGAGACTGGCCACGCCGGTCACCGGGCTTCTACATCAGCTGACGCTTCCGTTTCAGTCC
TACAGCGGCTAG
>FCD_00026690	-	
ATGTGGCCGAGTGGCAGAGTTGGAACGACTTCCGGGGCCTTCTGCTCAGTCACTGCCAAA
GCGAGTCCGACGGGTGCAGAGTCATGGACTGCGTCGGGACTCGGTGCTCTAATGGCATGT
CGGCAATTCTCGAAGGGTTTTTGGACTCAGATTTTTGCTTGCAGGGGCGATAGCTTCACC
CGCAGCGGGCCGCAAGTCGAATTCTACGCCGCCCAACCTCAAGAGGACGACCCATCTCCC
TTAAACCCCGCCTTCTCCGACACCGACAATGCCTCCGACTCTGTTTTCGACAGCTCCCAT
TTCGCCCTGCCCAGCTCCGGCTCAGATGCCAAGCCTCCGCAGCCCACTTGGGACAAGAAA
TACAGGGCAAAGGTCGACGAGGTGATCTTTGGGAAGCAAACCCAGCAAGGGAAGCTGGGA
ATTAATTTTGAGGAGCAAGCAGAGATAGAGGAAAAGAAGAGGAGAGCCCTTGCCAAGGCT
CTTCTCGAGGCGGCGTTGGCGGCGGAGGACGAAGACAACGACGACGATTTGGTTGTGAAA
GAGGAGGACCAGAAATCTTTGTCTGTTGGGATTGTTGGTGCCCCTAATGCAGGGAAATCC
GCCCTCACTAATTACATGGAAATTGATGTCTGTAAACAAGCTGTGGACTGA
>FCD_00026699	+	
ATGACCAATTGGATTCGTGATTCTAGTCAGAATAGAAGTTTGGTTGACGCGTATGTTGAA
CAAATTGTTGTCTGCAGGAAACAGCTTGGAGGTAAGCTGGGTAGCTCTTTACAAAGCGAC
CTGGGTGTGAGCACTGTTGCAGATTTATTGCAGTTTCCAGAGGAAAAGCTGCAAGAACGT
TATGGCTTCAACACTGGTACTTGGTTATGGAACATTGCAAGAGGAATAAGCGGAGAAGAA
GTTCAGGGACGCCTTCTTCCCAAGAGTCATGGTTCAGGGAAGACATTTCCTGGACCTAAA
GCTCTAAAGACAATTGCTTCCGTTCAACATTGGCTTAATGAACTGTGTGAGGAGCTGAGC
GAACGCCTTCGCTCTGACTTGGATCAGAACAAACGGATTGCACGGACGTTAACACTGCAT
GCAAGCGCATATAAGTCTGGTGTCACAGATTCACAGAAGAATTTCCCTTCCAAGTCTTGT
CCCCTAAGGTATGGAACTGCCAAGATGCAAGAGGATGCTCTTAACTTATTTCAAGCTGGA
TTACGTGAATTTTGTGGTTTACACAACACTAAACCACATGGAAGTCGAAACAATGGTTGG
AGAGTAACAGGCCTTTCTGTTTCTGCAAGTAAAATTGTCGAAAAACCATCTGGAACTTCT
TCAATCATGAAATACTTCCACGGCCAAAATCCGTCCTCCTCATTGTCAAAGCAATCACAA
GATGAAGATATCCAAGTGCCTTCAGCTAGTGAAAGCTGTTCAGAAATGAATTTGTCTGAG
CAACAAATGAAGTTCCGTGGTGAAGATTCAAATACCATGTGCCAGATGCCTTGCTTAGAT
CAACAAGAGCACAAACAGGATTTGGGGGAAGACCAGAATCCGAGTTGCTTGTCGCCAACC
CAAGGACAAGATGATTTCCAAGAAGCTTCCTTCTCGACCTCAGGTATTGATCCAGGAACT
GAATGCTGCTCGGGCCTGATAAACCAAAGCGAGCAACAAAGAGTTTTCCCTCAGGACCAA
TGTGTCGTGTCCAGCTTGAATAGACTCGAGCCGAAAAGAAAGACGATGAATGATAAGGGA
ACAAATTCCATCTTGAAATTCTTCAAAAAGATGGACCCCGCTTCCTCTTGCTCTTCAAAC
AAGGAAGAACACTGCGAGAATTTAAGAGATGTTGAAGCATTATTATCAAATCCTGCGAGT
GTGAGTGAGAATGGCAGGTGTGTCGAAGAAAGAAGAGAGAGAATAGCATGGAGTTACAAT
GTTGACGAAATTGACCCTTCGGTCATCAAAGAGTTGCCACCAGAAATTCAAGAAGAAGTT
CGGGCCTCGTTCCGGCCTAACAAGCGACCAAACATTGTTAGACGAGGTTCCAGCATTGCC
CAATATTTCTTGCCAACAAGGAAAATTTAG
>FCD_00026698	+	
ATGCCAGTGGCGAAGCCTGAATCCTCCGATGCCAGTAGAGTCATCGCTCACGTCGACATG
GATTGCTTCTATGTTCAAGTGGAGCAGCGGAAACAGCCTAATCTAAGGGGTTTACCTACA
GCAGTCGTGCAGTATAACGAATGGAAAGGCGGGGGCTTGATTGCTGTTAGCTATGAGGCC
CGTAAATACGGTGTCAAGCGTTCAATGCGAGGAGAGGAAGCAAAACAAGTGTGCCCAGAA
ATTCAACTGGTTCAAGTCCCCGTTGCACGTGGTAAAGCTGACCTAAACACATACCGCACT
GCGGGTTCAGAGGTGGTTTCTATTCTTGCGAGGAAAGGTCGGTGCGAGAGAGCTTCAATT
GATGAAGTCTACCTTGATCTTACCGATGCAGCAGAAAAAATGTTGGCAGAAGCTCCTCCG
GAAAATTTGGAAGTAGTCAATGAAGAAACTCTCAAGTCACATATCTTGGGGCTCGATAAT
GAGAGAGGATTTGATGCCAAGGAAAATGTAAGAGAGTGGCTTTGCAGGAAGGATGCTGAT
CGTCGTGATAAACTGTTAGCTTGTGGGACCCTCATTGTTGCAGAACTTAGGATGCAAGTT
CTGAAGGAGACAGAATTTACATGTTCTGCTGGCATTGCTCACAATAAGATGTTGGCCAAA
CTAGCAAGTGGTATGAACAAACCCGCGCAACAAACTGTCGTGCCCTTCTCATCTGTAAAA
GGATTGCTTGATTCCTTGCCTATAAAGAAGATGTAA
>FCD_00026697	+	
ATGTCCTCGGACTGTGTCTTGGTCCATACCTACAGCTTCAAGGTTGACAAGTTGGAGGAG
GTAACACCACGATGTCGTCGGTACTGGCGACACCAAGAATGCCAGCTCCACTGTTCCGGT
GATTTGGTGCGGGTAGGGGACAGATATGGCGTTGGGCTCGTCGCCGGTTCCTGGGTGGGT
GGGCTCGTTGCAGATCTTGCGATCAAGGGAGGGGGGCCGGTGGAAGGTCACCGTAAGGGT
CCTGGGGTGGGCGATTCGCCATCATCGGATCGAGGGGCCGGCGTCCCATGTTGGGTTGGC
GCAGGCGGTGGAGGGGGTTGA
>FCD_00026696	-	
ATGAAGGTGATAGAGAAGATCAGAGAGAAAGTTCAAGATCAAAATCAGAATGAGGAGGTG
GTGTTCTCGTTCGAATTCTTTCCGCCGAAGACGGAGGACGGAGTGGAGAATCTGTTTGAG
AGAATGGAGAGAATGGTGGCCCACGGCCCTGCCTTCTGCGACATCACTTGGGGCGCCGGT
GGATCGACGGCGGATCTGACTCTGGAGATCTCTAACCGAATGCAGAACATGGTGTGTGTC
GAGACCATGATGCACCTGACCTGCACCAACATGCCCGTCGAGAAGATCGACCACGCTCTC
TCCACCATCAAGTCCAACGGCCTCCAGAACGTCCTCGCCCTCCGCGGCGACCCTCCTCAT
GGCCAGGACAAGTTCGTCCAGATCCAGGGTGGCTTTGCCTGTGCTCTCGACCTCGTCAAG
CACATCCGGTCCACTTATGGCGACTACTTCGGCATTACCGTCGCCGGTTATCCAGAGGCA
CATCCCGATGCGATTGGGAGTGACGGCGTCGCTACGCCCGAAGCCTATCAAAACGATCTT
GCCTATTTGAAGAGCAAGATCGATGCTGGAGCTGATCTGATAGTTACGCAATTGTTCTAC
GACACCGACATTTTCCTAAAATTCGTTAATGACTGTCGCCAAATTGGGATTACCTGTCCC
ATTGTTCCTGGAATCATGCCTATTAACAACTACAAAGGATTCTTACGAATGACTGGTTTT
TGCAAGACAAAGATACCGGCTGAGATCACTGCTGCCTTAGAGCCTATCAAGGACAATGAT
GAAGCTGTCAGATCGTATGGAATTCACCTTGGAACTGAAATGTGCAAGAAGATTTTAGCC
CATGGGATAAGGATGTTGCACCTTTATACATTGAACATGGAGAAATCGGCATTGGCCATA
CTGACAAAACTTGGCCTGATTGAAGAGCGCAAAATATCTAGGTCCTTACCTTGGAGGCGT
CCTGCTAATGTTTTCCGAGTCAAAGAAGATGTCCGTCCCATATTTTGGGCAAACCGTCCA
AAAAGCTATATATCGAGGACTATAGGTTGGGACCAGTATCCACACGGACGATGGGGTGAT
TCCCGCAATCCTTCATATGGAGCACTGGCTGATTATCAGAATGATACCGATTGGCTTCTA
TCTTTTCTCATAGTGATACAGATGTACTTGGTAGAGCACGAAACATTCTGTGAATGTAGT
GATGTTGCAGAGGGCGATTGTCGTAGCAAACCTATGAGCCAGTTGGTTGCTCTTTTCTTT
CTTTCCTTCCCTAAGACGCTTCTTAATGTGCAGTTCATGCGACCACGGTCACGTGACAAG
AAACTTATTGAAGAATGGGCTACCCCATTGGAAAACATAGAAGATGTTGATGAGAAATTT
AAGAAGTTATGCCTTGGAAAATTGAAGAGCAGTCCGTGGTCAGAACTGGATGGACTACAG
CCTGAGACGAGGATCATCAACGAACAACTAGGGAAAATCAACACAAAGGGATTCCTCACC
ATAAATAGCCAACCAGCAGTAAATGGGGAAAAATCTGATTCGCCATCTGTTGGATGGGGT
GGTGCAGGAGGATATGTCTATCAAAAGGCATATCTAGAGTTTTTCTGCTCCAAGGAGAAA
TTGGAGGCGCTGGTGGAGAAATGCAAAGCTTTCCCATCCGTGACCTACATGGCTGTTAAC
AAACAAGGAAGCTGGATATCAAACGTTGAAAAAACGGCCGTGAATGCAGTGACATGGGGA
GTTTTCCCGGCAAAGGAGATTATTCAGCCCACTGTTGTGGATCCTTCAAGCTTCGAGGTT
TGGAAGGATGAGGCTTTTGAAATTTGGTCGAGAGGATGGGCTCGATTGTACCCAGAGGGT
GACCCTTCTAGAAAACTACTCGAAGAGGTCCAAACTAGCTATTTCTTGGTGAGCTTGGTG
GACAATGACTACGTCCATGATGACATTTTTGCAGTTTTTGCCGAGTTCTAA
>FCD_00026695	+	
ATGGTCGGCGGTGTTTGGGTGGAGAAGAGCTCGTGCCGCCGTGAGATGTCGTTGCCCTTG
GGGACAGCCGCAATTGTCGCGCCAGTGGCCCCCTTAGCCTGCGCGGATCTGGCCGATCGA
AGTTGGTCGGTTTCGGAAGTGGGAGGCTCCGACGGATCTGAAATCGGCCGCCCACCCCGT
GTCGCCCACTGCCAGAATCGCATCGACGCCGTCGAAGCCACAACCACCGTCGCCGATCAC
CACTAG
>FCD_00026683	-	
ATGGGACGGCGGAGATGGTGCCCGCTCAGCTATGGGACGGCAAAGGCCGCGACGGAGGTC
TGGTGCCGGCGCGGTGAAGGGACGACGCCGACTGGTTTCGTTGGGGCGAACGAAGGTGCG
AAGTCCAGCTAG
>FCD_00026682	+	
ATGGTGAGAGAAGGATACGGTTCAGGAGGTAGGGAAACGAGTATGAAACCTGCATGGCTA
GAAGGTCTGATGGGAGAGACATTCTTTGGTGGTTGTGGGGTCCACTTGAATCTCAGGAAG
AACGAGAAGAACGTCTTTTGCTTGCTCTGTTGCCTTTCTCTTTGCCCCCACTGCCTTCCT
CCTCACGACTCTCACCCTCTTCTTCAGGTCAGACGATATGTTTACCATGATGTTGTTCGA
TTGGCCGATCTTGAAAGGCTCATTGACTGTTCCTATATTCAGCCCTATACCATAAATGGT
GCCAAAGTGATATTCCTGAAGCAGAGGAGTCAGTCCAGGAGTGTCAAAGGGTCTGCCAAC
ATTTGCTTCACTTGTGACCGGATTCTCCAAGAGCCATTTCATTTCTGTTCTCTGTCATGC
AAGGTTGACTACCTAGTAAACCAACGAAAAGATTTGAGCATAATTATCTACCGGTTCGAT
GAATCCTATTTCACAATTTCCCAATTCGAGGGATTGAGGGTGGACGGTTCTGAGGTTACT
GATGATGACGGTCCAATTCTCGACGATCCATTGCAGAACAGGCCCTCATCAGGATCCATC
GAGGCCACCGGCAATTCGGAAGTTTCACGGGACTCGTCGGCTGCCACCACGACAAAGAAG
AAGAAAAAGGGCAGTGGCTTCTTTCCTGGGATTCTCTTAAGCAGCAGGAGAAAGGGTGCT
CCTCAAAGGGCTCCTCTTTCTTAG
>FCD_00026680	+	
ATGAAGACCCATCAGAAAATCAAAGAGCCTAAAGCCCCATCAGGAAATAGACAGTCGCCA
TCGCCGTTCAGGCCATCGCGGTTCAGTCCGTCGCGCCGCCGGCCAGAACCAGTCAGCTCG
TCACGCCGGCGAAATACAAGCAAGCTTTATCGCGCCAAAACGACGTCGCAGACGGAGCTG
AAGCATCGCCGCCGTGATAGCTTGGACCCACCGCCGGGATTGCTCCACGGCTCCCCTCAC
CGTCCTCGACGTTTACGCCGTCCGTCCGAACAGGGACTCGTAGTGCTAGGCTTATCTAAG
CCCAAGTATTGGTCCCAGCAACCTCCAGCCACCGCCGAGAGAAATTGTCGCTCGCTCGCC
TCCAATCATCGTCGGCGAGCCGCCACCCAACTCCCCTACGAGATCATTTTGTTGCCGCCC
CGACGCCCAGATCGCTCCACCGCCTATCCGCCGCGTCTCCGCCGGGTTTTGCGACGCCAA
AGCCCAAAGGTGTTGGGAAAATAA
>FCD_00026689	-	
ATGCCTGCACAGTGTTTCTTTGATACCCCTGGGCTTACATTGACTAGCAGTGGACAACCA
CACAAGGATATTAAAGTCCGCGTGGAAAGTGCTTGGAGCTCAATTCACTTATATGATGTG
GTTATTGTAATCTTCGATGTTCACAGGCATCTAATAAGGCCTGACGTAAGAGTCATAGGA
CTGATCAAACGTATGGGAGCAAAAGCACATGCAACCCAAAAGAGAGTGTTATGTATGAAC
AAGGTTGATTTAGTCGGGAATAAGAAAGACTTGTTAAAGGTTGCTGAGCAGTTCCAAGAT
CTTCCTGGTTTTGAAAGGCATTTCATGATATCAGGGCTAAAGGGCTCTGGAGTTAAAGAT
CTTACTCAATATTTAATGGAACAGGCAGTAAAACGACCTTGGGATGAAGATCCATTCACT
ATGAGTGAGGAAGTTAGGAAGAACATATCGTTAGAAGTTGTTCGGGAGAGGTTGTTAGAC
CATGTTCATCAGGAAGTTCCTTATGGTATCGAACATCGTTTGGTAGACTGGAAGGAGTTG
CGAGATGGTTCTCTTAGGATTGAACAACATTTCATCACTCCCAAGTTAAGCCAGCGCAAG
ATTCTTGTGGGAAAGAAGGGTTCCAAAATTGGGAGGATTGGCATCGAGGCTAATGAGGAG
CTAAGGTCCATCTTCAAAAGGGAAGTGCATCTAATTCTCCAGGGGACTAGGCCACACTTC
GCACAAATTGGTCAGAAATTGAAGAGGCTCCCCTGGGGCTGGGGAGCCCAAGGCAGGGCT
AAACAAGTTGACAAGATGCACTGCACTAGTGTGCCTGTTGGTGAAACGCCTGGCCTCCTG
TAG
>FCD_00026688	+	
ATGGGGAAGAAGAAGAAAAGAGTTTCGTCGAAGGTGTGGTGCTACTACTGCGACCGTGAG
TTCGATGACGAGAAGATTTTGGTTCAACACCAGAAGGCCAAGCACTTCAAGTGCCATGTC
TGCCACAAGAAGCTCTCCACCGCCGGTGGCATGGCCATTCATGTCCTCCAGGTCCACAAG
GAGTCCGTCACCAAGGTTCCTAATGCGAAACCAGGTAGAGAATCAACAGACATTGAAATA
TATGGAATGCAAGGAATTCCAGCTGACATCTTGGCTGCACATTATGGAGAAGAAGAAGAA
GAGTCTGCATCAAAAGTAGCCAAAGTGGATATTCCATCAACCCCCATTGGTCCTATGGTG
CCTGGACCATTGGGCATTGCATATCCTCCTCAACCAGCTTTAGGAGTAATGCAACCCATT
TACAACTCGGCTGTACCGGTGCCTCCTAACGCTTGGTCTGTTCCGCCTCGTCCCCAGCCT
TGGTATCCACAGCCTCCTGCGGTCTCAATTCCTCCACCTGCTCCATTGGGTTATGCACAG
CAGCCATTGTTTCCAGTGCAGAATGTGAGGCCTCCTGTACCATCATCAGCGCCACCTGCA
CTCCAGCCTACACACATAGCTCCTCCTGGATTGCCAACATCCGCACCCCCTGCTCCTACA
TCACAACCCCTATTTCCTGTCGGTGTTAACAACAATATAACTGCTCAAAATCCACCATTT
TCTGCTCCAGTGATGTCAACAAGCATTCCTCCAGGCTTAATTGTAGACAGTAAAGCCCCA
CTAGATGCACAATCAGGTGGGCAATTATTGAATTCACACTCGTACGCCTCTGGTCCAAAT
ACTGGTGGTCCTTCAATTGGACCTCCCCCTGTCATTGCAAATAAAGCTCATGCTACCCAG
CCAGCTACAAATGAGGTCTATTTGGTTTGGGATGATGAAGCTATGTCAATGGAAGAAAGA
AGAATGTCCCTAGTGAAGTATCAGGTGCATGATGAAACTAGCCAGATGAGCTCAATTGAC
GCAGCCATTGACAGAAGGATATCAGAAAGCAGGCTTGCAGGTCGGATGGCATTTTAA
>FCD_00026720	-	
ATGGCGAAATCCATGAGGTCGAAGAGGGAGAAGCGGCTGAGGGCCATTAGGAGGGATATG
GTTGAGCCTTTCTACGATAACAAAGACGCCGCCAAGGTCGCCGCCCTCGAAGCCGCCATG
AACGCCCCTAAGCTTCACGTCAAGCAAACCACCACCAACTCCTCCTCTTCCATGGAAGCC
TTCACCGTCGCCGAACCTACCTCCGCCGCCAACGGCATGGATATTGAAATGGCTGATAAC
AATCAAAACAAGGGTTCGCTAAAGCCAACCGGAGGGATAGGGAAGAACTCGAAAAGGCAG
TTCAAGGTTGGAAAAAGGCGTCGTCATGGAAAGGGCAAAGGCAAGGGCAAGGTCAAGAAG
CGTCACATTTAA
>FCD_00026687	-	
ATGCTCTGCCCTACAATCTCCTCACTCCTCTCTCCCCAGATGCGGATGCGGTCGACGTTG
CCACCGTGTGTTTGGCCATGGGAAGGTGTCCCCGCCGTCGGAGGGTGGCAGCTGGGTTGC
ATCAGTGATCAGAGACCATCGGCTGTCCATGTTGACACCTACTTTTGGAGGGGAGAGATT
GAGGAGGGAGGGAGGGGTGGAAGGAGAGTCATTTTCTATGGTTTGAATGGAAGGAAGAGT
GGAGGGAGAGGAAAGGTGGAGGGAGCAGGTCCACCTCCAAAAATTTTAGAGTCCACATGA
>FCD_00026686	+	
ATGGGCCCCTTCACTGACACAGGAGCATGTGGCGAGCTGCAACTTGGGGCAGAGAGATTG
TGGTCCACGTGGCAGCTTTCGGCTGGACAAGGGCCGCGAACTTACAGGCTCCTCCATGCC
ATGAAGCAGCGGACCCGACACTGCTCTGATGGGTCTAGTGAGGCCTACGAGGAATGCACC
CCTGCCTGGAGTAAGTGCGAGGGAGTGACTCCTTCTATGCATAGGAATTGCTTATTGCGC
TTGTAA
>FCD_00026685	-	
ATGAAGGAGGAATGGGTTCTGGGTTCAGGGAGGGGAGTGGGTTTTTGCGTTTTTTCTCTT
GTTAAACAACGGGGAAAAAAGAAAATGCAGAGGAGTGCGTTCCGTATAGGGGAAGGGTCT
GGTATTTTGTGTCGACGGTTATTAGTGAGCAGAGAGACCGAAGCATTTCTCAAAAGGTCG
AAGCTGACGTCGGAGGGTAAATCGAGGTCGGAGAAGAACCCATTTTTGTCATCGATACGG
AGCGGTAGATCAACTTGGGGTTTGGGCCAAGCAATCAGACGACACGAGAACAACCTGCAC
AGATACAAGAAACGTATGGCTAGGATGAGGGGGATGAAGAGGAAGGCAGAGGTGACGGGG
CTAACTAATGAAGAACATGATGAAAACCCGAATGTGAATAGGTATTCAACTGAACGAGAG
GAGGCGATTCAACTAAAGATCCTTTAG
>FCD_00026684	+	
ATGTTCCATCAATCTCAGATTGAGCGATTCGTCAGTCATTTAGTGAGTCACTCGGTGAGT
TGTCTGATGACACATCCGAGAAAGAGAGAGGAGAGAGTGGCACAGAGAGGAAAGATAGAA
CGCGATGTTCGCAAGGTAGCCGACGATGCTGAAGCTGATGCCGCTGCAGATCGCAATTTT
CTCGCAAGTTCGTCGGCCACGATGGCGACCATGTCTTACGAGAGATCCAACAGATAG
>FCD_00036680	-	
ATGGCTCTAGACATTAATGGAGAAAAATCGGAGGTCGGGTCTGCTGTGGTGAAGCCGAAA
GATTGGACCCTATTCATGCTTAGGCTCTCTTCTCTTTTGGCCACGGCTGCTGCAACTATT
GTGATGGCACTCAACAACCAAACCAAAACTCTTGTGGTTGCCACCGTTGGCAGCACCCCA
ATTACAGCCACTCTCACTGCCAAGTTTCAACACAACCCAGCTTTTGTGTTCTTTGTGATA
GCCAATGGAATGGCCAGCCTCCACAACTTGTTAATGATAGCGCTGGACTTTTTCAGACAC
AAGTTCAACGATAAAGGACTATTCCTCGTCATGATTCCTATTTTAGACATGCTGAACGTG
GCATTAGCGTCAGCGGGAGATGGCGCGGCGGCATTCATGGCGGAGCTAGGGAAGAACGGC
AATTCACATGCGAGGTGGAACAAAATCTGTGACAAATTCGGTACCTATTGCGACCATGGT
GGAGGTGCCCTTATTGCATCCTTCATTGGCCTTGGTCTCTTGCTTGTCGTTTCAGTGTTA
TCCATCATCAAGCTGCTTGCCAACCAAAAACCCACCAATTATCATGTTACTCTTCCTTAA
>FCD_00036681	+	
ATGCCGGAGTTCAGAGTGTGCGAAGGGCAGTTTCTCTCACTTCTTCACCTCATTTCGTTT
ACCCGACAAAACATGTTCTTTTGCAGGGAGAACAAATTGTACTCATTTAGAGATGCTCCC
GAAAGGGGAATGGCCAAAATGTTTTTTAGTACTTCAAATCAACTTCCTTCAACCGCACTT
GCAGGTGCAGGACTTGCGGTGGAAGTGGTCTCGGATACTGCCCCACGCTGCCTTGGAAGT
GGAGAGTATAGGTACATAATGGGATTTCACTTCATGAAGAGAGATGCCAGCCCCACCCAT
AATCAAGAGAGCGAAGTTCAAAGTAACCAGAAACGTCGCAGTGTAGAGCTTTCTATGGAT
GGTAATATATTTTGA
>FCD_00036679	+	
ATGAGGTCCAGAGGGTTCGACTTCGCCGAGGGCTTCCCAGATTTCTCCTTCAAGACCATT
CCGGACGGCTTGCCGCCATCTGATCAAGATGCAACTCAAGATGTCCCGTCGCTATGCGAC
TCAACTCAAAACAACTGTTTAGGTCCATTTAAAGAGTTGCTTCTGAGGCTCGAATCGTCT
ACCGAAGATCCTCCCGTCACTTGCATAGTTTTGGATGGGCTCATGAGCTTTGGGAGAGAA
GCTGCAGAAGATTTGGGGATTCCACTAGTTCAGTTTTGGACTTCCTCTCCTTGCAGCTTT
ATGGGGTGCACTCAAATTGAAGAACTTCTCATAAGAGACATTGTTCCTTTCAAAGAAGAT
ATAAAATTTAATCCTCGACGCGTTTCAGATGGAAATTTCATGCATGACGGTACACTTGAA
AAGGTACTAGACTGGATCCCAGGCATGAAAAACATTCGGCTCAAGGACATGCCAACCTTC
ATCAGAATTCAGTCAGCCGACGATATAATGTTCCAGTTCTTAAGATCAGAAACACGGAAT
TGCCTGAAATCGTCCGCAATCATCTTCAACACTTTCCACGAGTTCGATCGCGAAGTGCTA
GAAGCGATCTCAGCCAAGGTCCCAAATATCTACAACATAGGTCCACTTTCTTTGCTCAGC
CGACATCTTCCCGAAAGTCCACTGAAGTCACTGAGTTCAAGCTTGTGGAAAGAAGACTCG
TCATGTCTTCGATGGCTTGACAAAAGAGAACCGAATTCGGTTGTGTACGTGAATTATGGA
AGCATCACAACAATGACAGAAGAAAATCTTATAGAATTTGCTTGGGGGCTTGCAAAGAGC
AACCACTATTTTTTATGGATAGTTAGGCCAGATATTGTGATAGGTTCGAGTAATTCAGCT
ACTTTGCCGAACGATTTTTTTGAAGAGATCAAGGATAGAGGTTTTCTAGCAAGTTGGTGT
CCACAAAAGGAAGTTTTGGCACATTCATCTGTTGGGGTTTTCCTCACACATTGTGGTTGG
AATTCTATCATGGAAACTGTTTGTGCCGGTGTGCCTGTTATCTGTTGGCCATTCTTCGGC
GATCAGCAAATGAACTGTCGCTTTGCGTGCACCACTTGGGAGATTGGAGTCGAAGTAGAT
AGTGATTTTAAGCGTGACGAAGTTGCGGATCTTGTGAAAGAAATGATGGAAGGAAAGAAG
GGGGAGAAAATGAGGGAAAACGCTCAAGAGTGGAGGAAGAAAGCAGTTGAAGCTACTGAT
ATTCGGGGTTCATCTTATAGTGATTTTGATAAACTGATAAACGAGGCTCTCCACTTTGGC
GGGTAA
>FCD_00036675	-	
ATGGCCTTGAATTTCACTGTCATTCTAAGCTTGATTCTGTTCATCAACCTCGCAACTCTT
CACACAAACGCTCGCAGCTTACTCGTTGAGAAACCAGAAACAACCAAACAAGGGAATGGG
AGCGAAGGAGGGAATGGAAAGGAAAGCGTGGGAAAGACTTCGGTGGAATCGGATCAGAAC
ACGGCGAAGTCGAAGGAGTTTGGTGAGATGAAAAACTTGCCACCTTTTCCAAACATCCCC
GGAATCCCGTTTCCGTCGATTCCGGGATTCCCTTATCCGACACCTATGCCAGATATCCCA
GTATTTAGGCCTCCGTTTGATAATATTCCAGAAGTACCTCCACTCCCTTCGATTCCCAAT
TTACCACCTCTTCCTCCACTTCCTAACATCCCATTCCCATTCCTCTCTCCTCCTCCCGCA
TGA
>FCD_00036676	+	
ATGGGGGGTTCCTCAGATCCCGATAAATTGGTCGCTAAAGCCGATAAGCTAACAAAACTG
AGTCTTACAAGATGGAGTGCTGATTGGAGAAGTGCTACTGTTCTATATGAACAGGCTGCT
AATGCATTTAGGGTTGCAAGGGAGAATGAGAAAGCAAAAGAAGCATTTGAAAAGGCTTCT
AAAGGACAAGAGATGCTCTCTTCACCCTGGGATGCTGCTAAGCATATGGAGTCTGCTGCT
GCTCTTGCAAAGGAGCTAGGAAAGTGGAATGAAGTTGCTGATTTTTATAGAAGAGCATCT
GAGTTATATGTGGAGTGTGGCAGATCTCAACCTGCATCGGATGCTCTTGCAAAAGGGGCT
CGTGCTTTGGAAGAGGCTGATCCGGATGGAGCAATCCAACTATATGCTGATGCCTGTTCT
ATTCTCGAAGAAGACGGTAGAGAGCAAATGGCTTTCGACTTATACCGTGCTGCCACAAAT
GTACATATAAAAGTTGAGAAGTATGCAGATGCTGCGGATTTCATGTTAAAATTGGGTTTA
GCTGCTGATAAGAGCAATGCTACGAATAGCCAGTGCAAGGCCTATCTTAGTGCAATTGTT
ATATATCTTTATGCTCATGATTTCAAGGAAGCAGAGAAGTGCTACAATGATTGTTCGCAG
GTTGATGCATTTTTAAGAAGCGACCAATACCGTTGTGCTAGTAAGTTGCTTTTTGCTTAT
CGTGAAGGTGATGTTGAAGAAATCAAGCGTACAGCTCAGTCAAGTGCAATTTCCCATCTT
GATAATGCGATCATCAAGCTTGGTAGAAAACTGCCTACAGGCGATGTGAGTTCACTCAAG
ACCGATGATACCAAGGAGGAAGAAGAACCGCTGGATGAAAATGACCTCACTTAG
>FCD_00036677	+	
ATGGAACTGCCCAAAATGGCTAAAGAATCTCATCCTAAAGAGGATCATTTGTCTAAGCAC
AACCAGACGAGTGACCCTGATCATGATTGTTCGGGGAGTCCTCGAAGCCGAAAGATATCT
GCTAGATGGAATCCAGAAGAAGCGTGCAGGCCTATCATCGAAGAAGCACCTATATTCTAT
CCAACCACTGAGGAGTTTGAAGATACACTTAGTTACATAGCAAAGATACGCCCGAAAGCA
GAACCTTATGGTATATGCCGGATTGTTCCTCCAGCTTCTTGGACTCCACCCTGCCCTCTT
AAGGAGAACAAGATTTGGGAGCATGCTAATTTTTCTACGCGTATTCAGCAAGTCGATTTG
CTTCAGAATAGAGAGCCCATTAGAAAGAAAAGCAAAAGTCGGAAGCGAAAAAGACGAAGG
GGCTCTAGAATGGGGAGAACTAGGAGGAAGTCAGAATGTGGTTCAGAAACTAACATGGCT
TCCGAGACTGATGAGAAGTTTGGGTTTCAGTCAGGATCGGACTTTACACTTGCAGAGTTT
CAGAGATATGCTGATTGTTTCAAGGAGTGTTACTTTGGAGTGAAGGATATGAAAGAAGAT
ACGGACTCAAATGGACTGGAGCACAATAAGAGATGGGAGCCTTCGGTGGAGGATATTGAG
GGTGAATATTGGAGAATAGTTGAGCAACCAACAGATGAAGTGGAGGTGTACTATGGAGCT
GATTTGGAAACCGGAGCATTTGCAAGTGGATTTCCCAAGGCCTCGTCCATGGACACCGGA
AGTGATTTGGAGGAGTATGCAAAATCGGGTTGGAATCTAAATAACTTCCCACGCCTGCCA
GGCTCCGTATTGTGTTTTGAAGAAAGTGATATTTCTGGAGTTCTAGTTCCGTGGCTCTAC
ATTGGGATGTGCTTTTCTTCGTTTTGTTGGCATGTTGAGGACCACCACCTCTACTCATTG
AATTATATGCACTGGGGTGAGCCAAAAGTATGGTATGGAGTACCTGGAAGTTATGCTTTG
GCTTTGGAAGATGCAATGAGGAAGCAGTTGCCCGATTTGTTTGAGAAACAACCAGATTTA
CTTAATGAACTGGTTACTCAGCTATCTCCTTCAGTTCTGAAATCTGAGGGTGTACCTGTA
TATCGAGCAGTCCAACATTCTGGAGAATTCATTCTCACCTTTCCAAGGGCGTATCACTCT
GGATTTAATTGTGGTTTTAACTGTGCTGAGGCAGTGAATGTGGCCCCTGTTGACTGGTTG
GCTCATGGACAGAATGCAGTTGAACTTTACAGCAGGCAGCATCGCAAGACCTCGATTTCC
CATGACAAACTGTTACTAGGGTCTGCACTGGAAGCTGTTCGAGCCCTTTATGAGCTATCG
ACTCTTGGAAATAAAACCCGTACGAATTTAAGCTGGAAAAGTGCATGTGGGAAAGGTGGA
GTTCTTACTGAGGCAATTAAGACGAGAGTAAGAATGGAAGAGGAAAGACTCGATCGTCTG
CCAATTTGTTTGAAGCTGCAAAAAATGGAAACAGATTTTGATTTGAAAGATGAGAGAGAA
TGTTTTTCTTGCTTCTACGACTTGCATTTATCAGCAGTTAGCTGCAAGTGCTCCCCCGAC
AAATTTTCATGTCTCAAACACGTGAACCTACTTTGTTCATGTGAAGTGGAAAATAGATGT
GTCCTATACCGCCACACCATTAATGAATTGAATACGCTAGTTGAAGCTTTAGAAGGTGAC
TTAGAAGCGTTAAAAGTATGGACATCAGCAAAAGATTCTTCAGTATTTTCAGTTGATAAA
AAAGTTGTTAGTGTAGGAAAGCCAGAAGTACAAAATGGTAATTGCAGAACTGACTCGCAT
GATCGAAAAGAAAATCCATCTTGTTGCCCAGGTTCAGAAGGGAAGTTGTACGTGAATGCC
ACTTGCAGTTCAATTAGTGACGGTTCTTCGAAAGTGATCCAATCAGGAGCCAAGCCGGAA
AACATGAGTCCAAGCTCTTCTCATGTCACTGCAGATTGTCATCACGACACTGATGAATCT
CCGATCATGATAGACAATGATAAAGCGCGGCTGGAGTGCTGTCTTGATCTGAATCTTGAT
TATATGTCTGGTGAAAATGAAAGCAGGTTGATGTGCATGTCTGATAACAGTGATAATAAG
CAAGGAAACGCTTATGTTTCCGATGCTAAAATAGAACAAAATACAATTGACCTTGATAGT
TATTGTCATAAGCCTACTCGAGATGTCCTTTTGATCGAAGACTACCCAACATGTACCAGG
GACGTGGAGAAAAATCATGTATTCGATGGTCATAAGTTGTTCGGAGTTGATATTTTATTA
TCTTGTTCTCGTCCAGATGTGCCGTCAATCAGCTCGAGAAAACCAGAAACTTTGAGCAGT
TCAGATCCAAAGATATCTGTGACTGAGGGATGTGATTCATTATCGAAATTGGGTCCTTGC
GTTGAGCTAATAAATATTGGTTCGGTTGTTTCTGGAAAGCGATGGTGCAGCAAGGAGGCG
ATATTTCCAAAAGGATTTAGAAGCCGCGTTAAATTCCGTGACTTGCATAGTCCAACTAAG
ATCAGTAGCTATACATCCGAAGTTTGTGACGCTGGGCTCATTGGACCTTTGTTTCAGGTT
TCTTCGGAAGAGCATCCCGGAGAAAAATTTTCCAATACTTCAGCAGAGAAATGCTGGGAA
ATGGTTTTGGAGAGAGTGAATGAGGAAATAAAGCGGCAAAGCAATCTTGGGAAACAAAGA
CTGCCCCGATTACAGCCTTGGGAGAGCATTAATGGGCTTCAAATGTTTGGGTTTCTGTCA
CCTCCCATTATACAGGCTATCGAGGCTCTCGATCCGGATCATCAATGCGCAGAGTACTGG
AACAACAGGCAAACACTGCCTGCAACTGTTGAAAACGCTGATGCTACTAAAGCAAGGAAG
CGTTCTGATGAATCATCTTGCTCTTCTGGCGATCAGAAAAGCACAAAACTTTTTGGTATT
GACTTGATAAAGCAGGAACAGGATAGTCCATCTGTTGGAGGCGATAGTCTAATTGACAAA
GAGGCGAAGATAGCGGTTAGAGGACTGCTAAAGAAAGCGAGTCCCGAAGAGCTAATGACA
TTGCAAAGATTGTTCTGCAGTGAATCACAAACTGCTGAATTGAGAATAGCATTCACAGCA
TTGATTGAGGAGGAGATTCAGAAAGGTGTAAATAAATAA
>FCD_00036678	-	
ATGGCAGTCCACCTCCACTCTCTCCTCCTCCTCCTCCTCCTCATCTTCTCCGCCGCCTTT
CTCTCCTCCTTCGCCGCAGCCCCGGAAGCTTCCGCTTCCTCTCCCTCTCCTCCAACCGCG
CCATCTCAGCCGCCGTCTTTACCTTCTCCGCCACCGTCACCCTCGCCGCAGTTGCGATCG
CCGCCCCCAACAACGCCACGCTCGCGTCGATCACCTCGCCGCCCCTCACGTCGGCGCCGA
CGCCCACCATCACCATTGCCGCCGCCGCCGGAGGAGGCGTCATCGGACCAGCTCAACAAA
ATAATTGACGCGCTGATCGGAGCCGGGGACTTTGGCGACTGGATCGGCGTGGTGTCGAGC
GCCATCCTCCCTCTCAGCGCCACGCTCTTCGTCCCCGAGAACGACGGAGTCAACCGCCTT
CCCTCCGCCGGCGACCCGTTCTCGTTCTCCTACCACGTGGTCCCCCAGCGGCTCGCCTTC
TCGGACCTCCTGCTCTTCAGGAACAACACCCGGCTTCCGACTCTCCTCCCCGGAAAGTCA
GTCGTCATCACCAACAACTCACCGCTCAACTTCTCCATCGACGGCTCTCCGATCACCGTG
CCGGACCTCTACGCCACCACCGCCCTCACAGTCCACGGCATAGCCAGAATGTTTGACTAC
TCCGTCTACGGCCAAGACGGGCCGGACGTGCCGCTGAAGCAGCCAGTGCAGCAGTCGGAG
GTTGTTGGGCAGCGGCCTCCGCCGCCGGAAGGCGGAAATTCTGATTGGAGCTCTGACGCG
ACTCCGCCGTGTCTGTGCATTGAATTTCCGGTCCTTTTGGTGGTGGTTTGTGCGCTTTTG
GGGTTCAAGATTCAGAAAAACAACTTCAGATAA
>FCD_00036682	-	
ATGGACAGCAGAAGCCAGTTGGACTGTCTTAAGCGATGCATGGATCTTATAAAGAAGGGG
CCTCCGTCTTTTTCTTTCCAGAGGGGACACGGAATGAGATGGAAAATAGGAAATACCTCG
GCTGTTTTCCTTGGACCCGACAAAGGGATGAAAGGGGCCTTCAGCGTTGCAGCAAAGACT
AAAGTGCCAGTAGTGCCGATCACCCTTATAGGAACTGGTAAAATTATGCCTGCAGGAATG
GAGGGTATCTGA
>FCD_00036674	+	
ATGTATTACTCTGCTAGAGGACCAGATCCGGAAGATAACTCTCTTGATGATGCTGACATA
ATGAAACCCAATTTGGTAGCTCCTGGAAATTCTGTTTGGGCTGCTTGGAGTTCTGCTGGA
GGCGATTCGGTTGAATTCCTTGGTGAGAAGTTTGCGATGATGTCTGGCACGAGCATGGCT
GCTCCTCATGTTGCTGGGCTCGCTGCTCTGATTAAGCAGAAGTTCCCAAGTTTCAGTCCT
GCCGCCATTGCATCTGCCCTTTCTACAACAGCTTCCCTATATGATAAGAATGGCGGGCCA
ATAATGGCTCAGCGTGCTTATGCCGAACCGGATGTAAACAAGTCCCCTGCAACGCCTTTT
GATATGGGCAGTGGTTTCGTGAATGCAACTGCAGCTCTGAACCCTGGCCTGATTTTGATA
CCATCTTCATGTATGGTCACACGTGATTCAAGTTGTTCAAATTGGCTTGCGCATGTGTGG
GAGTGTTCATACAAGTTTGATGTACATCGTTGGGTGCGTTATAACGATTATATGTCATTT
CTGTGTGGCATTAATGGATCGGCTCCTGTTGTTCGGAACTACACCGGAAAAGACTGTTGG
GTTTACAATTCCACCATCAATGGTGCTGATTTGAACTTGCCCTCAATCACAATAGCGAAA
CTTAACCAGTTCCAGAACATTGCAGAGAATGGTCACTAA
>FCD_00028877	+	
ATGGATCAGATCTCGTCGTCGCTTATTGCTTCCCTCGCGAGCTGCTCACCGCCGTCGAGG
TTCTCCTTAAGCTCAAGTCTTTTGCTTGAAACTACAACAAAGTTGGCACCGGCCCAGAAG
GAGATCGCGACGTCGAGGCTAAGATCGAGTGCGAGGGCTGATTGGGCAGAGGAGAAAACG
GGAGATTAG
>FCD_00028899	-	
ATGTACACTCTCTACCTCATCCTCTGCTTGGTCCCTCTTGTCTTGGCCCTTTTTGTCTTC
ATCTTCAAGTTAACCAAATCTTCCGATGACTCGAAAAACCTCCCGCCGGGCAGCATGGGC
TGGCCTATCGTGGGGGAAACCATAGAGTTCCTGTTTGGCAAGCCGGAAAATTTTGTGTTC
AAGAGGATGAACAAGTACTCCCCTCACATCTTCAAGACCAACATCCTCGGCGAGAAAACG
GCGGTAATATGCGGTCCTAACGGTCACAAATTCCTCTTCTCTAACGAACAAAAGTACTTC
ACGGCCTTCCGACCACACTCCATGCAGAGGATGTTCCGATCCTACAAAGCAACCAAGGCA
GCCCAGATCCAAATTGGCAGAGATGAAGAAGCCAAAGTCATTCGCTCTCCGGGTTTTCTT
AAGCCGGAAGCTCTTGTTCGGTACTTGGCGAAAATGGACGCAATCACTCAGGACCAAATG
AAGAAGTACTGGGAGGGGAAGAAAGAAGTGAAGGCTTATCCTCTGGCCAAGACTCTGACT
CTTACTCTGGCCTGCAGATTCTTCTTGGGCATCGATGATCCCGAGAGGATCGCGAGGCTA
GTCGATAACTTCGATGATGTCACCGTGGGGATGCACTCTCTGATAGTGAACATCCCTGGG
ACAACATTTTATAGAGCAACAAAGGCGGCGAACGCAATTAGGAAGGAGTTGAAGGTGGTG
ATAGGAGAGAAGAAGAAGGCGATGGCGGCGGGGGAGCCGATGCAGGACATTCTGACGCAT
ATGATAGTGGCGACAGATGCGTCGGGGAAGCACATGGCGGAGGCTGAGATTGCAGATAAG
ATAATGGGTTTGCTCACTGCTGGGTATAGCACTGTGGCCACTGCCATGGCTTTCTTCATG
AAGTATGTTGGTGAGAGACCTGATATCTACCAAAAAGTACTAGCAGAGCAAAAGGAGATA
GCAGAATCGAAGAAGGAAGGGGAGATGTTGGAATGGGAAGATATAAACAAGATGAAGTAC
TCTTGGAATGTGTTGTATGAAGTTATGAGGTTTACTCCTCCACTTCAGGGCACTTTCCGC
GAGGCTCTTTCTGATTTCACCTACGCCGGTTACACCATTCCAAAGGGATGGAAGGTATAT
TGGACAGTGAGCACCACAAACATGAACCCAGAATACTTTCCGGAGCCAGAGAAGTTTGAT
CCATCAAGATACGATGACATCAACGCGTTCCCACCGTTCACATTTGTTCCGTTCGGAGGA
GGCCCTCGCATGTGCCCGGGCAAAGAGTATGCTAGGCTTGCTATTCTCACTTTCGTCCAC
AATGTGGTGAAGAGGTTCCATTGGGAGGTGGTTTTTCCTAATGAGAAAATTGTTGGTGAC
ATGATGCCTACTCCTGAGAAAGGTCTCCCAATTCACCTCCGATCTAACTAG
>FCD_00028879	-	
ATGACCAATGAGGAAGATATTCTTCTCAAGAAGTGCATTGACAAATACGGTGAAGGAAAA
TGGCATCTTGTTCCTTCAAGGGCTGGACTTAATAGATGCAGGAAAAGCTGCAGGCTGCGG
TGGATGGAACTATCTGAAGCCCAGATATCAAAAGAGGGGAATTCACAGCTGATGAAGTTG
ATCTCATTCTTAGACTTCACAAGCTTTTAG
>FCD_00028873	+	
ATGGCTTCCATTTCCAAAAATCCGAGTCTTTTCATCGTCATACTTTCAACCTTAATGTCC
ATAACATTCTCAGCCTCTGTAATAGAAGATCTAAAAAACTTGAAACCACCTCAAGATTTC
AATGCCACTATCACAAGCAACTGTCTCCAAAACCCAACTCTCAGATACTGCACTTCGTAT
CCTATGGACCTTGATGAAATCTTCAAGTTCACCATAGTGGGAAGCCATCTATGCAACGAA
TCCAAGAACCCCAACTGTGTCGAGTCGTTTCCGAAAATTGACCTTCGAAGCCGCCCGATA
ATCGCCCCGCTTTACTTGTCTTTCAGCTTCTTTTGGAAGTACTGCCCTCTGAGTATCCTC
TCCATTGATCTATCCAACAGTTCACTGAAAGGTAGTTTTCCGACCGATCTCCTCCAGTGC
ACCCAAATACAAGCCCTTGATTTGAGTCTCAATGAACTCTCTGGGGAGTTCCCAATAGAG
AGCTTCTCTCCATTAAACAACCTCACTGTTCTTAACATGTCATATAATCATTTCTTGGAG
AGTGAAGTCTCTGAAAGCGAGTTCTTTAAGCGGTTCAATTCTTCGAGTTTTCTTCATTCA
GGGCTACTCCCGGATCACAAAGAGTTCAGGATTAAACTTGTGTTCTTGCTTGTTGGGTTT
CCGATCTTTGTGATTCTGGTGGTGGGTTGCCTAGGGTGGGTTTGTTTACAGAGGCCCGAT
TTCCTTCCGAGAATTCTTAGAACAAAGCACAAATTTACTCCATCAATGCTAAAGGCAGCA
ACCAATGGGTTTTCCGAGAAGAATCTGGTGGGGAAGAGCGAGGCAGTGGATATCTACCGA
GGAACTCTAAGAGATGGCACCGAAGTTGGGATTGAGATTTACTGGAACAACATATCGAAG
GAAAACCGCAGGAAATTCGTTGAAGAATCCAAAGTTCTGGTTCAATTATGCCACAAGAAC
ATAGTTCAAATACTGGGCTGGTGCGATAAACGACGGTTCCGGGCCATTGTTACTCAATGG
ACGGAGGGTCAAAACGTTCAGACATGGTTATTGGGGTCAAATCCACCATGGAAGCATAGG
TTGAGACTAATGATGGGGGTTGTGGAAGGCATGTGTTATCTGCACGAGAAATGGCCTGAT
GTCGGTTATGATCTCAGGACAAGTAGTATATTGTTGCCTAACAATCTAGAGCCGCTAATT
TCAAGATTTAAGATCGAAGATCACATCAGCAGCACAAAAACTTTTACTAGTCTTGCGGCT
ATATTTGATTTGCTTATTTACATTTCAGAGATTTATAAGCTTGGAGTCTTCCTGTTAGAG
ATAATTACAAACAGGAGACCACATGAAGAGTTTGAAGGTGGAGAAGCCGGTTTCATCGAT
TATGTCAGAATGCATTATCCCGGAAATCTGCAGAAGGTGATGGATGAGAATATGAAACTG
ACACAGAATGGTTTCGATCAAGCCAAACAGGTAGCGAGACTAGGCATTATATACACAGAT
CAAACAAGCAATCGACAACCGAGTTTGACGCAAATCTTTGACGTCCTAAGCAAAGCGTAC
AAGTCTTTCACTGTTTTGGCTTCTCCCAATCATAAAAGGTTACACGGAGATAGAGGCAAA
GGAAACAAGCAGATTCAATCAAACCCTTCAATTTACAAGAAACTGGACACCCATGAATCT
TATTGTTGA
>FCD_00028895	-	
ATGTCGATGTCGAAGAGTTCGAAGATGCTCCAGTACATCAACTACCGGATGCGGGTGACC
ATCCAGGACGGCCGTCAGCTGGTCGGCAAGTTCATGGCCTTCGACCGCCACATGAACCTC
GTCCTCGGCGACTGCGAGGAGTTCCGAAAACTCCCCCCGGCCAAGGGCTCCAAGTCCAAC
AATGACGACCGCGAGGACCGCCGCACCCTCGGCCTCGTTCTCCTCCGCGGCGAGGAGGTC
GTCTCCATGACCGTCGAGGGCCCTCCGCCCCAAGAGGAGTCCCGCGCCAAGGCCGCTTCC
GCTGCCGCCTTAGCCGGTCCCGGTATCGGCCGCGCCGCTGGCCGTGGCATCCCCACCGCT
CCCCTCGCCCAGGCCCAGCCCGGCCTCGCCGGCCCTGTTCGTGGCGTTGGTGGCCCCGCC
CCCGGCATGATGCAGCCCCAGATCTCGCGCCCGCCGATGCCTCAGCTCTCCGCTCCGCCG
ATCTCGTACCCGGCTGCCCCGGTTATGCGACCGCCGGGTCAGATGCCCGGATACCCTGGT
GGGGCGCCTCCGCAGATGGTCCGTGGGCCGCCGCCTCAGGTGCAGCCTCCGCAGTTTGCT
GCTCCTGGTGCTAGGCCAGGTGGAGGGCCGCCGCAGCCGTACCCCGGTCCTCCGCCTCAG
TTTGGGCAGAGGCCGATGGGGCCGCCTCCCCCCGGGCAGATGATGAGAGGACCGCCTGCT
CCGCCTCGGCCGGGAATGCCTGCCCCGCCTCCACCTCGTCCCGGAATGCCACCGCCACCG
GGTAGTGGTATTCCGGTGTTTGGACCGCCACGTCCTGGAATGCCTCCTCCTCCAAATGCA
CAGAACCAGCAAAATCAGCAGCAATAG
>FCD_00028896	+	
ATGGGAAACTGTATTTCAATTAGTTGTCAGACAAGTTCTCCAGATTTTGTTCTTTCTCAT
TGCTTCAAATGCACCAGTAAACATACAAGGTATGTGTCTGAGCTTGGAGGAACTCTTGAT
GCTTTGAAGACGGCTTTCGAAGAGTTAACAGACGGAAAGAATGACTTGATGAGGAGAGTC
AACGTTGCTGAGCAGCAACAGCGGTTGAAGCGGCTGGATAAGGTGCAGAGGTGGATTTCA
AGGGTTGAAGCCATGGAAGCTGAAGTCAACGAGCTGATGCTCAGAAGAACTCAAGAAGTC
AACAAACTTTGCCTTTGGGGTTGTTGTTCTAGGAACTACATTTCCAGCTACAAGTTTGGC
AAAAAGGTGTCTGAGAAGCTCGCCGAAGTGACTGATCTGCAAAGCAAAGGGGTGTTTGAA
GTGGTGGCTGAAAGGGAACTAGGAGCTCCTACAGGGGAAATGCCTCTTGAGCCAACCGTG
GGCTTGGGAACACTGTTTGACAAGGTTTGGAGAGATCTCAATAATGAAAAAGTGGGAATT
ATGGGGTTGTATGGGATGGGAGGGGTGGGAAAAACCACCCTTCTTACAAAGATCAACAAC
AATTTCCTCGAAACACCCAGTGACTATAATGTCATCTGGGTAGTGGTGTCTAAGAATCAT
ACAGTCGAGAACATACAGAATGTTCTTGGAGAAAAAATTGGGTATTCTGATGAAGCATGG
AAGAGGAGAGACTCTGGCCAGAAAGTTGCAGACATCTTTGACGTCCTTAAAAGAAGGAGA
TTTGTGTTGTTGTTGGATGATGTATGGGAGAGGGTTGATCTTACTAAACTTGGAGTTCCT
TTGCCTGACAAACTAAATGGATCCAAGGTAGTATTCACAACTCGTTCAAAGGATGTATGC
TCCCGCATGGAAGCAAATATAAAGGTTCAAGTGAATTGCTTGGAATGGGAAAGTTCCCGG
GCATTGTTTCAAGAAAAGGTTGGAGAAGAAGCCCTCAACGCCCACCCAGATATCCCCAGC
TTAGCTGAAATTGTTGCAAAAGAATGTGGCGGTTTACCTCTCGCACTAATCACAATTGGT
CGTGCAATGGCTTGCAAGACAACGCCTCAAGAATGGAACTATGCAATTCAGGTCCTCAAG
AATTCAGCCTCAGAATTTTCAGGCATGGGAGATGAGGTACTTCCACTTCTAAAGTTCAGT
TATGACAATTTAGAGAGTGAGAAAGTTAGATCTTGTTTCTTGTATTGTGCATTATTTCCA
GAAGATTATTTAATATGGAGAGAGGACTTGATAGATTTGTGGATGGGTGAGGGATTTCTA
GATGAATATGCTGACATAAATGGTATAAAAAACCAAGGATACAGTATCATTGGTACGCTT
CTTCATGCATGCTTATTAGAAGAGGATGGCGTTGATCATGTAAAGATGCATGATGTCATT
CGTGACATGGCTTTGTGGATAGTTTCTGGTTATGGGACGACAACAAATAATAGCTTTTTG
GTGCAAACAAAAGCTCAATTGTCAGAATTGCCAACGTTGGAAAAATGGAATGAGGTTAGT
AGGATATCTTTGATGAGTAACGACATTCAGAGTCTTTCAGGAAGTCCATTGTGCCCCAAT
CTCTTGACTTTATTTCTCCAGCAAAACAGATTGTGTCAGATCACTGATAATTTCTTTGAG
TTCATGCCTAAACTGAGAGTGTTGGATCTATCTTGGAATTTGAGGCTAACTCATTTTTCA
GTAGTGGAGGATAGTGTTCAGTGTGGGGGCAATGAATTGCTTATAAAGGAACTGCAGCTT
TTGAAAAGCTTAATTTCATTGAGAGTCTCCATCAAAAGTGTCTCTGCTTTTGAAAGATTT
TTGGCATCCAAAAACTTGGTAAGCTGCACTCAAGCGTTATTTCTCCAACATTTAAGTGGT
TTCCTCCAGCTGTCGTCTCTCATAGATTTAAAGCTTTTAGATGAAGTTGCTATCTGCCAC
TGTACAAGCTTGGAAATTGACTGGGGTTGGGAAAGACTTCGACACTCAATGATCACAGGT
GCTGGTTACTTCCAAAAACTTGGTCGAGTCAGAATTGAGCACTGCCATAAACTGAAGGAT
TTGACTTGGCTCATTTTTGTTCCAAACTTATACGTCCTTTATGTTGAAGATTGCTCTGCA
CTTGAAGAATTAATACACCTCAACAAACTAGGTGATGGTCAAGAGGTGACGAAACATCTA
GATCCATTTGTTAAACTTCAATATTTAAATCTATTCGACTTACCAAGCTTAAAGAATATC
TCCGGAAAGCCGCTGCCATGTCTGAAGTCTATTCATGTGAGGAAATGTGCGGAGCTGAAG
AAACTTCCAATCAGTTCCGAGATCACCAAGATACAGAATCTGACCATTCGAGGAGAAGAA
TCTTGGTGGAATGAGTTAGAATGGGAGGACGTGGCCACTCGAGATGCTCTTCTTCCATGC
CTCTTTGAAACCCACGCCGCTGCTGCCTCCACTGTGGTTTGCTGCCTGTCGCCTACTTAG
>FCD_00028874	-	
ATGGAAAGCCAATCCACCCGTTTAGCAAACTTCTTGCAGTTTTGCATTGACAAGAAAGCC
CACCTGGCCGGAAAGCTTATTCATGCTTATAAACTGCGGATTGGACTTATCTTCGATACT
TTCCTCTCTAACCGCCTCATTGAATTGTATTCCAAATGCAGTGCTCATTGTAAAGCCGGA
AATCTGCAAGATGCTTATGAACTTTTTGTAAGAATGCCTGAAAGGAATATAGTTTCGTGG
AATAATGTTATTAGTGCTTTGGTCCGAAATGGGTCTGAACGAAATGCAGTGCAGGTTTAT
GATAGCATGATTTTGGAAGGATTTATGCCAACCCGTTTCACGTTGGCGAGTGTGTTTAGT
GCATATGGAGCATTGCTAGATGTCGAACGTGGTCGGAGATGTCATGGTCTTGTTCTTAAG
ATTGGTCTTGAGAAGAATATGTATGTGAGTAATGCTTTACTGTCTATGTATGCTAAGTGT
GGGCTGATTACTGATGCAGTTCAGGTTTTTGATGAAATGTCTGAACCTAATGAGGTCACT
TTTACTGCTCTCATGAGTGGGTTAGCACAGACAGATCGAGTCTTGGAGGCATTGCAGCTG
TTTAGAGCAATGTTGAGGAAAGGGATTCACATAGATTCCATCTCATTGTCGAGTATCTTG
GGTGTATGTGCTAAAGGAGGATTCAGAGAATTTAATATTTTTGATCAGCATGACAGGTAT
TCTTCCAATGTGAGTGGGAAACAAGTGCATTGTCTTACTATTAAACTTGGGTTTGAGGAA
GATCTTCATCTGAATAATTCATTACTTGACATGTACACGAAGAATGGGGACATTAATGCT
GCTGAGAAGACCAGGAAAGCTCTAGAATGTATGCAAAGAATGTGTCAACTTGGTTTTGAG
CCAGACGAGGTCACATACATAAACATGCTTGCAGCATGTGTCAAGTCTGGGGACCGAAAA
CACAAGGAGGCAGTGAAGCTTTTTAGAGAAATGCAATTTCAAAATGTTCAGCCAGACCGA
ACTACTCTAGCTATTGCCCTCAGCTCGTGTGCAGGAATGGGATTTCTTGAGGCTGGAAAA
CAGATACATGCTGTCTCACTTAGGCTGCATTTCATATTGACATCTATGTGGCGAGTGGAC
TTATTGGCCTGGTTTTCCCTCAATTCTCTAGACAAGGAGGCTTTTGCTTTCTTTAAGCAG
ATGCGCCAATGCGGGATGTTTCCCACCCAATTTTCTTATTCTACTGTACTAAGCTGTTGT
GCAAAGCTCTCTTCTTCCTTTCAAGGGAAACAGGTTCATACTCTGATAATAAAAAATGGG
GAAATGATTGCATCGGGTGAGAGACCTGATGATATAACTTTTGTTGCTGTTTTAACCGCT
TGTAGCCATTCAGGATTGACCGATGTAGGTATTGAGATATTCAACTCAATGGAGCAAGAA
CATGGAGTGGAGCCTGTTTTGGATCATTACACTTGCGTTGTTGATTCTCTTGGTCGTGCC
AGTCGGTTTGAAGAAGCAGAAGTGCTTATAGATAGAATGCCATATAAAGATGATCCAGTC
ATATGGGAAGTCTTGCTTAGTTCTTGCAGGCTTCATGCTAATGTAACTTTAGCTAAAGAG
CTGCAGATGAGCTTTTCCGCTTATCCCCACATGATGCTACTCCGTGACAAAGGACCCCGG
TTTTTAGCTGGATTGAATATCAGAGTGGGGATGCTAATCTTTATGGTGGATGATAGTGTT
TGGACGATTGATAATGAAGCTAAAGTTTGTAGTCAGAATGCTATGATCAGGATGGAGGTT
TCTGTTGAAGCTTGCATGGCACAACCGACTCTGAAGGTACTAAGTATAGCTTGA
>FCD_00028897	+	
ATGACCATGGCAGCATGCCTCGCCGTCCGCCTCAGATCCCATCTCCTCCGCGCCACCACC
ATCACCTCAACCACCACAATCTTCCGCTCCCAATCCATCATCCAATCTCCGCCGTCGATC
CTCTCCCGGCTCTCCAACCACCGTCCGATCCCCTACGATTTCACCTCCTCTCTCCGCTTC
TTCTCCACCGCCCGTCGGCTCCCTAAACGAGCGAAGACCGTCGACGTCGGCGCACGCGCC
CGGCAGATGCAGACTCGCCGCCTCTGGACCTACGCCCTCGCCTTCAGCTGCGTCGCCGGC
TTCATCGTCGTCGTCCTCAACGCCTTCCAAGACCAGTTGGTCTTCTACGTAACCCCGACC
GAAGCCCTTGACAAGTATTTGTCAGACCCTACCAAGAACAAGTTCAGGCTCGGCGGCTTG
GTCCTCGAGGGGAGTGTGGTCCACCCGGCGTCGTCGCCGGAGATCGAGTTCGTAGTCACC
GACCTCATCACGGACATTCTTGTCAGGTACAACGGCGCGTTGCCGGATTTGTTCAGGGAA
GGGCACTCGGCGGTGGTGGAAGGGTTCGTGAAGCCAATCACCAATGAGATTCGGAGCGAG
GTGCCGGCGAAGAATGTCTCCGAGAAGGCGAGGAGCAGAGATTGTTACTTCGTGGCGACG
GAGGTTCTGGCGAAGCACGACGAGAAGTACATGCCGAAGGAGGTCGCGGCGGCGATCGAG
AAGAACAAGAAGAAGATCGAGGCCGGCGAAGCCGGTGCGGCGGAGTTCAGGACGCCGTAG
>FCD_00028875	-	
ATGATGCAGTTGATGGTTGAGACGCACAGAGCAGCATTCATGGCGAGGCGTGTTCCATTG
AGGGTGATGCAAATTATACCACTAAGAGCCTCATTTTCTTCTTCTTCTTCTTCTTTCATG
AAATGGGAAGGTGGGGTTTCCATGGTTCAGGGTGCTTCCAGAGGAATCGGCCTCGAATTC
GTTAAACAGCTGCTCGAAAACAATGAGAAAGGCCATGTCGTTGCTACTTGCCGAAATCCT
AGTGGAGCAACAGGGCTTCATGATCTGAAAAATAAGTTTGCCGAACGCCTTAGTATTTTA
CCATTGGATGTGACCGTTGAAAGTACTATCGAGGAATCTGTGAAGTCTATTAGAGAAAAA
TATGGCTCTTTAAACCTTCTCATAAATACATCTGGGATTCTGTCAATACCTGGTGTACTA
CAGCCAGAAACAACCCTGACCAAGGTACAGAAGTCATCTTTGATGCTTGCTTTTGAGGTT
AATGCTGCAGGTCCTATATTGGTGATCAAGCATATGTGGCCTCTTCTTAAGATTGGAGGA
GGTTCAGGCACTGAACGAGATGTTGCAGTGGTGGCCAATTTAAGTGCTAGGGTGGGCTCC
ATTGGGGATAATCGCCTAGGTGGTTGGCATTCTTACCGAGCTTCGAAATCTGCACTTAAT
CAGCGTAGCTTTCTTCTCTGA
>FCD_00028898	-	
ATGGAGATCAGCCTCAACCTCATACTCTGCTCGGTCCCTCTTGTCTTGGCCCTTTTCATC
TTCATCTTCAAGTCATCGAAATCGTCGGACGACTCGAAAAACCTCCCGCCGGGAAGCATG
GGCGGGCCCATCGTAGGGGAAACCATAGAGTTCCTGTTTGGCAAGCCGGAAAATTTTGTC
TTCAAGAGGATGAACAAGTACTCCCCTCACATCTTCAAGACCAACATCCTCGGCGAGAAA
ACGGCGGTGATATGCGGTCCTAACGGCCACAAATTCCTCTTCTCTAACGAACAAAAGTAC
TTCACGGCCTTCCGACCACACTCCATGCAGAGGATGTTCCGATCCTACAAAGCGACCAAG
GCAGCCCAGATCCAAATTGGCAGAGATGAAGAAGCCAAAGTCATTCGTTCTCCGGGATTT
CTTAAGCCCGAAGCTCTTGTTCGATACTTGGCGAAAATGGACGCAATCACTCAGGACCAA
ATGAAGAAGTACTGGGAGGGGAAGAAAGAAGTGAAGGCTTATCCTCTGGCCAAGACTCTG
ACTCTTACTCTGGCCTTCAGATTCTTCTTGGGCATCGATGATCCCGAGAGGATCGCGAGG
GTAGTCAATAACTTCGATGATGTCACCGTGGGGATGCACTCTCTGATAGTGAACATCCCT
GGGACAACATTTTATAGAGCAACAAAGGCGGCGAACGCAATTAGGAAGGAGTTGAAGGTG
GTGATAGGAGAGAAGAAGAAGGCGATGGCGGCGGGGGAGCCGATGCAGGACATTCTGACG
CATATGATAGTGGCGACAGATGCGTCGGGGAAGCACATGGCGGAGGCTGAGATTGCAGAT
AAGATAATGGGTTTGCTCACTGCTGGGTATAGCACTGTGGCCACTGCCATGGCTTTCTTC
ATGAAGTATGTTGGTGAGAGACCTGATATCTACCAAAAAGTACTAGCAGAGCAAAAGGAG
ATAGCAGAATCGAAGAAGGAAGGGGAGATGTTGGAATGGGAAGACATAAACAAGATGAAG
TACTCTTGGAATGTGTTGTATGAAGTTATGAGGTTTACTCCTCCACTTCAGGGCACTTTC
CGCGAGGCTCTCTCTAATTTCACCTACGCCGGTTACACCATTCCGAAGGGGTGGAAGGTA
TATTGGACAGTGAGTACTACAAACATGAACCCAAAGTACTTTCCGGAGCCAGAGAAGTTT
GATCCGTCAAGATACGACGACATCAACGCATTCCCACCGTTCACATTTGTTCCGTTCAGC
GGAGGACCTCGCATGTGCCCGGGCAAAGAGTATGCCAGGCTTGCTATCCTCACTTTTGTT
CACAATGTCGTCAAGAGATTCCAGTGGGAAGTGGTTTTTCCTAACGAGAAAATTGTTGGC
GACATGATGCCCACCCCTGAAAATGGTCTTCCAATTCGTCTCCGCTCTCATTAG
>FCD_00028876	-	
ATGTGCAGTTTGTTCGTTCCCAGGAATAATAATAAGACTATGGAGCATGATTTCCAAGGC
GATTTGACTGACATATTACGAGCCGGTGGTACTTCTGGAGCTTCTTTGGTCAATTCCGGC
TATGGCGAATTAGGCCTAATTCCCAACCTCACCGACGACAGCTCCAACAACTGGCAGTTC
CCCTCTGATCCCCCCATTAATTTCTCTTCATCATCCGCCATGGAAGACCTAATTCCCAGA
GACAGCTTCGGAGATCCCTTCTCCAACATGAGGGATCCGCTTCTCCAAGAGCTCGGCGCC
ATGCCCGCCGCGGTGGGGACCGCCTTTTTCGGCAGTCCTAATTCGTCTTCAGCCGACAAT
ATGATCAGCAACGGCGGCGGCGGCGGCGGCGGCGGCTTCGGCGAGGTGCTCGGGGTTGAT
AGTCGTCATCATTATCATGAGGATGTCAAGTTTAGGCCGAGTTGCAACATCTTCTCCCGA
ATGCTCCAGATCAACCAGGGTGAAAAGCTGCCCGCTTCCGCGGCGGCGGGAACGGGGACG
AGGACAACAACAACGACATCATCGCAATGCGATTCGATGGCGAGTATGGCCCCCGTAGCT
TCGCGGAGGGGAATTAAGGCGGGTGCTGTGATTTCAGGCGACATGATTAATGTGAACAGC
TCACAACAAGGTTGCTTGGTTGACAACAACACCGGTTCTGGGTTGCAGATCTCATCACCA
CGGAATCCGGGTATCAAGCGAAGAAAGAGTCAGGCAAAGAAGGTTGTGTGTATTCCAGCA
CCCGCGGCTGCAAACAGCAGAGCCAGTGGAGAAGTAGTTCCGTCTGATCTGTGGGCTTGG
AGAAAGTATGGTCAAAAACCCATCAAAGGCTCTCCTTATCCCAGGGGCTACTATAGATGC
AGCAGCTCAAAGGGGTGTTCGGCAAGGAAACAAGTGGAAAGAAGCCGGACTGATCCAAAC
ATGTTGGTCATAACCTACACATCGGAGCACAACCATCCATGGCCAACTCAGAGAAACGCT
CTCGCCGGGTCAACTCGGTCTCAGCCATCAAAAAACAATTCAAACATGACAAAGAATAAT
AATGTCACAGCAAGTACAAGCCCAAAGGAAGAACACAAAGATCAGTACACAATAAACAAC
GTCGACAACAACAACAACAACAATAATAACAATGGCAGTAGTTCGACGACGAGTGCTTCG
GTGAAGGAAGAGATAGATCCGGACATGGAGAAGCAGCTGGATAGCATGGACGACAGTGCG
TTTAGCAACATTACTACTACTACTGCTGCTGCTGCTAATCATCTTCATCATGAAGTTCAT
GGGTTTGGATATAGGCCGGCAATGGCGGTCGGTTCAAATCATGATCAGGACTTCTTTGCC
GATTTAGGGGAAATCGAAGCTGACCCTCTAAACCTCTTGTTCAGCAGCCAAGGTTTCCCT
AATTCATCGGCCGCGGAAGATCATGATCATGATCATCAACACAAAGGAATGATGATGATG
AACAATAAGGGTTTTGACCCTTTCAACAATCTGTTCGACTGGTCAGGTGGAGACGACGAC
AACAAACAAAGAGAGCAGTAG
>FCD_00028891	+	
ATGCTCAATTTGGGCAGGGCCAGAACTCAGCAGAGGTCAGGTAGATCCATGTCTCTTGGA
GGCCTGGACTATGCAGACCCAAAGAAGAAGAGCAATTTTGTAGGAAAAATTCTTTTGGTT
GCCACCCTTACAGCATTATGTGTTGTCTTGCTGAAGCAATCCACAACTTTAATGGCCCCT
AGCCCGTTCGCGCTTCATGAACCGGGGGTATTTCATGTCCTGGTGACTGGAGGGGCTGGC
TATATTGGTTCACATGCTGCATTACGACTTCTGAAGGACTCATATCGTGTAACTATTGTG
GATAACCTTTCACGAGGAAACTTGGGTGCTGTCAAGATTCTCCAAGACTTATTTCCTGAA
CCTGGGAGGCTCCAGTTTATCTATGCTGACTTGGGCGATGCGAAATCTGTTGACAAAATC
TTTTCTGAGAATGCATTTGATGCTGTTATGCATTTTGCTGCTGTTGCATATGTTGGGGAA
AGCACCCTTAATCCACTTAAGTATTATCACAATATCACATCAAATACCTTGGTGGTGTTA
GAGAGAATGGTTGCCCACGGTGTAAAAACATTGATTTATTCGAGTACGTGTGCAACTTAT
GGGGAACCTGACAAGATGCCCATTACTGAAGATACTCCACAGGTCCCGATCAATCCATAT
GGTAAAGCTAAGAAGATGGCAGAAGATATTATCCTGGATTTCTCGAAAAATTCAGACATG
GCAGTCATGATCCTGAGGTACTTCAATGTGATTGGTTCAGATCCAGAGGGCAGATTAGGT
GAAGCTCCGAGACCTGAACTTCGTGAGCACGGACGTATATCAGGAGCTTGTTTCGATGCA
GCTCGTGGTATCATTCCAGGGCTAAAGGTTAAAGGAACAGACTATAGTACACCTGATGGG
ACCTGCGTACGCGATTATATTGACGTCACTGACCTAGTTGATGCCCATGTGAAAGCTCTT
CAGAAGGCAGAGCCTCGTAAAGTTGGAATCTATAATGTTGGCACTGGAAAAGGTAGATCA
GTAAAGGAGTTTGTGGAAGCATGCAAGAAGGCGACAGGGGTGGTGAACATTAAAGTTGAA
TACCTCGAACGTCGGCCTGGCGACTATGCTGAAGTGTACAGTGACCCTACTAAGATCTGG
AAAGAACTCAACTGGACGGCAAAGCATACCGATCTTCAAGAGAGTCTGAAGACGGCATGG
AGATGGCAAAAGTCTCATCGCAATGGATACGGGAATCCGTTGGTGATGTCTGCTTGA
>FCD_00028892	-	
ATGGCAGCACCGGATCTCTTGTTCAATTTGAGGAACAACTTCTACTTGGGAGCCTTCCAG
GCCGCCATTAACAACAGCGACCTCCCCAATCTCTCCCCCGACGACGCCGTCGAACGCGAT
TCCCTCGTTTATCGATCTTACATTGCCCTCGGAAGCTACCAGCTCGTAATCAATGAGATC
GATTCCTCCGCCGCCACGCCTCTCCAGGCCGTCAAGTTGCTCGCTCTCTACCTCTCTAGC
CCCGACAGCAAGGAGTCCACAATCTCGAGTCTAAAGGAGTGGTTGGCAGATCCGGCCATT
GGAAACAACCCTACCCTCAGACTGATTGCTGGGATCATATTCATGCATGAACAGGACTAC
AATGAGGCTCTCAAACACACTAATTCTGGAGGAACTATGGAACTTAATGCACTAAACGTC
CAAATATTCCTCAAGATGCATAGGTCTGATTATGCAGAGAGACAGTTGAGAGTTATGCAG
CAGGTGGATGAGGATCACACACTAACTCAACTAGCAAGTGCATGGTTCAATCTGGCAGTG
GGTGGATCCAAGATACAGGAAGCATATCTCATCTTCCAAGATTTCTCTGAGAAATATCAG
ATGACCAGCTTGGTACTGAACGGGAAGGCTGTTTGCTGCATGCACATGGGAAACTTTGAT
GAAGCTGAAACACTGCTGCTTGAAGCGCTAAACAAGGCAAGTAGTAGTTAA
>FCD_00028870	-	
ATGAACTCATCAGTAATTCAGAGTCTTTATCATGTAATTAATACAACAACACCAATCCTT
TTAAATCCAAAGAGGAAATTAGTCAACATTAGGTGTCACTTTTCTTCTGCTTCACACTTC
AACAACCTTAAAACTTCAACCAGAATCCCAGCTAAATTGGAGAGATTCAATGAGGTTAGT
CCGGATGAGGTGCCTAAAGTTGATGTTTTGAAGCAGAAAGTTGAGCTTCTTGGGATTGTG
TTTGGTTCTTCTTCTGTGCCCGGACTTTACTATAACCTTTTATGTCCCAAGTGTAATGGT
GGGCAATCTATCGAGAGAAGTTTGTCTTTTCACATTGTCTTAAATGGGGATTTTGCAATG
TGGAGATGCTTTCGATTCGATTGTGGCTGGGCTGGCCGGGTGTTTGCAGATGACCAGGCA
GAAGATGACAGAACCGAAAGGAAATTCAAGTCTGCTCGACAATTGACCGAGCAGGCCCTT
GGTTTACTACCACTTGGTGATGAGCTTATTGCATACTTCCATGATCGAATGATCTCCAAG
GAAACACTGCGTAGAAATAATGTTATGCAACTTTCTGGTAACAAGCTTATCATTGCCTTT
ACTTACAGACAAAATGGACTGCTTGTTGGTTGCAAGTACCGAACTGTAGAAAAAAGATTT
TGGCAGGAGAAGGATACAGAAAAAGTACTATACGGACTAGATGACATTGTTGATGCAGAT
GAAATCATCATCGTTGAAGGAGAATTAGATAAACTCTCAGTGGAGGAAGCTGGATTTCTA
AATTGCGTGAGTGTTCCTGGTGGTGCACCAGGAAAGGTTTCTGATCAATTACCATCTTTT
GAAAAGGACACTGCATTTCAGTACCTCTGGAATTGCAAACAGTACTTGGATAAGGCTTCT
CGCATCATCCTTGCAACTGATGGTGACCAACCAGGCCAAGCTTTGGCTGACGAACTTGCA
CGCCGTCTTGGGAAAGAAAGGTTACAGAAATGTACCAAATTTTCAATATTTGGAGTCAAA
AAATTATTTGAATGTGTAGTTTTGGCAGGTCTTGGGTTTGGATTGAAAGATTGA
>FCD_00028871	+	
ATGGCTCTAAGCTTCTGCTCCAAACGGCCCTATTCTTCTCTCCATAACCTATTTAACCCT
GACATCATCAGCTTATTCCCACAAACACAAGCGGAGCTTGGTTCATCCTTTTTCTTCGAT
TTCGACGTCTACGATGAATATATCTCATCACTTTCCGACAGTTCTTATTCCATCGATTCT
CTCTTCGATACCAACAACATTAACGACTGTAAACCACAAAACGCTTTTCCTGGTGATTCT
CTGGATGAAGAAATCCGCCGGCACCCCAAACGACAGAAGACTGTGTCCGAAAATCACTGT
CGTTTCACTTATAGTTCTGCCACTAATACTAATAATCCCGAGTTCTCAAATGGGTATGTG
CCAATTCCAAGTTTTAGTCCAGAGTTCTCAAATTTTCCATCAGAAGCAATACTATCTGCT
TGTTGGGGAAACCAGGAGAAGATAAAGAGTGAGGCCATGAAAAAGGACAGTAGTAGAAAT
GCTACAGGTACTACTGCGGTGTCGGCGCAGAGCATCGCAGCCCGAGATAGGAGGAGGAAG
ATAACGGAGAAGACGCAGGAGCTGGGAAAGCTGATTCCGGGTGGGAATAAGATGAACACC
GCTGAGATGTTACAAGCCGCTTACAAGTACGTCAAGTTTTTGCAGGCTCAAGTTACTGTT
CTTCAGCTCCCAAGGTCGATCCAGGTAATTAGCAAGAGAGTCCTACATACGTTATTAGGG
CTAGCTCAGCGGGTGAGGAGTGAAGATTTCAAGATTTAG
>FCD_00028893	-	
ATGAGAGAGAAGGAGATGCTGGCAAGGATGGCTAGGCTTATGGCTCATGTCACCGGACGA
AGAGGGGAAGCAATCTGGGCACGAGTGAGAGAAGTGCAAGGATCTCAAACTCGATGGCGA
CTGGAGGCCCACGATAGGGAGATGAGCAATGGCGACTCGTGA
>FCD_00028894	+	
ATGGACTATTTCCTCTACTATCCTTATACTCTTCTCCTCCTTATCTTCCTCGCATCGTCC
TACTTCCTCTTCAAACGCCGCAAAAGTACCAAAAACCTCCGAAATCTCCCGCCGGGAAGC
TTCGGATGGCCGGTGATCGGCGAAACCCTCGAATTCTTATCCGAAAGCCCCGAGAATTTC
ATCCTCCAGAGACTCAAAAAGCACAAAACTCAAGTCTTCAAAACCAACATCCTCGGAGAA
AACACGGTCTTCTTCTCCGGCCAAGACGCCAACAAGTTCATCACCACCAACGAGCAGAAG
CTCGTCCGAGTTTGGTTCCCGCATTCCCAACAACAACTTTTCGGGGTCGGGAAAAATAAC
AGCTCGCAGAACAATAATATTCAGCAGAAATCTCCACCTGGGATTGCGCGTTTGTATGGT
TTTTTCAAACCCGAGACGAAGTTTGTTGAAAATTTTGATTCCTTAATGAAGCAACAGCTG
AGCAAGTACTGCGAATTCAAAGAAAATGAGGTGATCAGAGCTTATCAGCTCATCAAGAGC
TTTGCTCTGACTCTGTCCTGCAACTACCTGCTTGGAATGGAGCCGGAGAGAGCTGCAAAA
TTGGCGGGAAAGTTCGACAACGTCGTTAACGGGATTCAGTCGATCCACTGGGACTTTCCG
GGGACAGTTTTTCATCGGGCGAAGAAGGCGGCGGCGGAGGTGAGGAGGGAAATTGAGCTG
CTTATAAAGGAGAAGACTGAGGTGGCGGCGTCGGCGGCGGCAGAAGATCTATTGTCGATA
TTTGTGGCCGGAGACCAGAGTGGGAAGGTTAAGTTGCCGTCGACAGTGGCCAACTTAGTT
ATGGGGATTATGGCCGCTAGCTACGGCTCGCTTGTCACTACTATGACTTTTATGGTTAAG
TTTGTGGGTCAAAGGCCTGATGTCTACGAGAAAATCTACTCTGAGCAATTGGAGATCTTA
GCGATGAAGGGAAGTGATGCACTAAATTGGGATCGCATAAACAGAATGAAGTATACGTGG
GCAGTTGCATGCGAGACCATGAGAATGGTACCACCTTTTCTCGGAACTTTTAGAGAGGCT
CTATCTGACTTCAACTTTGCTGGTTTCACCATTCCTATGGGATGGAAGATCTTCTGGGCA
GTGAGCATGACAAACATGAATCCAGAGTGCTTTGCTGAGCCAGAAAAGTTTGATCCGTCA
AGGTTTCTGGAAACTGAACATTTTCCACACACTTTCCTTCCCTTTGGTGGAGGACCCAGA
ATGTGTCCAGGCAAGGATTATGCTCGCCTTGCAATCCTAGTTTTCATGCACAACCTCGTC
ACCAACTTCAAATGGGACGTTTTGTTTCCCGACGAGAAGATTTTAGGTGGTTTGGTTATG
CCAGCACCAGTCAAAGGTCTTCCAGTTCGCCTCTGTCCTGTCTCCAACGACAAATGA
>FCD_00028872	+	
ATGGCTCTAAGCTTCATCTCCAACATCTGGAACTCTCCTCCTTCTCTCCAACATAATAAT
CCAAACCCAGATCTTGTCTCCTTCCAGCAGAGAAAAAAACCCAGGTTCTCCAATCTGTCG
TTTTCCAACCCCAATCTGTCGTTTCCAAACTCCTATACTACTCCTAGTCCCACTTCTTTC
CATCCCCATCCCAATCCACTCATCCTCCAAAACGACAACTCCTCCTTCTCACACCACCAT
AACTTCAGTACCAGCACTACTAATTCTCATTTCTTCAGTCCCTACCCATACGACAATCTC
TTTTCCGATCAATTCTTCGACGGGTGTCCGTCGAACCCCGATTTGGTTTCGGAGCTGCTG
ACCGACGAAGATCGGATACTGTTGGCTCCATTGCTGGCGGATCAGCCTCAGGTTTGCGAA
TTTCCAGTGCCACAAGATTTTAATTATGATCGTCAGGAAATCAATGCCGAGGTGAAGAAG
CCGATAAGTAGTAGTAGCAGCAGTAGTACTGCGGTGTCGCCGCAGAGCATCGCCGCCCGA
GAAAGGAGGAGGAAGATAACGGAGAAGACTCAGGAGCTGGGAAAGCTGATTCCTGGTGGG
AACAAGATGAGCACTGCTGAGATGTTCCAAGCTGCTTATAAGTATGTCAAGTTTTTGCAG
GCTCAAATCTCTATTCTTCAATCCGTAGGCTCGTCGATTCGGGAGATGAAGGAAGAGCCA
GTGCATATAAAAGAACTTCAAGTTTTAGCATCTTCGGTTGTTCAACAGAAGTTGTACTCG
GAAGAGAAGTGCATGGTTCCAAAACAATTTGTTGATCGAACCCTAGCGAACCGTCCAGAG
CTCAACCATTCGACTTTGTTTTAA
>FCD_00028890	+	
ATGGATTTGAGAGAAACTTTCTTGCCTGATGGGAATAAAGAAAATGTTAAATTGGGAAAG
TTGGAAGAGCTGTCGGACCGGGAAAAAGATGAGTCGTTTAAAAGTAGGGATAAGGTCGAG
AAGAAAGAAAGCAATAGGAAAAAGATAACTGAAGTTAAGGGCAGGTTTGAAAGCAAAGAA
AACAATGTGATTGGAAAGGGAAAGAGGAAGCCCGGGGGCGAAACAACAGGAAGAAAACCA
ATGAAACAGCAGGCTCGTGGCGAAGAAGTGGACGATAATAACTATAGTATTGACATGAGA
AGGGAACATGAGGGCAAAGCAAGTTCCTCGCGGATATTGGGGAGCAAGGGGGCTGATGAT
AGCCTGCGGAGTCACATGTCGATGGCTAGAGCTGGAGTGAGCGAGAAAATTGATGGTGTA
AATAACAAGTGGCGTAAGGGACTTGAGAGGAATCACGCCCAAGATAAAAAAAGTTCGAAA
GAGGAGAGAGCTGCCTTCCGGAATTTTGATGAATTTGGTGATCTTGTGGACAAGCCACGA
CTTCCACGAATGGAAATGGACGAGAGGATCCAAAAGCTAGCAAATTCGCTGAATGGTGCA
GACGTTGAGATGCCTGAGTGGATGTTTTCAAAAATGATGCGGAGTGCGAGGATTATATTC
ACAGACCATTCTATCTCAAGGGTTATTCAGATCTTGGGAAAATTTGGAAATTGGAGGAGG
GTGTTACAAGTCATTGAGTGGCTTCAAATCCGTGATCGCTTCAAATCTCATAAGCTAAGA
TATATCTACACGACTGCGCTTAATGTTCTTGGAAAGGCAAGGAGACCTGTGGAGGCGCTC
AATGTATTTAACGCAATGCTGCAACAAATGTCATCTTATCCTGACTTAGTAGCTTATCAT
TCCATTGCTGTTACTCTTGGACAAGCGGGGCATATGAAGGAACTTTTTGACGTCATAGAT
ACCATGCATTCCCCTCCTAAGAAGAAGTTCAAAACAGGGGCTCTTGGGAAATGGGACCCA
CGATTAGAACCGGATATCATCGTGTACAATGCGGTTTTAAATGCCTGTGTTCAGCAGAAA
CAATGGGAAGGTGCGTTTTGGGTTTTGCAACAGTTAAAGGAAAAAGGATTGCATCCTTCA
GTCACAACTTATGGACTTGTTATGCAGGTGATGTTTGAATGTGGCAAGTACAACTTGGTT
CACGAGTTTTTCAGAAAAATACAAAAATCTTCTATACCAAACGCGTTGACATACAGAGTT
CTTGTGAATACCCTGTCGAAAGAAGGTAAACTAGATGAGGCTGTATTGGCTGTTCAAAAT
ATGGAGAAACGGGGTATAGTAGGTTCTGCTGCTCTTTATTATGACTTCGCTCGATGTCTT
TGTCGTGCTGGAAGGTGTCAAGAGGCTTTAATGCAGATTGATAAGATATGTAAGGTTGCA
AGTAAACCCCTAGTGGTAACTTACACCGGATTAATTCAAGCTTGCCTCGACTCGGGAAAT
GTTGAAGACGGAGCATATATTTTCAGCCATATGGAGGACTTCTGCTCCCCGAATCTTGTT
ACTTGTAACATATTGCTGAAAGGTTATCTGAAACATGGGAAGTTTAACGAAGCAAAAGAG
CTGTTCCAGAAGATGTTAGTAGACAGGAGTCAAGTCAAAAGCAAAGCCGATCACAAGGTT
TTGGTTGCACCAGATATATATACATTCAATACTATGTTGGACGCATGCATTGCAGAGAAG
AGGTGGTGTGATTTTGAGTACGTTTACAAAAAGATGCTGAAACATGGCCATCACTTTAAC
GCTAAGCGTCATCTTCAGATGATACTCGATGCCTCCAGAGTGGGAAAGGGAGAGCTGTTG
GATATAACTTGGAACCACTTGGTTGAGGCGGATCGGATTCCACCGCCATCACTCATCAAA
GAAAAGTTCTGCATGAAGCTGGAGAAAGAAGACTACATTGCCGCCTTGTCTTGCATTTAC
AATCAAAAACTTGCCGAATCGCCCGAGTTCTCCAAGAAGGCTTGGTCGAAATTACTAGAG
GAAAATTCGGAAAGATATAGGAAAGGAACCCTAGCCCGGTTAATTCAGGAGGTTGATAAT
GTTATTGCCAGAAGTGATCGGCCAAATTCTGTGTTGGAGAATCTTTTAGCATCTTGCAAA
GAACTTTGTAGAACTTGTGTAGCAGCCAATGTTGAACCAACTAGAAACTTTTACTCCAGA
CTGATCCAGCTTTGA
>FCD_00028866	-	
ATGATTCAGAGTGTTTGTCAGGTAATTGATACAACAACACCAATCCTTTTAAATCGGAGG
AGGAAATTAGTCAACATTTGGTGTCACTCTTCTTCTACTTCACACTCCAACATCCTTAAA
TCTTCAACCAGAATCCCAGCTAAATCGGAGAGATTCAACGAGGTTAGTCCCGATTATATG
TCTAAAGATGATGTTATGAAGCAGAAAGTGAAGCTTCTTGGGATTGTGTATGATTCTTCT
TATGTACCCGAACTTTACTACAACCTTTTATGTCCTAAGCTACTTTTTCTTTACTCTCTT
GGTTTTGAAAAGGAAAAAGAGAAATCAATATATGAAGTGGCCAAGTGGGTATTACGTATT
TTTGTGTTTTAA
>FCD_00028888	+	
ATGACAGATCTATCACGTCGTTGGTGTCTCCATCGCGACGACATCGCAACATCCTCGGCA
GGCCGCATGATTTCTTCTCCGACAACATGCAATGTCCAATGTGTTTCTCCTTCGACGGCA
ATTACAACGAGGTCATCATCGCGGTCTCGGAAGCTGATGTCGGAGAAATCGATGACGCAT
TCCGATGAGTCAATCTGGAGATTAGCACCGGCATTCGTTCCTAGAGATCCTCCTGATTTG
ACGGTTTGGAGAAGCTCGGGATTCAAGCAGTCTTTCGTTTACGGAGTTCCAAGCTTTACG
TTGCCGTTCGTCCCTGAAGATTGTCGCAAATTCATAGCTGGGGTTTATGGTGTAATCGTC
ATTGTCCTCGGTGACGTAAACTGCTTCCGACTGGCGACTTGTTGGTGGCGTTGGTTGGTG
GGGAAAGAAAGGATCATGGGTATTTTGGTAATATTGAATAAATTTGTATGGAATGTGTCA
TAA
>FCD_00028900	-	
ATGGCTGGACACATGGCGCGTGCTGGCATAGCTAGTGATGTGAGCACACAGAGTTCGTGT
GTACCTGACCGCAGTGGAATCAGCTGCTGGCTGACACTGACGCGGGCTTTGATGCGACTC
ACTTTTGTCGCTTATGGTGTGCATGCGCGTGATCTAGCTCTTTCAAGGCGATCAGACGAC
TGGAATGTGAAAAACATGGCAGCCTTAGCCACAACATCATCAATGGCGTGCCCAACTCCA
ACTCCAAGTCCCCTTCATTATTATTATTGGTCTGCAAACTCTTCCACTTCACTCAAAAGA
AGCTCCTCCACTTCTCTCAGGATTTCTGCCTCCAGCCTCGCCGACGCCTCTGCTCTCCTT
AAAGCTGCCCACCACACTGTGGAAACGTATGTAAAGAGCGGCATGGTTGTTGGGTTAGGG
TCCGGCCAAGGTTCTGCCATGGCTATTGAGTATCTTGGTCGCCAGCTTCGCTCAGGCGCT
TTTAGAGACATTGTGGGAATACCCATGTCTGTTGAGAGTGCTAGTGAGGCAGCCAAGGCA
GGAATACCATTGGACAACTACCAAGATAATTCTCAAATTGATTTTGCATTTGATGATGCT
GATGTCATAGAAGAAGGAACACTTACTGCCATAATTGGGCGTCAAAGTTTGCAGAGCGAT
GAGTCCCTTATCCAAGAGAAGTCTATACTAAAGGCGGCTGATAAACTGGTGTTCATGGTC
TCAAAGAAGCAGTATAGAGGTGGTCTTGATGGTTCCATTCCAGTTTTAGTTCAATCTCTC
AACTGGTTGGAAACTGCTGAAGAGATTGACGACCTGTTTTTAGGTGATGCAGAGGTATGG
AGGAGACCAGCTATAGGACATGCAGGTCCGCTCGGGGGTGACTTCCCACTGGTCACCAGA
GAAGGCCATAATGTTCTGGATGTCATCTTCACATCTCCAATACCAAGCCTTGATGAAGTA
GCGAAGAGCCTTGATAAAATTGATGGGGTTGTCGACCATGGTGTCATTTCCAAGTTCCCA
AAGAGGAAGGTCAAGGGAAGCTACCCTTTCTTTTTTAACATGCAGAAGAATAACCCTCAA
GTTAGATGCACAGCAGTAATTGCTTCAGAAAGTGGCCTGTCCATTGTTGACAATCTGTCA
AAGAATTCAGTGGAGGGACTCTGA
>FCD_00028867	-	
ATGGTTGTTCTGAATCTCAAGGGATCAGCTCTGCCCACGTTCCTCACCCAAAAGGCTGCT
AGTTTCGACCCTCTTAACCATCCCCTTGACCAACCTCCTGGCCACCAATCTCGACCTTAC
TGGCCAATATGCCTCTTGGCCTTCGCACCACCACTTGGCCCTCAATTCTCGGCCACTAGT
CGTTGCCTTAGCCACATGGTCCTGTTCCTTCGCCCATTAGCTGTTGTGCACCCCCACTGG
CCCTTAATTCTCGCTTTTGGCCAACCCAATGCGCCCAACCGTGTTATCCGACGTGCCACT
CGGCCACCATCCGCATCAATCTCGACCTCATTGTTGGAATCCAGTCTTGCACCTTACTAG
>FCD_00028889	-	
ATGGGGGCGGGGCTTTGTCGGTGTCCGGGGGTGCGCGAAGCTTTATCGTTGTCGCGGGGG
GGAGGGCGGCGGGGGCTTCGTCGACGTGGGGGGGGACTAGGTCACCGTCGTCGTGGGGTA
GACTGGTCGCTGGGGCAAGGGGGCGGGGCTTCGTCAGCGTCGGGGGGCGGGGACTGGGTC
ACTGTCGTGTAA
>FCD_00028901	+	
ATGAAGAGCATTAATGGGGTTTGTTTAGTAGCGGTTCTTTGTTTTGGGATGTTTATTAGC
AGCTTGTGCCAGGATGATTCGGATAACGTTACAGCTATCTATATAGTTACTCTTAAAGAA
GCTCATGCTTCTGTTCATTACTATGATGAGATGAGATGGGAAAATCATGGAGCCAAATAT
GGTCCTTCTGAGAGGTTGAGAATTCCTAAGCCAAGTTTTAGAAACATTTCTAGAACAGAT
CGGCGATACGGTTCTCATATTGCGCGAGTTCACGATTCATTATTGAGGAGGGCACTTAAA
GGGCAGAAGTATCTGAAGCTGTACAGCTACCACTACTTGATTAATGGGTTCGCCGTGCTC
GTTACACCACAGCAGGCAGATAAGCTTTCAAGGAGAAGAGAAGTGGCCAATGTGGTATTG
GATTTCTCGGTTAGAACTGCAACTACTCATACTCCTCAGTTTTTGGGTTTACCACAAGGG
GCTTGGGCCCAACAAGGAGGATATGAATCTGCAGGAGAAGGAATTGTAATTGGGTTCATC
GATACTGGCATTGATCCAAAGCACCCGAGTTTTGCTGACGATACATCTGGCCGTCCGTAT
CCAGTTCCTCAACATTTTTCAGGCATCTGTGAGGTGACTCCAGATTTTCCATCCGGTTCG
TGTAATAGGAAGCTTGTTGGGGCTCGCCATTTTGCTGCATCAGCTATAACCAGGGGAATT
TTCAATGCTTCTCAGGATTTCGCTTCACCATTTGATGGTGATGGACATGGATCGCACACG
GCTTCTGTTGCTGCAGGAAACCATGGGGTTCCGGTCATAGTTTCAGGGCACTTCTTTGGA
AATGCAAGTGGGATGGCTCCTCGCTCACACATTGCAGTTTACAAGGCATTGTACAAGAGC
TTCGGAGGTTTTGCTGCAGATGTTGTTGCTGCTATAGACCAGGCTGCTCAGGACGGGGTT
GACATTATAAGCTTGTCAATAACTCCAAACAGGCGTCCCCCTGGTCTCGCCACATTTTTC
AATCCCATAGACATGGCACTATTATCAGCTGTGAAGGCTGGTATATTTGTTGTTCAAGCA
TCAGGAAATACGGGGCCCTCCCCAAAGAGCATGTCTTCTTTTAGTCCGTGGATTGTCACT
GTTGGCGCTGCTTCTCATGATAGAGTCTACGGTAACTCTATTGTCCTTGGAAACAACGTC
ACTATCGCTGGAGTTGGTCTAGCACCGGGGACGGGAAAAGATGCAATGTACACTCTAGTT
TCTGCTATTCATGTGTTAAACAATGACACAACAGTTGCTGATGATTTGTATGTGGGTGAA
TGCCAAGACTCAAGTAGATTCAACCATAATCTTGTCCAAGGGAACCTTTTAATCTGCAGC
TATTCAATCCGATTTATTCTTGGGATCTCCACAATCCAACGGGCTTTGGAAACAGCAAAA
AATCTAAGTGCAGTAGGTCTTGTCTTCTACATGGATCCTTTTGTACTTGGTTTCCAGCTT
AATCCAGTTCCAATGAAAATTCCCGGTATCATAATTTCATCACCCGAAAACTCCAAGATT
TTAGTTCAATACTACAATTCCTCTTTGGAGCGAGATAGTAAGAAAAAAATTGTCAAATTT
GGGGCTTCTGCTAGAATTTGTGGTGGACTGAAGGCAAACTACAGTAATCCTGCTCCAAGT
ATTATGTATTACTCTGCTAGAGGACCAGATCCGGAAGATAACTCTCTTGATGATGCTGAC
ATAATGAAACCCAATTTGGTAGCTCCTGGAAATTCTGTTTGGGCTGCTTGGAGTTCTGCT
GGAGGCGATTCGGTTGAATTCCTTGGTGAGAAGTTTGCGATGATGTCTGGCACGAGCATG
GCTGCTCCTCATGTTGCTGGGCTCGCTGCTCTGATTAAGCAGAAGTTCCCAAGTTTCAGT
CCTGCCGCCATTGCATCTGCCCTTTCTACAACAGCTTCCCTATATGATAAGAATGGCGGG
CCAATAATGGCTCAGCGTGCTTATGCTGAACCGGATGTAAACAAGTCCCCTGCAACGCCT
TTTGATATGGGCAGTGGTTTCGTGAATGCAACTGCAGCTCTGAACCCTGGCCTGATTTTT
GATACCAGTTATAACGATTATATGTCATTTCTGTGTGGCATTAATGGATCGGCTCCTGTT
GTTCGGAACTACACCGGAAAAGACTGTTGGGTTTACAATTCCACCATCAATGGTGCTGAT
TTGAACTTGCCCTCAATCACAATAGCGAAACTTAACCAGTCCAGAACATTGCAGAGAATG
GTCACTAACGTCGGGGAAAACGACACTTACAGTGTGGGATGGAGTTCTCCTTACTGGGGT
TTCGGCAAAGGTGTCTCCAACTCACTTTTCCATCGCCAGTGGACAGAAACAAGTCTTGAC
CATAGTCTTGAACTGCCGTACTCAACAATTCGGTCGCTAGCTTCGGAAGGATCGGACTTT
TTGGAAGTAAAGGTCAAGTTGTTAACATTCCTTTGTCAGTCATTGTCAAAACTATATATA
ATAATATTGCAACTAACAGCTGAGATTTGA
>FCD_00028868	+	
ATGTTGATGGCACGACACAAAGACAAGCTTTGTGTGCAAATTGATCAAGACAGGCCATTG
CATGGGCGTGTGGCTCAGATGGCTAGGCATGTATGGTGTCAGGTCGGTTCAACCAAGTTG
GCCAAGGATGCATGTGGATGTAATTATGGGCTTCACTCAAAGGCTAGCAAAGTGCAAGGC
TGGATTCGAACAATGAGGCCGAGATTGATGCGGATGGTGGCCGAGTGGCATGTAAGGTGG
CATGTGGGCCACAAGATTCGGACTGGCAATTTGGCTGAGTCAAACAGCCTAGAGGTCCTG
AGATGGGTGCGAACAAGGGGAGTCAGGGTTGAGAAAATAGGAACCGAGGCAAAACCAAGT
CATGGGCCGTTAGTGGGAATAGCCAGGCCGAGAGTGAGGCCAATAGGGCTCGACGGGGCC
AATGGTAGCCAATGCGGCCAGTGTGGCCAACGTGGCACCCCACTTAGAGGAAGGTTAGCT
CAAGTCGGGTTAGCCACAGGTGCTAGGTTAGCGTTGTCAAGAGGGCGGGCAACCATGAAC
AATTTACGGGTGCAAGTGACAAGATTGGAGGAGACGGTGGGAGCTCCTCAAAGTGAAGAT
GCTACAACATTGGCTGATCAGGTTGTCCATTAG
>FCD_00028869	-	
ATGAGCAAACTGTGTCTTTGGGGTTGTTGTTCCAATAACCACATCTCTAGCTACAACTTT
GGAAAAAAGGTGTCTGAGAAGCTTGTTGAAGTGAAAGATCTGCAAAGTAAATGGGTGTTT
GAAGTGGTGGCTGAAAGGGTACTAGGAGCTCTTGCGGTGGCATGCTTCTTGAGCCAATTG
TGGGCTTGGAAACACTGTTTGACAAGGTTTGGAAAGATCTTAATGATGAAAATGTTGAAA
TTATGGGGTTGTATGGGATGA
>FCD_00028902	-	
ATGGCCTTGAATTTCACTGTCATTCTAAGCTTGATTCTGTTCATCAACCTCTCAACTCTT
CACACAGACGCTCGCAGCTTACTCGTTGAGAAACCAGAAACAACCAAACAAGGGAATGGG
AGCGAAGGAGGGAAAGGAAAGGAAAGCGTGGGAAAGACTTCGGTGGAATCAGATCAGAAC
ACGGCGAAGTCGAAGGAGTTTGGTGAGATGAAAAACTTGCCACCTTTTCCAAACATCCCC
GGAATCCCGTTTCCGTCGATTCCGGGATTCCCTTATCCGTCACCTATGCCAGGTATCCCA
GTATTTAGGCGTCCGTTTGATAATATTCCAGGAGTACCTCCACTCCCTTCGATTCCCAAT
TTACCACCTCTTCCTCCACTTCCTAACATCCCATTCCCATTCCTCTCTCCTCCTCCCGCA
TGA
>FCD_00028884	+	
ATGGTGGCAATGAAGTTTGGCATAATGACATCTAAGATCATAGTGGTAGTGGAGTTTGGC
ATGACGAAATCTAAGATTACGCACGATGTCCAGATCTCTGGCATCCAGATCTTCGACGCC
AACTCACCAAATAATCATCTAACTGTTATGCCACCGTCGAGTCAAAGGAAATTGTTATAC
ACCATACAGGAATTTAATCCACAACCTTTGTCCCTTAGGGTCTGGCTTAAAGCATTTGGA
ACTTCCAAATTGTCGATCAAGCATCTTGAATATGTTGGCTCGGGGTCTGAGTCGGCTCGA
GATCAAGATTGGGGTATGCTCGGGAATGATGACGAGGTCAACCTGACTTGTGGTCGAGAT
TGGCTCAAGGACAAGTCGAGGGCTAGGGTTGGCCAAGGCTTGGGGACGAGTCAACTTGAG
ATCAAAGTCAAGGTCGGCTTGGGAGCGGTGATAGGGTCGGCTAGTCTAGGGGTCAAGCCT
AGAAAAGTGAAGGGTTTGGCATGGTCTTGGGATGGTCTTGGGATTAGGTTGGCCCAGTTC
TAG
>FCD_00028885	-	
ATGTCCGCTGCCGTCGCAGCCGCCGCCGCCGCTGCCTCCATCGCCAGCTCCACTACCAGC
CACAGCCACAGCCCCAGCCCAGCCACAGCCACAGCCACAGCCACAGCCACAACCTCAACC
ACCCCCACCACCACCTCCACCACCTCCACCACCACCAGTCCGCTGCTCTCTACGACGTCA
TCGCCGTCACCCGCCGGCGCCGGCGCCGTCTCTGAGTCGGTACGAGTCGCAGAAGCGGCG
GGACTGGAACACGTTCGGCCAGTACCTGAAGAACCACCGGCCCCCGCTGGCGCTGTCGCG
GTGCAGTGGGGCCCACGTGCTGGAGTTCCTCCGCCCAACCCGCCGGCGCCCTGCCCCTGC
CCGCTCCGGCAGGCCTGGGGCAGCCTCGACGCCCTCATCGGCCGCCTCCGGGCAGCCTTC
GAGGAGAACGGTGGGCAGCCCGAGACCAACCCGTTCGGTGCTCGCGCCGTCCGGCTCTAC
CTCCGGGAGGTCAGGGACTCCCAGGCCAAGGCCAGAGGAATCGCTTATGAGAAGAAGAAG
AGAAAGAAACCTCCGGCCACCACTTCCCATCATTACGGAACTAGTCCTGGTCCTCCTAAT
CCTAGTCCTAGTCCTAGTACTAACAACAACAATGTCAATGTTTCTCCAAGCTTGAGTGGT
TATGACGATCATGATCTTAATTATGACCGTAACAATGGAGGTATGAGCTCTTCATCAAGT
GCTAGAGGCTCAATCAGCTCAATGATACCTCTCTCAGTCTTCAACTAG
>FCD_00028886	+	
ATGAACCTTGATCCTGCTGCTGAAAACTTTGATTACCCTGTGGCAATGGATATTAGGGAA
CTCATTTCCTTGGAGGATGTTATGGAGGAACTCGGACTAGGTCCCAATGGTGGTCTTGTA
TACTGCATGGAACATCTTGAAGAAAATTTGGATGATTGGTTGACAGAAGAACTAGATAAT
TACTTGGATGATGACTACATTGTTTTTGACTGTCCAGGTCAGATAGAACTTTTTTCGCAT
GTTCCGGTGCTTAGGAACTTTGTGGAGCATCTGAAAAGTAAAAACTTTAATGTTTGTGCA
GTATATTTGCTTGATTCCCAGTTTATGACGGATATCACTAAGTTTATTAGTGGGTGCATG
GCATCTCTTTCTGCAATGGTCCAACTTGAGGTGCCCCATGTTAATATCCTCACCAAAATG
GACCTTGTCTCAAACAAGAAGAATATCGAAAGTTTTCTGGATCCTGAGCCTCAAGCTTTG
TTGTCAGAACTAAATCAACGGATGGCCCCTCAATTTGCTAAGCTAAATAAATCTCTGATT
GAACTGGTTGATGATTATAGCATGGTGAGTTTTCTTCCACTTGACTTGAGGAAGGAGAGC
AGTATACGCTACGTTTTGGCTCAAATTGACACAGCCATACAATATGGAGAAGATGCGGAT
GTGAAGGTCAAGGACTTCGATCCAGAGGATGACGACTAG
>FCD_00028887	-	
ATGAGAGAAGAAAACCCACCAGAAACCAGAGCCAGAGCCTCCAGATTCAGCGACCAAAAC
CAGCCTCCGAAATGCCAGAATCCCAAAGTAATCACCAACTCTTCGAAGCTGAGATCGGCT
TCTTCGTGGGGTTCTCAGATAGTGAAGAACTTAGCCGGCGAGAAGTCGAAAGCCAAAGCC
CAGTTGAAGAAACAGCCGCTGGCGAGCTCGGACATGGCGAATCAGAAGAACCCACTTGCA
CATTCCCATTCTAGAGTGAAGAGATCGCTCATTGGCGACTTGGCTTGCTCTGTCAACACC
AGCCAAGTCCATCCCCAGTCTTTCCAAAGCACTCACCGGAGACAGTCTTCGCGGGACTTG
TTCACCGAGCTCGATCACTTGCGAAGCTTGCTGCAAGAGTCAAAGGATAGGGAGTTCAAA
TTGCAGGCCGAGTTGTCGGAGTGCAAGAGGAATCCGAGAGTTTTGGAGCTCGAGACCGAG
GTCGAGGTCAAGCGGAGTGAAGTTGATGGGCTTAAGAGGAGGCTTGAGTTGCTGGAGGAA
GAAAAGGCGAGCCTTTCCGAGCAATTGTCGGTTTCGGGTTCGGAAAGGAGTGAAGAGAAT
GAGAGTTCAGGGGTGTCCCAGAGTACGGAAATGGAAGTTGTGGAGCTGAGGAGGCTAAAT
AAGGAGCTACAACTTCAGAAGAGGAACCTCGCTTGCCGGCTTTCTTCTGTTGAATCTCAG
TTAGCTTCTTTGGCAAATGCAACTGAGAGTGATATTGTAGCAAAGATCAAGGCTGAGGCA
TCTTTACTAAGACATACGAATGAAGATTTGTGTAAGCAAGTTGAAGGTTTACAGATGAGC
AGGTTGAATGAGGTTGAGGAGCTAGCTTATCTAAGATGGGTGAATTCGTGTTTACGGAAT
GAGCTGAAAAATTCATGCTCGACAGCAAGTTCTAATAAGATGTCAAGCCCGAGTTCGATA
GAAAAAAGTGCTGAATCTTTTGGTTCATTGTCTTGTCAAAGCAATGAGTACTTGGAACAT
AGTGGGGCAAAGAGAGTAAGCCTGATTAAGAAGTTAAAGAAATGGCCTTTAACTGATGAG
GATTTGTCAAACTTGGAATGCTCGGATCATGGTTTGTCGGACAAGAATTGGGTTGATGAG
GAGGAAAGAAGAAGTCCGCGGAGAAGACACTCAATAAGTGGATCGAAATGTAGTACGGAG
GAGTTGTTGCCCGATAAGAGAAGGCAATCTGACGGTTTTATGCTGGCAAAAGAACTGGAA
AAGGAGGTAGAACCACCGCTAGCTTCTCAGAAATATGATTTGGACATGGTTCAGAAATCC
CAGTTCTATGGAAACTGCTATGAAACAGTTAAATTATCGACTTCCTTTGATATTGAGAAA
AGGGCTTTGCGTATTCCGAATCCTCCGCCAAGGCCTTCCTGCTCCATTTCTAGTGGAAAC
AAAGACGAGGGTTCGGCACAGATTCCCCTGCCACCACCTCCACCTCCCCCTCCCCCTCCA
CCAAAGTTTGCAGCACGAAGTACCACAGGAAGTTTTCAGCGAGCTCCGCAAGTAGTCGAG
TTTTATCATTCGCTCATGAAGAGAGATTCAAGGAAGGATTCTTCAAATGGGGGGATCTGT
GATGCCCCGGATGTCGCAAATGTTCGTAGCAGCATGATTGGAGAAATTGAGAATCGATCC
TCACATCTGCTTGCAGTGAATGATGCAGTTTACCGGAACATTGAAGATGTTGTGGCATTT
GTCAAGTGGCTAGATGATGAACTTTGCTTTCTTGTGGACGAGAGGGCAGTTTTAAAGCAC
TTCGACTGGCCAGAAAGGAAAGCCGACACATTGAGAGAAGCAGCATTTGGTTATAAAGAT
ATCAAGAGATTGGAGTCCGAAGTGTCCTCTTACAAGGACAATCCCCGATTGCCTTGCGAC
ATTGCATTAAAGAAAATGGTTGCATTGTCTGAGAAGATGGAGCGTACCGTCTATAACCTT
GTTCGAACTAGAGACTCGTTGATGCGTAACTGTAAAGAATTCCAAATCCCGACAGATTGG
ATGCTTGATAATGGAATTATGAGCAAGATAAAGTTTGGGTCTGTAAAGTTGGCAAAGATG
TACATGAAGAGGGTAGCTATGGAACTTCAGTCGAAAGCAGCAATGGAAAAAGATCCTGCA
ATGGACTACATGCTTCTTCAGGGCGTGAGATTTGCTTTCCGAATTCATCAGTTTGCAGGA
GGATTTGATGCGGAAACAATGCACGCATTCGAGGAACTTCGGAACCTTGCCCATCTTCTT
AACAAGAAGTAA
>FCD_00028907	-	
ATGGCTCTAGACATTAATGGAGAAAAATCGGAGGTCGGGTCTGCTGTGGTGAAGCCGAAA
GATTGGACCCTATTCATGCTTAGGCTCTCTTCTCTTTTGGCCACGGCTGCTGCAACTATT
GTGATGGCACTCAACAACCAAACCAAAACTCTTGTGGTTGCCACCGTTGGCAGCACCCCA
ATTACAGCCACTCTCACTGCCAAGTTTCAACACAACCCAGCTTTTGTGTTCTTTGTGATA
GCCAATGGAATGGCCAGCCTCCACAACTTGTTAATGATAGCGCTGGACTTTTTCAGACAC
AAGTTCAACGATAAAGGACTATTCCTCGTCATGATTCCTATTTTAGACATGCTGAACGTG
GCATTAGCGTCAGCGGGAGATGGCGCGGCGGCATTCATGGCGGAGCTAGGGAAGAACGGC
AATTCACATGCGAGGTGGAACAAAATCTGTGACAAATTCGGTACCTATTGCGACCATGGT
GGAGGTGCCCTTATTGCATCCTTCATTGGCCTTGGTCTCTTGCTTGTCGTTTCAGTGTTA
TCCATCATCAAGCTGCTTGCCAACCAAAAACCCACCAATTATCATGTTACTCTTCCTTAA
>FCD_00028903	+	
ATGGGGGGTTCCTCCGATCCCGATAAATTGGTCGCTAAAGCCGATAAGCTAACAAAACTG
AGTCTTACAAGATGGAGTGCTGATTGGAGAAGTGCTACTGTTCTATATGAACAGGCTGCT
AATGCATTTAGGGTTGCAAGGGAGAATGAGAAAGCAAAAGAAGCATTTGAAAAGGCTTCT
AAAGGACAAGAGATGCTCTCTTCACCCTGGGATGCTGCTAAGCATATGGAGTCTGCTGCT
GCTCTTGCAAAGGAGCTAGGAAAGTGGAATGAAGTTGCTGATTTTTATAGAAGAGCATCT
GAGTTATATGTGGAGTGTGGCAGATCTCAACCTGCATCGGATGCTCTTGCAAAAGGGGCT
CGTGCTTTGGAAGAGGCTGATCCGGATGGAGCAATCCAACTATATGCTGATGCCTGTTCT
ATTCTCGAAGAAGACGGTAGAGAGCAAATGGCTTTCGACTTATACCGTGCTGCCACAAAT
GTACATATAAAAGTTGAGAAGTATGCAGATGCTGCGGATTTCATGTTAAAATTGGGTTTA
GCTGCTGATAAGAGCAATGCTACGAATAGCCAGTGCAAGGCCTATCTTAGTGCAATTGTT
ATATATCTTTATGCTCATGATTTCAAGGAAGCAGAGAAGTGCTACAATGATTGTTCGCAG
GTTGATGCATTTTTAAGAAGCGACCAATATCGTTGTGCTAGTAAGTTGCTTTTTGCTTAT
CGTGAAGGTGATGTTGAAGAAATCAAGCGTACAGCTCAGTCAAGTGCAATTTCCCATCTT
GATAATGCGATCATCAAGCTTGGTAGAAAACTGCCTACAGGCGATGTGAGTTCACTCAAG
ACCGATGATACCAAGGAGGAAGAAGAACCGCTAGATGAAAATGACCTCACTTAG
>FCD_00028904	+	
ATGTGCTTTTCTTCGTTTTGTTGGCATGTTGAGGACCACCACCTCTACTCACTGAATTAT
ATGCACTGGGGTGAGCCAAAAGTATGGTATGGAGTACCTGGAAGTTATGCTTTGGCTTTG
GAAGATGCAATGAGGAAGCAGTTGCCCGATTTGTTTGAGAAACAACCAGATTTACTTAAT
GAACTGGTTACTCAGCTATCTCCTTCAGTTCTGAAATCTGAGGGTGTACCTGTATATCGA
GCAGTCCAACATTCTGGAGAATTCGTTCTCACCTTTCCAAGGGCGTATCACTCTGGATTT
AATTGTGGTTTTAACTGTGCTGAGGCAGTGAATGTGGCCCCTGTTGACTGGTTGGCTCAT
GGACAGAATGCAGTTGAACTTTACAGCAGGCAGCATCGCAAGACCTCGATTTCCCATGAC
AAACTGTTACTAGGGTCTGCACTGGAAGCTGTTCGAGCCCTTTATGAGCTATCGACTCTT
GGAAATAAAACCCGTACGAATTTAAGCTGGAAAAGTGCATGTGGGAAAGGTGGAGTTCTT
ACTGAGGCAATTAAGACGAGAGTAAGAATGGAAGAGGAAAGACTCGATCGTCTGCCAATT
TGTTTGAAGCTGCAAAAAATGGAAACAGATTTTGATTTGAAAGATGAGAGAGAATGTTTT
TCTTGCTTCTACGACTTGCATTTATCAGCAGTTAGCTGCAAGTGCTCCCCCGACAAATTT
TCATGTCTCAAACACGTGAACCTACTTTGTTCATGTGAAGTGGAAAATAGATGTGTCCTA
TACCGCCACACCATTAATGAATTGAATACGCTAGTTGAAGCTTTAGAAGGTGACTTAGAA
GCATTAAAAGTATGGACATCAGCAAAAGATTCTTCAGTATTTTCAGTTGATAAAAAAGTT
GTTAGTGTAGGAAAGCCAGAAGTACAAAATGGTAATTGCAGAACTGACTCGCATGATCGA
AAAGAAAATCCATCTTGTTGCCCAGGTTCAGAAGGGAAGTTGTACGTGAATGCCACTTGC
AGTTCAATTAGTGACGGTTCTTCGAAAGTGATCCAATCAGGAGCCAAGCCGGAAAACATG
AGTCCAAGCTCTTCTCATGTCACTGCAGATTGTCATCACGACACTGATGAATCTCCGATC
ATGATAGACAATGATAAAGCGCGGCTGGAGTGCTGTCTTGATCTGAATCTTGATTATATG
TCTGGTGAAAATGAAAGCAGGTTGATGTGCATGTCTGATAACAGTGATAATAAGCAAGGA
AACGCTTATGTTTCCGATGCTAAAATAGAACAAAATACAATTGACCTTGATAGTTATTGT
CATAAGCCTACTCGAGATGTCCTTTTGATCGAAGACTACCGAACATGTACCAGGGACGTG
GAGAAAAATCATGTATTCGATGGTCATAAGTTGTTCGGAGTTGATATTTTATTATCTTGT
TCTCGTCCAGATGTGCCGTCAATCAGCTCGAGAAAACCAGAAACTTTGAGCAGTTCAGAT
CCAAAGATATCTGTGACTGAGGGATGTGATTCATTATCGAAATTGGGTCCTTGCGTTGAG
CTAATAAATATTGGTTCGGTTGTTTCTGGAAAGCGATGGTGCAGCAAGGAGGCCATATTT
CCAAAAGGATTTAGAAGCCGCGTTAAATTCCGTGACTTGCATAGTCCAACTAAGATCAGT
AGCTATACATCCGAAGTTTGTGACGCTGGGCTCATTGGACCTTTGTTTCAGGTTTCTCGG
AAGAGCATCCCGGAGAAAAATTTTCCAATACTTCAGCAGAGAAATGCTGGGAAATGGTTT
TGGAGAGAGTGA
>FCD_00028905	-	
ATGGCAGTCCACCTCCACTCTCTCCTCCTCCTCCTCCTCCTCATCTTCTCCGCCGCCTTT
CTCTCCTCCTTCGCCGCAGCCCCGGAAGCTTCCGCTTCCTCTCCCTCTCCTCCAACCGCG
CCATCTCAGCCGCCGTCTTTACCTTCTCCGCCACCGTCACCCTCGCCGCAGTTGCGATCG
CCGCCCCCAACAACGCCACGCTCGCGTCGATCACCTCGCCGCCCCTCACGTCGGCGCCGA
CGCCCACCATCACCATTGCCGCCGCCGCCGGAGGAGGCGTCATCGGACCAGCTCAACAAA
ATAATTGACGCGCTGATCGGAGCCGGGGACTTTGGCGACTGGATCGGCGTGGTGTCGAGC
GCCATCCTCCCTCTCAGCGCCACGCTCTTCGTCCCCGAGAACGACGGAGTCAACCGCCTT
CCCTCCGCCGGCGACCCGTTCTCGTTCTCCTACCACGTGGTCCCCCAGCGGCTCGCCTTC
TCGGACCTCCTGCTCTTCAGGAACAACACCCGGCTTCCGACTCTCCTCCCCGGAAAGTCA
GTCGTCATCACCAACAACTCACCGCTCAACTTCTCCATCGACGGCTCTCCGATCACCGTG
CCGGACCTCTACGCCACCACCGCCCTCACAGTCCACGGCATCGCCAGAATGTTTGACTAC
TCCGTCTACGGCCAAGACGGGCCGGACGTGCCGCTGAAGCAGCCAGTGCAGCAGTCGGAG
GTTGTTGGGCAGCGGCCTCCGCCGCCGGAAGGCGGAAATTCTGATTGGAGCTCTGACGCG
ACTCCGCCGTGTCTGTGCATTGAATTTCCGGTCCTTTTGGTGGTGGTTTGTGCGCTTTTG
GGGTTCAAGATTCAGAAAAACAACTTCAGATAA
>FCD_00028906	+	
ATGAGGTCCAGAGGGTTCGACTTCGCCGAGGGCTTCCCAGATTTCTCCTTCAAGACCATT
CCGGACGGCTTGCCGCCATCTGATCAAGATGCAACTCAAGATGTCCCGTCGCTATGCGAC
TCAACTCAAAACAACTGTTTAGGTCCATTTAAAGAGTTGCTTCTGAGGCTCGAATCGTCT
ACCGAAGATCCTCCCGTCACTTGCATAGTTTTGGATGGGCTCATGAGCTTTGGGAGAGAA
GCTGCAGAAGATTTGGGGATTCCACTAGTTCAGTTTTGGACTTCCTCTCCTTGCAGCTTT
ATGGGGTGCACTCAAATTGAAGAACTTCTCATAAGAGACATTGTTCCTTTCAAAGAAGAT
ATAAAATTTAATCCTCGACGCGTTTCAGATGGAAATTTCATGCATGACGGTACACTTGAA
AAGGTACTAGACTGGATCCCAGGCATGAAAAACATTCGGCTCAAGGACATGCCAACCTTC
ATCAGAATTCAGTCAGCCGACGATATAATGTTCCAGTTCTTAAGATCAGAAACACGGAAT
TGCCTGAAATCGTCCGCAATCATCTTCAACACTTTCCACGAGTTCGATCGCGAAGTGCTA
GAAGCGATCTCAGCCAAGGTCCCAAATATCTACAACATAGGTCCACTTTCTTTGCTCAGC
CGACATCTTCCCGAAAGTCCACTGAAGTCACTGAGTTCAAGCTTGTGGAAAGAAGACTCG
TCATGTCTTCGATGGCTTGACAAAAGAGAACCGAATTCGGTTGTGTACGTGAATTATGGA
AGCATCACAACAATGACAGAAGAAAATCTTATAGAATTTGCTTGGGGGCTTGCAAAGAGC
AACCACTATTTTTTATGGATAGTTAGGCCAGATATTGTGATAGGTTCGAGTAATTCAGCT
ACTTTGCCGAACGATTTTTTTGAAGAGATCAAGGATAGAGGTTTTCTAGCAAGTTGGTGT
CCACAAAAGGAAGTTTTGGCACATTCATCTGTTGGGGTTTTCCTCACACATTGTGGTTGG
AATTCTATCATGGAAACTGTTTGTGCCGGTGTGCCTGTTATCTGTCGGCCATTCTTCGGC
GATCAGCAAATGAACTGTCGCTTTGCGTGCACCACTTGGGAGATTGGAGTCGAAGTAGAT
AGTGATTTTAAGCGTGACGAAGTTGCGGATCTTGTGAAAGAAATGATGGAAGGAAAGAAG
GGGGAGAAAATGAGGGAAAACGCTCAAGAGTGGAGGAAGAAAGCAGTTGAAGCTACTGAT
ATTCGGGGTTCATCTTATAGTGATTTTGATAAACTGATAAACGAGGCTCTCCACTTTGGC
GGGTAA
>FCD_00028880	-	
ATGGACAAGAATAACACCACCACAACTAATTTATACAGCATCAATGAGAACATCCGACCA
ACTTCGACGGACAACCACCACGAAGAAGCCGCCGGAGTAGTACCGGTAAATAAGTCCTGG
CGGGAAAGCTTATTACTAGTAGATGACAGCATGATTAGTACAAATACATCTGTGGACGGA
ATATTCCCAAACTACATAGCCAGTTGTACTAGTACTGGTAATTTAGATCTTCATGCAGAG
CCTAGCAGTAATTATAATAATAATAATACTAATAATAATACTATTGCAAACTTTTTGTCT
CAAGAATTAGCTGATGATCATCAGCCTGCAGCAGCCTTAATGGGAACCAATTCTGCAGAT
TTCGTTGAAGATCATCATCCAATTAATTATAATGGCCACCAAAGTTGTTGGACAGACTTC
CTCATGGATATGGACCTTTGGGATCTCGACCAAGGAAATTAA
>FCD_00028881	-	
ATGCACAGCATAAACTGCGTTGCTGTTACACGGATGGATGGCCGTTCCTCTGCGACTCTG
GGGGTGAGAAAAGGAGCATGGACCAATGAGGAAGATATTCTGCTCAAGAAGTGCATTGAC
AAATACGGTGAAGGAAAATGGCGTCTTGTTCCTTCAAGGGCTGGACTTAATAGATGCAGG
AAAAGCTGCAGGCTGAGGTGGATGAACTATCTGAAGCCAGATATCAAAAGAGGGGAATTC
ACAGCTGATGAAGTTGATCTCATTCTTAGACTTCACAAGCTTTTAGGCAACAGGCAAGTG
CGTTGA
>FCD_00028882	+	
ATGTACAGGCAAATCTTACGTCAAACTTATAGACATTTGACATGCATTTCACCGTCAAAT
TTGGTAGTAAAACCGTTGGCAAATTTCCCAATCACTGAAGAGGCTCTTACAAGCCATTTC
GTATCGATTTTGGAAGCTAGTTTTGACCATGCTCTTCTTCAACAAGGCAGACAAGTCCAT
GCCCAGATCATTGCTAATGGAATCAGCAGCAACAATGTCCTCGGTACAAAGGTTTTGGCT
GTGTATGTTCTTTGTGGAAGCTTTTTACACGCGAAGAACGTGTTTTATCGGCTCGATTTG
CGCTTCGCATCGCCTTGGAATTGGATGATTAGATGGTTTACCAAGATGGGTTTCTTTGAT
GTTGCTATGATGTTTTACTTCAAGATGTTTGGTTATGGAACTGCACCTGACAAGTACACT
TTCCCTTCTTTGATCAAAGCCTGTGGTGGTTTGAACAATGTGAGATTGGCGAAATGTCTT
CACAACACGGTTAAAATGATGGGTTTGGAGGTGGATGTATTTGTAGGCAGTTCTTTGATT
AAATTGTATGCTGAAAATGGTTTGATTCAGGATGCAAGACAGGTGTTCGATAAAATGCCT
CAGAGAGATGGTGTTTTGTGGAATGTCATGCTGAATGGTTATACGAAGAATGGAGATGGG
AAGAGTTCCGTAGAAATGTTTTTGAAATTGAGAAATAGCGAGGTGAAGCCGAACTCGGTG
ACATTTGCTTGTTTGTTGTCTGTTTGTGCCTCGGAACAGTTGATTCGATTCGGTACACAG
CTCCATGGGCTTGTTGTTACCTCTGGGTTGGAGTTGGATTCTCCTGTTGCTAACACATTG
TTGGCTATGTATTCGAAATGTCAGCACTTGTCTGATGCACGTAAATTGTTCAAATTGATG
CCACGTAGTGATCTGGTTACATGGAATGGGATGATATCTGGGTATGTGCAAAATGGATTC
ATGATTGAGGCTTCGAACTGTTTTCGTGAAATGATATCTGCTAGTGTGAAACCGGACTCG
GTAACCTTTGCTTGTTTTCTTCCATCTATTACTGAGTTTGCAAGTCTCAGAAAAGGTAAG
GAAATTCATGGTTATATAATAAGACATGGTCTGCCTTTAGACGTGTTCTTGAAAAGTGCT
CTTATTGATTTGTACTTCAAGTGCAGAAATGTTACGATGGCACGCAACATTCTCAAACGA
AGCACTGCAGTTGATGTCATTGTCTGCACAGCTATGATTTCAGGGTTTGTGCTTAATGGT
ATGAACACCGATGCTTTGGAGATTTTCAGATGGTTGCTTAAAAACAAGATGAGACCAAAT
TCTGTAACCCTGGCAAGTGTTTTACCGGCTTTCGCTGGTTTGGCTGCTCTAAAATTGGGA
AAGGAATTGCATGGTAACATTATAAAAAATGGGCTTTACAGGAGCTGTTATGTGGGAAGT
TCAATTACAGACATGTATGCAAAATGTGGAAGGTTGGATCTTGCTCGCCAAGTATTCCAA
CGAATGCCTGAAAGGGATGCTGTTTGTTGGAACACAATGATCACAAGCTGTTCTCAGAAT
GGCAAACCAGAAGAGGCCATTGAACTTTTCCGTCAGATGGGGATGGAGGGAACCAAGTAT
GATTGTGTGAGTGTATCAGCTACCCTTTCCTCTTGCGCGAACTTACCAGCACTCCATTAT
GGGAAAGAGATCCATGCTTTCATGATTAGAAGAGAATTCATCTCAGATGTTTTCTCTGGA
AGCGCCCTGATTGACATGTATTCCAAATGTGGACATTTGGATTTTGCCCGCCCGGTCTTT
GACCTTATGCAAGTCAAGAACAACATTTCATGGAACAGCATCATTGCTGCTTATGGGAAC
CATGGGCACCTCGAGGAGTCTCTTCTTCTGTTTCATAAAATGATAGAGAAAGGAATCCTG
CCTGATCACGTCACCTTCCTTGGCATAATCTCTGCTTGTGGACACTCTGGTCGAGTTGAT
GACGGAATTCACTACTTCCGTTATATGATCGAGGAATGTCAAATTCCAGCTCGAATGGAG
CATTATGCATGTATGGTCGATTTATTTGGGCGTGCTGGACGGTTAACAGAAGCATTTGAG
ATGATAAAGAGCATGCCTTTTGCACCAGATGCAGGGGTTTGGGGCACGTTGCTTGGAGCT
TGCCGAGTTCATGGCAACGTTGAACTTGCTGAAGAGGCATCAAGACATCTTCTTGAATTG
GACCCACAAAATTCCGGCTACTATATATTACTTTCGAACATACATGCTGATGCTGGAGAC
TGGAAAAGCGTGCTTCAGATTCGTCGTTTGATGAAAGAGAGGGGGGTTCAGAAGGTTCCG
GGATATAGTTGGATTGAGATAAACAACACAACCCATATGTTTGTTGCAGCAGATGGAAGT
CATCCCGAGTCTGCTGAGATCTATTCAGTACTTGGGAGTCTTCTGCTTGAGCTAAGCAGA
GAGGGCTATTCTCCTCAACCTTACCTTCCAAAGCATCCACAAACTCTGGGAATGTGA
>FCD_00028883	-	
ATGGTGAAGGGACGCCAAGGAGAGCGGGTCAGACTCTACGTCAGAGGAACAATCCTCGGA
TACAAGAGGTCAAAGTCGAACCAGTACCCAAACACGTCGCTGATACAGGTGGAGGGAGTG
AACACGAAGGAGGAGGTGGATTGGTACCGTGGAAAGAGATTGGGGTACATCTATAAGGCC
AAGGTCAAGAAGAATGGGTCCCACTATCGCTGCATTTGGGGCAAGATTACCAGGCCTCAT
GGCAACAGTGGTGTTGTTCGTGCCAAGTTCAAGTCAAATCTTCCTCCTAAATCCATGGGT
GCTAAAGTTAGAGTTTTCATGTACCCCAGCAACATATAA
>FCD_00021809	-	
ATGTCGCAAAAGTCATCACCGTCGCTTCAAGGATGCTGCCAGAGAAATACGCGAATTAGG
TCGTCGCTAAGAAACCCCTGGCGCGGAGGAATAAGCCTTGGAGATGGAGGTCTACCAGCG
ACAGGAAGGAGGGAGGGGATGATTTCCAATGAGATCTCGTCTAGTTTGATGTGGGGAAGA
TCGATTTGTGGTGGGTTGTTGACCATCGTCCACGAGTGGCCGCCGTCGATGCTCGTCCCC
GTCGCAATGCAAATTTGGTCTGGAGGTCTTTTTCTCCGACCACAGTGGGTGGCGGTGCCA
AGACCCATATTTAGGGTTAGAGATAAGGGTGTGAAAGGAAACATACAAAATATTGTTTAA
>FCD_00021808	+	
ATGCCTCGTGAGATCGCTGAGATCGCCTTGCACGATTTCTGCCTTGGCTACACCATCTTG
CCATTTCGCTTCACCGAATCTTATAATAGTGGCTTTTCGGTGAGTAGTTGTTGTTTCTGG
CAAGTAGACAAGGCAGATTCCGATGGTTACAAAGTGATAAGGCATCTCGGTAACCTCCCA
TCTGTGAAACTGGCCTTTAAGGGAGCAGAATCTCACCCACTGGGAGTGAGGGAGCGGACT
CATAGCTCTTCCCCCGTAGCCCTTCAAAGCGTAGGGGGGAGAGCATACGAGGAAGTGACC
GAATGA
>FCD_00021807	-	
ATGAGATCTCTGGCGATCTCCTTTGGGCAACCATCGTGGTGCAAGGCGAGAGCCGTGACA
GGAGGCAGCTATTTGGTGGCGTCACAATCTCTCGCGGTTGTGCGCATCAATCTTGTCGCT
GAAGAACCGTGTTATGGGTAA
>FCD_00021806	-	
ATGGTTGTTCTTGCTGCTTCTATTGTTAGCAAGTCTGGGAAAGTGCTTGTATCCAGGCAG
TTTGTGGATATGTCTCGTATAAGAATAGAAGGTCTTCTTGCAGCTTTTCCAAAGTTGGTA
GGCACCGGAAAACAACATACATATGTTGAGACTGAAAACGTTCGATATGTTTACCAGCCT
ATTGAAGCTTTGTACTTGCTGCTTGTAACAAACAAACAGAGCAACATTCTGGAAGATCTG
GAGACACTGCGGTTGCTCTCTAAGCTTGTACCTGAGTATTCAATGTCTCTGGATGAAGAG
GGCATTTGCAGGACAGCTTTTGAGCTGATTTTTGCTTTCGACGAAGTCATCTCTCTTGGG
CACAAGGAAAATGTTACTGTTGCACAGGTTAAGCAGTACTGTGAGATGGAGAGTCATGAA
GAGAAGCTGCATAAGTTGGTAATGCAAAGCAAGATCAATGAGACCAAGGATGTCATGAAA
CGTAAAGCTAGTGAGATTGACAAAAGCAAGATTGAAAAGGGTAGAAGTGACAAGGGAGGA
TTTATGTCGTTACAGTCAATGGGCTCAGGAAGAATTGAGAGTAGCTTTAGCGACATGAGC
ATTTCTAGTAGTGGAAGTGGTTTCGGCAGTGCTTCTGGTTTTGGATTGAGCACTGATGTT
GACTCATTTTCTACCAAGTCTAAAGGTCGTCCACCTTCAGCCGCCAATGCTCCTCCTAAA
GGTCTTGGTATGCAGTTAGGGAAATCACAAAGGACTAACCAGTTCTTGGAGTCTTTGAAA
GCGGAAGGAGAGGTTATTCTTGAAGATGTGCAGCCAAAAGCTGGCCAATCTAGATCAGTT
GCTCCACCTCCAACTGATCCAATCACTTTGACTGTTGAGGAGAAGCTCAATGTAACGCTT
AAACGTGATGGTGGAGTTAGTAACTTTGATGTTCAGGGAACCTTGTCTCTGCAAATTCTT
AATGCTGAAGATGGACATGTCCAAGTACAGATTGAAACTGGTGGGAATCCTGGCATCCTT
TTCAAGACACACCCTAACATGAACAAAGAATTGTTTGCGAATGAAAATATTCTTGGCCTG
AAGGATCCAAATAGGCCTTTTCCTGCCGGTACTGGTGATGCAGCGGGTGTTGGTCTTTTG
AAGTGGAGAATGCAGAGCACAGATGAATCAATAGTGCCTTTAACAATCAACTGCTGGCCC
TCTGTTTCTGGTAATGAAACTTATGTGAGCATTGAATATGAAGCTTCCTCAATGTTTGAT
CTGCGGAATGTTGTGATCTCAGTACCGCTTCCAGCTCTTCGTGAGGCTCCAAGTGTGAGA
CAAGTTGATGGTGAATGGAGGTATGACTCGAGGAATTCTGTCTTGGAGTGGTCCATACTT
CTAATAGATAACTCTAACCGCAGTGGATCGATGGAGTTTGTTGTTCCTCCAGCAGACTCA
TCTGTATTTTTCCCTATTTCTGTTCGCTTCTCAGCTACTAATACATTCAGTGATTTAAAG
GTTGTGAACATCTTGCCCTTGAAAGGTGGAGCTCCACCCAAGTTTTCTCAGAGAACGCAG
TTGCTCACAGAGAATTACCAAGTTGTCTGA
>FCD_00021805	+	
ATGCCTATGGCTAAATGTTTGAACAACTTGCCATGGTGCACCTCTGAGTGGATCAGTCAT
GCAGAAGCAAGACTTCTATCTCAGGGCATCTCGCAGTTGCACGGCACCGACGAAGGCGGT
GCACAACATCGATGGTGGGGGATGGGGGAGGGCGGCGGCGACAGTAGCATCACTGGGGCG
AGAGAGATCTCACGGGCGACATTGCTAGATCTGGGTGTCGTAGTTGGCAAGCAGGAACTT
GAAACTCTCAATCTCATTCCTCCACAATCGTTGTCGTACTGA
>FCD_00021849	+	
ATGATTGCAAGCTTGAAAGCAGCCACTGCAAATCCCTTGGCAGCTTCACCAACTCTCTCT
TGTAACAAACCCGATGACAATAACCTGCGCCGTGTCATTTGCTTTTCACCCGCTCCTCTC
TTTTCGAAGCTATCCCTCCGTGGAAAAGGAGGCGTTGTCGCTCAGATGTCGAAGGACGGT
GTTGGTCTTACGTATAAGGACGCGGGTGTTGACATAGACGCTGGCTCCGAACTTGTTCGC
AGAATCGCCAAGATGGCTCCTGGTATTGGCGGCTTCGGTGGCCTTTTTCCCCTCGGTGAT
TCTTTCCTAGTTGCGGGTACAGATGGTGTAGGGACTAAACTTAAGCTTGCGTTCGAGACT
GGAATCCATGATACCATTGGGATTGATCTGGTTGCAATGAGTGTTAATGATATTGTTACC
TCTGGTGCGAAGCCATTGTTTTTTCTCGATTACTTTGCCACGAGTCGACTTGATGTTGAT
CTTGCTGAGAAGGTTATCAAAGGCATTGTTGATGGTTGCCAACAATCAGACTGTGCTCTC
TTAGGTGGAGAGACTGCGGAGATGCCGGATTTCTATGCAGAAGGTGAGTATGATCTTAGT
GGTTTTGCGGTTGGTATTGTAAAGAAGGATTCAGTTATAGATGGGAAAAACATTGTGGCT
GGAGACGTCCTCATTGGATTGCCTTCAAGTGGAGTCCATTCCAGGGTTCTGGATTATAGT
GGACTCTCTTTGAAGGACCAACTTCCTGGTGATGCCATTACATTAGGTGAAGCTCTGATG
GCGCCAACTGTGATCTATGTTAAGCAGGTACTTGATTTGATTAGCAATGGAGGTGTAAAA
GGGATTGCCCATATCACTGGGGGCGGCTTTACTGACAACATCCCTCGGGTCTTTCCTAAA
GGTCTTGGAGCTGTTATCTACAAGGATTCCTGGAATATTCCAGCTGTTTTTAAATGGATC
CAAGAGGCGGGAAATGTGGAAGATGCTGAGATGAGGCGAACTTTCAACATGGGTATTGGG
ATGGTTTTGGTTGTTAGTGCCGAGGCATCCGACAAAATACTCAAGGATGCAAATGGAGCA
TACAAGGCATACCGCATTGGTGAAGTGGTTAGCAGCGAAGGTGTGAGTTATAGTTAA
>FCD_00021804	-	
ATGAAAGAGTTTCTGAAGGGTGGAGCATTTGTGAAACGAGTCGAGAACCTAAAGGAAGAG
GTTAGGGAGATGCTTAAGAGGTTGAAGGATGACCCTTTAGCTCAACTTGAGCATGTAGAT
ATACTACAAAGACTTGGATTATCTTATCACTTTGAAGAAGAAATAAACAGTATGTTGGAA
GAAATATGCAAAAATAAGTCAAAGAGGAATAGCCTATATTACACAGCTCTTGAATTTAGA
CTCCTACAACAACATGGTTATTGGGTACCTCAAGAAGTTTTTAATGCTTTCAGGGATGAG
AGAGGAAATTTCAGCGCCGGCACGAGTGACAATAATATCATTGCAATGCTATCTTTGTAC
GAAGCTTCATTCCATTCGATAGAAGGTGAGGGTCCTTTGGAAGAAGCAAGAGATTTTACA
ACAAAATTTCTTGAGGAATACGTCAAGAGCAACAGAGATCAGAATGGTATTCTTTCGTTA
CTAGTGAGTCATGCGTTGGAGCTTCCGTTACACTGGCGTATGCCGAGGCTAGAGACTCGA
TGGTTCACCGATGTGTATGAGAAGAGACAAGAAATGAACCCTTCTCTGCTTGAGCTTGCT
AAACTAGATTTCAACATTGTCCAGGCGACTCACCAGGAAGATCTTAAACATGTGTCCAGG
TGGTGGAGTGAGACTGGTTTGGGACAAAAGTTGGATTTTGCTAGAGATAGATTGATGGAG
AATTTCATGTGGACAGTGGGAATTGCATTTGAGCCTCAATTTGGAAAATTTAGAAGAGTG
TCTACCAAAGTTTATGCCCTAATAACAGTTATCGACGATATTTTTGATGTCTATGGTACA
CTTGATGAATTGGAGCTATTTGCAGATGCTGTTGAGAGTAACAGCACCAGTGATGCTTTT
GCCTGCTTACTTCTTTATCTCAAATCCGATAACAAAGGAGGCATTAGATTGCTTGGAATT
AGAGTATCCAAGTATACTCCGTCATTCATCAATGCTTGTACGCCTAGCTGA
>FCD_00021848	+	
ATGAAAAGTACATTGACAAGATTGGTTTCTGATACACGAGTTATGGCTTTACCAGATTTA
GGGCCTTCAGTTTTGTTTATAAGACAAAAATACGAGTCATTAGGGAGTACAAAAGTAGAT
GCTATTGAGTTGCCGATTGCACGATGGAGAATGAGCACAGCTTTAGATTGGGAGAGGTTT
AGTCTTCAGACTTTAGAGATGGCAAGAGAATCTTGCCCAACTGGTTGGACTCTTAGCCCT
AACAAAAACACTTGTTTTGGTCATATTAACACTACACTACTGTGGAATGAGTCAGAGATC
TATTGTGAAAGTTATGGTGGACACTTGGCAGCATTGGCAACGTCTGAAGAACTAAGTTTT
GCTGAAAATCTTTGTGGGAACACCTCTAATGGCTGCTGGATTGGGGGAAGACGCATGAAC
TCTACTTTTGGTCTTGGTTGGAAGTGGTCCGACAATACTTCCCGTTGGAACGAGTCAGTC
TTTTCTAGGTTTCTGTCCAATTGCAGTAGTCTGTCTTCTCGCAGTAATTGCTCAACTGAT
TTATGCACACTAGTTATCAATGGATCAAGACCTCTCTTAGGTGAGAGATGCAGCACGCCT
CATGAATTTATTTGTATGGTCGAAATAGGGAATAAATGTCACCACATGCATTGCCACAGA
GAATATCTTATCATTCTAGCTGTAGTGAGTGGGTTAATCCTCTTCACAGCGCTAGCCGTT
GTCATTTGGCTTCTTGCATGCAAGCGGAGCAAGAAGAGAAGACGATCCCGTAAACTATCT
AACCCAGCAGCTTCTGCATTAGTTCCCCCATCGTGGAAAGTTTTCACAAAAGAGGAACTT
AGGTCCATTACAAAGAACTTTAGTGAAGGGAATCGTCTTCTTGGAGATGCCAAGACAGGA
GGAACCTACAGCGGACTTCTACCCGATGGTTCAAGGGTGGCGATTAAGAGGTTAAAGAGG
TCTAGTTTTCAAAGAAAGAAGGAATTCTACTCTGAAATTGGAAGGGTTGCAAGGCTCCAT
CATCCAAATTTGGTGGCTGTTAAAGGATGTTGCTATGATCATGGTGACCGGTACATTGTT
TATGAGTTTATCGTTAATGGACCCTTAGACAAATGGCTACACCACATACCAAGAGGTGGT
CGGAGTTTGGATTGGGCCATGAGAATGAAAATTGCCACAACTCTTGCTCAAGGAATCGCT
TGTGATATCTTCATTGCTTCTCTGCTGTGCTCATTCATGAACCCAAAATATCTCTACGCC
CTAAGCTTTGTTGCGTGTGGTGCTAACGTATTGTCATCTGGACTGATAGGGTTCCTGCAT
GACAAGGTCAAGCCACACGTTGTGCATCGTGACATCCGTGCCAGTAATGTGCTACTTGAC
GAAGAGTTTGGAGCTCATCTTATGGGAGTTGGTCTCTCAAAATTTGTTCCTTATGAAGTA
ATGCAGGAGAGAATGGTGATGGCTGGCGGTACACACGGATACCTTGCTCCCGAGTTTGTG
TATAGAAATGAGCTCACCACTAAGAGTGATGTATACAGCTTCGGCGTGCTGCTGCTTGAA
ATTGTCAGTGGCCGTAGACCTGCTCAGGCAGTTGATTCCGTAGGTTGGCAGAGTATCTTT
GAATGGGCTACGCCTCTGGTACAAGCTCATCAGTACCCAGATCTCCTGGATCCCCCCATA
ACATCATCTTCTTCTGACATCCCAGAATCCGCTGTCATTCAAAAGGTGGTGGACCTTGTT
TATGCTTGTACCCAGAATGTGCCGTCTATGCGCCCCAGAATGTCTCACGTCGTCCATCAA
TTGCAACAATTAGCCTCGCCACCTATTCCGAAGTGA
>FCD_00021803	-	
ATGAATGAAGATAGGCTTATAGCAGAATCTGCAATCTCAAATAGATTCATTGAAAGTGCA
GCAAACGTTGCTAGGATGGCACAATGCGTGTATCAACATGGCGATGGGCATGCTAGTCAA
GATCGTGAAACGCAGAAGCGTGTCTTGTCCTTGTTCGTTAATCCCATTCCTCTTATCCCA
GAAACCTAA
>FCD_00021847	+	
ATGGATCCCGAAATGGCGCTGGAGCTTGTAAAGCATGGGGCTACGCTTCTTCTCCTCGAC
GTTCCTCAGTACACCCTCGTCGGGATTGACACTCAGGTGTTTACTGTGGGGCCTGCTTTC
AAAGGCGTCAAGATGATTCCTCCGGGTCCTCATTTTGTGTTCTACAGTTCATCAAGCAGA
GATGGCAAGGAGTTCTCCCCAATCATTGGTTTTTTCTGTCATGTTGGCCCGTCAGAGATA
AGTGTTCGCAAGTGGGATCAGCAAGAGGAAAAACTAGTAAAAGTTTCAGAAGAGGAGGAA
GAGAGGTATTGTGAAGCAGTCAGAAGTTTGGAGTTTGATAAACATCTCGGTCCTTATAAT
TTAAGCCAGTATGCAGATTGGAAGCGGCTATCTAATTATATTACAAAAAGTGTCATAGAA
CGGATAGAACCTATTGGAGGAGAATTTACTGTTGCAAGTGAACCTGCAATGATGAAAAAT
GCACCTAGGACGGCGATGGAGAAAGCGCTGGATGAGCAATTGAAGGCTAGTAAGTGCTCA
ACATCCATTGATACGTCTCAGCGAAGAGGATGCTATTACACATCAATTCCCCGTATTATC
AAACAAAAGGGAGTTCAGGGGCATGAACTCACTTCCTTAAATCTTGACAAAACACAATTG
TTAGAAAGCCTTCTGGTCAAAGATTATGGAGGTTCCGAAGACTTGCTTCTTGGGGAAGTG
CAATTTGCATTTGTTGCATTTTTGATGGGACAGTCACTTGAAGCATTTCTTCAATGGAAA
TCTCTGGTCAGCCTTCTCTTTGAATGCACTGAAGCTCCTTTCCATACTAGGAGTCAACTT
TTTGTGAAGTTTATTAAGGTCATCTACTTTCAACTAAATTACGGACTTCAAAAAGACTCT
CCAGATACAAGTGGTGCAGCTGTAGGGGCATCTGCATTGTTCGATGACTCCTGGTATTCT
GCTGATAGTTTTCTACACCGCCTTTGCAAGGACTTTTTTTCGCTGGTCCACGATGTATCA
GTTGTGGATGGTGATCTTCTGTCATGGACGAGGAAACTCAAGGAGCTGCTTGAGAAAACT
CTTGGGTGGGAGTTTCCGGAGAACGGCGTAGTTGATGGCATTTACTTCGAAGAAGATGAT
GAGTATGCTCCTGTGGTTGAGATGTTAGAGGACCAACCTCCTGGTGAAGCTCCAGCAGCG
TAA
>FCD_00021802	+	
ATGGCAATTCACCATTTTTCTTCACTCCCTATTTCTGCCTGTAACTTCATTAGTAAACCG
AGAGAATTTACAGGTCCAATCTTAAGTATTGCAAGGTTAAAGAGCGGAACTAATCCTTCA
GTACTCTCCAATGCTTCCCGTTCAGTTAAGTGCATTGTCCATGAAAGAGTTTCTGAAGGT
AAGGATATTATTGCTAGAAGATCCGCCAACTACCAACCCCCAATTTGGCATTTTAACTTC
GTCCAATCACTTAAAAGTGAATACGTTCAGGGTGGAGCATTTGTAAAACGCGTCGAGAAC
CTAAAGGAAGAGGTTAGAGAGATGCTTAAGAGGTTGAAGGATGACCCTTTAGCTCAACTT
CAGCATATAGATGTACTACAAAGACTTGGATTATCTTATCACTTCGAAGAAGAAATAAAA
AAAGTTTTTAATGCTTTCTGGGATGAGAGAGGAAATTTCAGCGCCGGCACGAGTGACAAT
AATATCATTGCAATGCTATCTTTATACGAAGCTTCATTCCATTCGATAGAAGGTGAGGGT
CTTTTGGAGGAAGCAAGAAATTTTACAACAAAATTCCTCGAGGAATACGTCAAGAGCAAC
GAAGATCAGAATGGTTTTCTTTCGTTTCTCGTGAATCATGCATTGGAGCTTCCGTTACAC
TGGCGTATGCCAAGGTTGGAGAGCAGATGGTTCATTGATGTGTTTGAGAGGAGACAAGAA
ATGAACCCTTCTCTACTTGAGCTTGCTAAACTAGATTTCAACATTGTCCAGGCGACTCAC
CAAGAAGATCTTAAACATGTTTCCAGGTGGTGGAGAGGTACTGGTTTGGGAGAAAAGTTG
GATTTTGCTAGAGATAGAGTGATGGAGAATTTCATGTGGACGGTGGGAGTTGCATTTGAG
CCTCAATTTGGAAAATTTAGAAGAATTTCCACCAAAATTTATCTCCTACTCACAGTTATC
GATGATATTTATGATGTTTATGGGACACTTGATGAATTGGAGCTATTCACAGATGCTGTT
GAAAGATGGAACATAAATGCAATGGATCAACTACCAGAGTACATGAGAATGTGTTTCTTT
GCTTTGCACAATACCATAAATGATATGGCGTTTGTGGTGTTGAAGGAACAAGGTTTCAAC
ATTATTAAATACATTAAGAAAGTGTGGACAGACCTTTGTAAAGCTTATTTATTGGAAGCA
AAGTGGTACTACAGCGGATACACGCCAAACTTGCAAGAGTATATTGAGAATGCATGGATT
TCAGTAACAGTACCAGTGATGCTTGTACATGCTTACTTTTTAATTGAAAATCCGATAACA
AAGGAGGCATTAGATTGCTTGGAAGAGTATCCAAGCATTATCCGTCAATCGTCAATCCTT
ATACGCTTCGCTGATGATCTTGGAACAGCATCGGATGAAATAAAAAGAGGTGACGTTCCA
AAATCAATTCAATGTTACATGCACGAAGCTGGAGTTTCGGAAGAGAAGGCCCATCGACAT
ATTAAGTTATTAATAAGTGAAACATGGAAGGATGTGAATGAAGATAGGCTTATTGCAGAA
TCCCCTTTCTCAAATAGATTCATTGAAAGTGCAGCAAACCTTGCTAGGGTGGCACAATGC
ATGTATTTATATGGAGACGGGCATGCTAGTCAAGATCGTGAAACGCAGGAGCGTGTCTTG
TCCTTATTTGTTAATCCCATTCCTCTCAACCAAGAAAAATAA
>FCD_00021846	-	
ATGCTTTCTCGGAAGCTCTTTCTTAATCTGATAGAAAGTGCTCAGAGAATTGACTTCTTC
GGTCGCCCTTCACTCATCAATTCCTCAAAGTCTAAAACCCCAAACTCCAACGGATCAACA
GACGATTCGGGGACAGAACCTGACTCGGAGACAACGGAACGGTTGGGAAAAGCAAGGATG
GCATTAGTCGCTGTCAGCATTAGCCTTTGCCTTTATAAAGGTGTGAAAGGTAGTCTTGCC
CCTCGGACTCGGAAAGTAATAACGAAAATGGCTAACCCAATAGCTGATAGATCCAAAGGC
GATCCTCCCGAGCCTTTAGATGAAGAACGCCCTACTAATCCAAGTCAAGGAGAGGAAAGG
ACTCAAGATCCCGAGACAACAACGGGTGAAGGCCATGAAGAACGAGAGAGGAGAACAAGA
GGTCAAAGTGACGAGACACCGGGATCACGTCGCCTTACGACACCAATGACAGTCATTTCT
GATAAGGAAGAGGAAAAGGACCCAGCTTGGGAAGTTTTCTGTTCGCCTCACCTCTTTATT
CTTGGTGGCCGATACAGCTCATTTCTGAGGAACTCCTGTTTGATGGAGAGCGGGAGATCC
TTGAGCGGACACTTCTTTGAAGCTCCAATATGTTCCACTTCGTGGAGAAAGTCTCTTGAA
GATTTAGATTTCTTTAAAATAAAGTTCATCCCTAGGCTTGTGTACGAGCATTTTTTTGCC
CGGTACGGTCATTCGGGAAGTCCCTCCGAGGACGACTCCCATACAATTCTTGCGAGAGCT
GGAGAAGCGTCTACGGGTAAAGTACCGTATCAGACAAGGCCTATACTTAGCTTCCTTCAT
ACCGGAAAAAAAGATTCAATCAAACCGGCTCCGCACCTGAGCCTCGTTAGACTCAGCGGA
AGTGCTATTCATGAGGCTCAACTGTCCCGCAAGGGAGTGAGAGGAATGCTCCCTCACACT
CTTTATAGTTCCGTTCCGGCAGGCTATAAGGGTAAGTACGCTAATCAACGAACTTGA
>FCD_00021801	+	
ATGATTCTCCCATCGATGATTGGAGCGATCTCCCTTGCTGCTAGGAACGTCAGACCAAAG
CAGACCAAAATCTGGGTCGGGGCAAGCTCGGCGGCAAGGGGAGGAAACCGAATCAAAGTG
CTCAGGCGACGGCGGGGTGGGGGGGGGGGGGACCTAGTTTGGTTCTGGGTTTTTAGCCGA
GCTCGGCGAGGGCAAAGACAGTGGGAGGGGGGGGGGGGAGGCTTGACGACGGCGAAGCCC
AGGGGGAAACAGATCGGTGATTCCGCCAGAGGGGGGGCTCAACAATGA
>FCD_00021845	-	
ATGTTTTCGGCTATTGGGACACTCATGATGGGAGCTCTTGCTACTGGCTACCATAAGAGG
TCTGAGCTAAGGAAGTCTCAGCCTGTCAACGGTGACGAAGAGAGTGATGTTCACGGTGAA
AATTGTCCCGCCGACCATTATGTTCATGGCTCCGCATTCATGTTGGAATCGTCAAATTCA
TCGGATCTTATTCGTCAGAGGATCATTTTCCAGATAATCTCAAACAGAGAAGGCATACTC
TCATGGAATATGCACTTTTTAGATAAGATCTACGTTGGCGAAACCAAACTGCCTAATTAA
>FCD_00021800	+	
ATGAATGAGAGTGATTGGACGGTGGAGAGTGGTGCAAGGGTATTGAGGGGCAAAAATGAA
GAAAGCAAAATGGGAACCGGCAAGTCCGGTTTGGGATGTTTCCATTACAAGCAGAGGAAA
GAGTGCTCAGTGGGGCGGGAAGGAAAGCAGGGAAAGTGGAGAAATGTCGAAAGGGCAAAG
TCAAGGACATAG
>FCD_00021844	-	
ATGACGAAGCTATCAGTATTCTTTGCGTTTCTTCTTGTTCTTCCTCTTCTAGTCTCGGCC
ACATGCACTTGCAGCGAAAATGAAGCACAAGACCGAGACAAAGCCAAAGCCCTTCCATTA
AAACTAGTTGCAATAACTTCAATTCTCGTAGCTGGCGCACTCGGCGTCTCTCTTCCGATT
TTAGGCAAGAAAATCGCAACTCTGCGCCCCGAAAACGACATGTTCTTCATGATCAAAGCC
TTCGCGGCGGGAGTGATACTCGCAACTGGTTTCATACACATCTTGCCCGATGCTTTCGGG
ACCCTGACCAGCCCCTGCCTCGGACAAAACCCGTGGGGGAATTTCCCTTTCGCGGGCTTC
GTCGCAATGCTTGCTGCCTTGGTGACAATGATGATCGACACTTTTGCGACGAGCTATTAC
GAAAGAGCGCACTTCAATAAGGCGCTGCCGGTGAAGGATGACAGCCATGTGCACGGCGTG
GCTCATGATGGACATGTGCACGTTCACACACACGCTACGCATGGCCATGCTCATGGTTCC
TCCTTTGTCTCCGACGATTTTTCGTCTGTCGATCTTGTTCGCCACCGAGTAATATCGCAG
GCAAAATTCAAGTCCAAGGCAATTGCAACCATGGTACTATTCTTCTCCCTAACAACACCA
GCAGGAATTGCAATAGGAATGGGAATATCAAGTATCTATAATGAGAAAAGCCCAACTGCC
CTGATTGTGGAAGGAATCTTCAACTCTGCCTCAGCTGGAATTCTAGTGTACATGGCACTT
GTTGATCTTTTAGCTGCCGATTTTATGAACCCCAAAATGCAAACCAATCTTAGGCTTCAG
CTAGAAGCAAACAGGGAGCCCTACGAGCAACAAAGAGCGGCGGATGCCAATTTGTACGGT
AAACAAAAGGATGCAGAGGCACAGAGAGCCAGCACAGAGGCGAGCGCCTTTGCAAAACAA
CAAGCTGCAGATAGTGATTTGTATGCCAAGAAAAAAGAAACTGAAGGAATCATTGCGATA
GCAAACGCCGAAAGCATTTATTTAAACACACTCATGATGCAACTCGGAGGGAACTATTTG
GCACCTTTGGTCGCAAGGCAACAAATCGGACGGCGATCTTTCACCTATGGCATGTTGCCT
CCGTTGCTAAAGACAGTTCATGAGCAGACAGGAATGCTTCCACCAGCTTGGCTCGGTTCA
TTACCGGAGGCTAACGGCCCGGATGGCGGCGGAGAAGATGATGAGGCGGCGGCGATGTCG
GGGAGAAAGAGGAGGAGGGAGGCGCCGGAGTTGGGGAAGATAGAGTTTTGA
>FCD_00021843	-	
ATGACGGAGCTAATAATGGATGGTTCGTCGTCGCCACAACCGCCGCCTCAGGCTCTGCTT
GAGCGACTCAAGGACTACGGCCAGGAAGACGCATTTGCCCTCTGGGACGAGCTCTCTCCT
GAAGAACGCCTCCTCCTCGTCAAGGACATCGAGAGCTTAGATCTTCCGAGAATTGATCGG
ATTATTCGGTGTTCGATTCGGTCTCACGGTCTTCCGACGGCGGCGATTGAGCCGGTGCCG
GAGAGTAGCGTATCAACGGTGGAGCGGCGGACGCTCGAAGACAGAGAGAGATGGTGGAAG
ATGGGCTTGAAAGCCATCTCAGACGGGAAGCTGGCTGTCTTGCTTTTATCTGGTGGCCAG
GGAACTCGGCTTGGAAGCTCAGATCCTAAGGGATGCTTCAATATTGGACTTCCATCTGGG
AAGTCGTTATTCCAACTTCAAGCTGAGAGGATTTTGTGTGTCCAGAGATTAGCTGCTGAG
GCCATAAATGATGGCTCTGCTCGTTCGGTGCAAATTCATTGGTATATTATGACAAGCCCC
TTCACTGATGAGGCCACACGCAGATTTTTTGAAAGTCACAAGTATTTTGGTCTTGATGCT
GATCAAGTCACCTTCTTTCAGCAAGGCACCTTACCTTGTGTTTCAAAAGATGGGAGATTT
ATAATGGAAGCCCCATACAGAGTAGCTGAGGCTCCAGATGGGAATGGAGGAGTATATGCT
GCTCTGAAGTCGTCAAAACTTTTGGAAGACATGTCCATGAGAGGAATTAAATATGTGGAT
TGCTATGGTGTTGATAATGCATTGGTTCGTGTAGCTGATCCAACTTTCCTGGGTTATTTC
ATTGATAGAGGTGTTGCTGCTGCTGCAAAAGTCGTTCGTAAGGCATACCCTCAAGAAAAG
GTTGGTGTCTTTGTACGCCGAGGGAAGGGTGGACCTTTAACAGTGGTGGAATACAGTGAG
TTGGATCCATCTCTGGCTTCTGCAATCAATCAAGAAACTGGGCGCCTTTGTTTTTGTTGG
AGCAATGTATGCCTACACATGTTTACTGTTGATTTCCTAAACCAGGTGGCAAATGGCCTC
GAGAAAGACAGCATCTACCATCTTGCTGAGAAGAAAATTCCTTCAGTCCACGGACACACA
ATAGGATACAAACTGGAGCAGTTCATATTTGATGCATTTCCATATGCACCTTCTACTGCA
CTTTTTGAGGTACTACGTGAAGAAGAGTTTGCACCAGTTAAAAATGCCAATGGATCAACT
TTTGACACTCCAGACAGTGCTAAACTTCTGCTTCTCCGACTCCACGCTCGTTGGGTAGTT
GCTGCCGGTGGATTTTTAACACATTCAGTGCCGTTATATGCAACAGGCGGCTCAAGAGAC
CTTGGGAGGACATTCTCTTTCTCGAGCTTTCGTGGCTTACAAGATCGAATAGCAGATCCA
GCTTACTTTGCCGACAGTGCAGCCAGCTGA
>FCD_00021842	-	
ATGGTTCACGTATCTTTTTACCGCAATTATGGGAAGACATTTAAGAAGCCTCGTCGTCCC
TATGAGAAGGAGCGTTTGGATGCTGAGCTGAAACTTGTTGGTGAGTATGGACTTCGTTGC
AAGAGGGAGTTGTGGAGAGTTCAGTACGCATTGAGCCGTATCCGTAACAATGCTAGGATG
CTTCTGACCCTCGATGAGAAGAACCCTCGTCGTATCTTTGAGGGTGAGGCTCTTCTACGA
AGGATGAACCGCTACGGGCTTCTGGATGAGAGTCAGAACAAGCTCGATTATGTCTTGGCA
CTGACTGTGGAGAACTTCCTTGAGCGCCGCCTGCAGACCCTTGTGTTCAAGTCTGGTATG
GCAAAGTCTATTCACCATGCAAGAGTGCTCATTAGGCAGCGCCACATCAGAGTTGGGAGG
CAAGTGGTGAACATACCCTCGTTCATGGTGAGAGTAGATTCTCAGAAGCACATCGACTTC
TCACTCACAAGTCCATTCGGTGGTGGCCGCCCTGGAAGAGTGAAGAGAAGGAACCAGAAG
GCAGCTGCCAAGAAGGCTACTGGTGGAGACGGCGACGAAGAGGATGAGGACTAA
>FCD_00021841	+	
ATGGAACAAACAGGAACGGTGATTGTTGAGAAAGTGAGAGACAAGTCAACAGTCACAACA
TGCTACTCCAAGTATCCACTTAAATTCATTGTCCCAAAAAAGCTGGGCAACTCAAAATCC
GACGCTGTTTGGATTTACACCCTCACATATGGCGGCGGCATTGTCTCTGGAGACTGTATT
TCATGTGAGTTTACTATTGGTGATGGCTGCACTACTGTCTTGACTACCCAAGCTTCCACA
AAGGTCTACAAGTCTCTGGGATCAAAATGCTCCTTGCAAGTCTTGGAGGCGAGAGTGGGA
AGCGATGCTCTTTTGGCCGTGATTCCAGATCCAGTTACATGTTTTGCCACAGCAAGGTAC
ACTCAGAAACAAGTCTTTAGAATGGTTTGTGACTCGAGTTTAGTCATTGTTGATTGGGTC
ACCAGCGGACGTCATGAACGTGGTGAAAAATGGGATTTTGATCTGTATAAGAGTACCAAT
CACATATTCTTAGAAGACGATGAGCCTCTGCTTCTTGATACGTTACTTCTAGAGAAAGGA
AGCATGTGTTCTATTGCAGAGCGTATGCAGGAGTACCAAGTGATTGCAATGATTGTATTT
TGGGGGCCAAAGATGAAACACATTCAAAACCAAGTTCAAGAAGACGTGAGGAGAATGATG
ACCGAGCAGTTACAATTTTCTTCCCCTATGTCAGCTCACCAAACGAAAAGAAGTTCTGCT
CATTGCATGAACAAACCAAACTTTATCGCTTCTTCAAGTGTCTTTGGTCCTCAGGTATTC
GCCACTTAA
>FCD_00021840	-	
ATGCGACCCAAGGGCATCCCTTCCACAGCAAAGCACCCCACTATGCGACCCACCACGCTC
CCACTGCCTCCCCACCTTGCGACGACGACAACAACCCCCAATAGTGTGCCTTGTCGACGA
GTTTGTAGTGATCATCTCGTCGATGGCCGGTGGGTTGGATCACAACCCAAGGGTATGCTG
GGTTTGCCGGTGGAGGGGGCTGTTAGTTGA
>FCD_00021839	-	
ATGGATACCTCCACCTCGTCGAGTCATCCGTACTTTATGGAGTCGTCTCCTCCTCGTCGA
GCCGGATTCACTTCATTGAAGCCCGCCTCCAACTTGTCGAACTATTTCTGCCTCATCGAG
CCATCCACACCTTGCGAACTCTCTCCTCCTCGTCAATCCGGATCCACCTCGTCGAACTTA
CCTTCGCCTCGTCGAACTGCCTCCAGCTATCGAAGTCGTCTCTCCCTTGTCAAACCATTT
CCACCTCGTCGACTCGTCTCCACCTGA
>FCD_00021838	-	
ATGCGTTTAAGGCCCACCCCACCCCCACCCCCAACCCTTAAGTCAAACGACTCTGCGTTT
AAGGCCACCCCACTTTATGCCTGGTCATATCACACTCCCTCTCACAGTCACGGCCCCGCC
TCTGTCCCCCACTCTCTCTCTCTCTCTCTCCGGCACGCCGCCGCAGCAGCTGACCTGTCT
CTCTCTCATCTGCTCTCTTCTTCTTCTTCCTCTTCTTCCTCTCACACTTTCAGAAAACCG
TTTCTCTCTACAGTTGTGGCAATAAATCCTGGTAACTTAAATGGATTATGGAAAAACTAC
GGTCAACCTGCAAGGAAAGAAGAAGAAGACGAGAAAGAAGTAGAGTTTGACCAGAGGAGG
CTTCCTACTGATTACGATCCAGCAACGTTTGATCCTTCGGAGCATCGCAGTCCTCCAACT
GAGCGTGTTTTCCGGCTTGTAGATGATATATCAGGACTTACACTGGCTGAAGTTGCTGAG
TTGGGTTCCATTTTGATGCAAAAAAGGGGAATTACGGAGCCGCCAGCTGTGGGAGTTATG
AAAGCAGGAGCTGCTGACTTAGCCGGGATGGCAATGAAAGCACCGACAGCAGCCAAGGAG
GAGAAGAAACCTGAAAAGACCGTCTTTGAATTGAAATTGGAATCATTTGAGGCAGCTTCA
AAGATCAAACTTATCAAGGAGGTCAGGAGCTTCACTGATTTAGGCCTCAAGGAAGCAAAA
GACTTAGTGGAGAAGACACCGGCAATCTTAAAGAAAGGCGTGTCAAAGGAGGAAGGAGAG
CAAATAATTGAAAAGCTGAAAGCTCTCGGAGCCAAAGTCGTTCTAGAATGA
>FCD_00021837	+	
ATGGGGATAGATCTTGAACGGCCGTCCGGAGAATATCCCAATGAAGATAATAGACAAAAT
GAGAATGTTGTTATGGCAGACGGTGTAGATGTGAATTCACTTAACTCAGCTAGTTATGGA
AAGGAGAACACAGGAGCAAATGCTGGAATCACATCAGATAAGGGAAAAAAACCAGAGACT
GGGGGCGAAATAAACTTGAATTCGTCAAAAAATTTGGAGCCTCATGATGGAATGGAGTTT
GAATCAAAGGAAGAAGCTTTTTCATTCTATAAAGAATATGCAAAGTCTGTGGGTTTTGCT
GGGGTAATAAAGGCAAGCCGTCGATCCAGGGTAACTGGGAAATTTATTGACGCCAAATTT
GCGTGTACTAGATATGGGAGCAAGAGAGAATCTGGTGCAGATGAAACTCCAGACGGCGTT
TCAAATACAGATGGTACAATGTTCCCTGTCAAGAGAAGGCGAGGCCGTGTTAATCGATCA
TGGGAGAAAACAGATTGCAAAGCAAGTCTGCATGTTAAGAGAAGGGACGATGGCCGATGG
ATTATCAGTAGTTTCATAAAGGAACATAATCACGAAATTTTTCCTGATCAAGCCTATTAC
TTCCGGGGGCATAGGAATTTAGAATTAGGAAGTAGTGATACCGATGCTTTGCATGCTATC
CGGGCGAGAACCAAAAAGATGTACGTTACGATGTCCAGACAGTCTGGTGGCTATAAGAGA
AATGAAAGTCGAAAGGGTGGTGGATTAAACCAGTTACAAGGTGGACAAACTTTGGCCTTA
GATGAAGGAGATGCTCAAATTATGCTCGACCATTTTATAGATATGCAAGACGAGAATCCG
AACTTCTTTTATGCTATAGATCTGAACAAAGAGCAACAGCTGAGAAATGTTTTTTGGGTT
GATGCCAAATGTAGGCTTGATTATAGCAATTTTCATGATGTCGTACTTTTTGATATCACG
TATCTCAGGAATGAATATAAATTACCACTTGTGCCCTTTATTGGTGTGAACCATCACTGT
CAGTTCCTTCTTCTGGGATGCGCATTACTTGCTGATGAGACAAAATCTACGTATGTGTGG
CTTATGCGGGCTTGGCTTAGAGCAATGGGTAGACATGCTCCGAAGGTGATACTTACTGAT
CAAGACAGCATCTTGAAAGAAGCAATTGCAGAGGTATTTCCTGATACTCGACACTGTTTT
TGTTTATGGCATATTATGAATAAGATTCCTGAGAAGCTCGGCTACGTCATGAGGCAACAT
GAAAAATTTATGGGTAAGCTGAACAAATGCATTTTCAAGTCTTGGACAACGGAACAGTTT
GAAAATAGATGGCGGAAGATGGCTGATAGGTTTAATTTAAGAACTGACCTATGGTTTCAA
TCCTTGTATGAAGATCGTGAACAGTGGGTACCAACATACATGAAAGAGATTTTCCTTGCA
GGTTTGTCTACGACCCAGCGATCAGAAAGTATAAACTGTTTCTTGGACAGGTACATGCAA
AGGAAAACTACTTTAAAAGAGTTTATGGAACAGTACAGATCAATTATACGAGAGAAGACC
GAAGAGGAAGTAAAAGCAGACTTTGAAACTTGGAATAAACAACCAGGACTGAAATCTCCA
TCACCTTTTGGAAAACAAATGGCAGCGATTTACACTCATGCGATTTTTAAGAAATTCCAA
GTTGAAGTTTTGGGTGTAGTTGCTTGTCATCCAAGGAAAGAAGCTGAAAATGGAGAAATC
AAAACTTTCAGAGTTCAAGATTTTGAGGAGAATCAAAATTTCATTGTGGAGTGGAATGAA
ACAACCTCAGATGTTTCTTGTTTATGTCGTTCATTTGAATTCAATGGTTTCATTTGTAGA
CACGTGATGATTGTTTTACAAATGTCTGGTGTACATAGCATCCCATCTCAGTGCATATTG
AAACGTTGGACGAAAGATGCGAAAAGTAGACAAACATTTGGAGAAGGATCAGACGTGATT
GAATCTAGGGTTCAACGCTACAATGACATATGTCAACGTGCCTTTAAATTAAGCGATGAA
GGATCTTTATCTCATGAGAGTTATGATATTGCATTCAGTGCATTGGAAGAAGCTCTGAGA
AAGTGTGAAAGTATTAATAACTCGATTCAGACTGCAATACAACCAAGTTCACCTTCAAGT
CATGGCCGTCGATGCTTTGAAGAAGGGAACCAAAGTAGCAGGATTGGAAATGAAAATAAA
AGGAATGGTGCATCTAAGAAAGGACAGGTACATTCAGAGCCAGAGATCGTAGCTATTGGG
ATTCAAGAAAGCTGGCAGCAAATGGGACAAATTAACTCAAGAGCTCCAACTCTCGATGGC
TATTTTGGCAGTCAAGAAGCTGTTCAGGGAATGAGCCAATTAAACCCAATGGCTCCAAAC
CGTGATGACTACTATAGCAATCAGCATGGCGTACAAGGGCTGGGACAATTGAACTCACTT
GCACCTATCCAAGAGGCGCATTACGTAACCCAACAAAGAATGCATGTCATGGGGCAGTCA
CATTTCAGACCTCAAACTACTCCGGGTTGTTTCAATGTACATGATAGTTTGCAAGACGTG
GTAGTTGTAGTTACCATACAAGATCCAGCTTCTTTGTATTAA
>FCD_00021836	-	
ATGCCACCTATTTTCGTGGCAATGAGAAAGCTGGCCTTACTCCTGACAGTGAAGCGCTGG
AACTCGTCGACGGTCAGCGGATCCGAGCTCCAAATTTTGACGTCGGGGAAGACTCCGATA
GCGGCACCCGACGGAGATCCGAGCTCCACAGCGACCACTGCTCCGGCCTCTAACTCCTCC
CCGGCGATCTCTTCTAAATCACAGCCGCGTACGGTGGTTTTCCAGATGATTGATTTTTGT
GTGTGTGTGTGTGGAAAAGTTTTGGTAAAAGCTCATTGGATTTGGTGGATTTTTTAG
>FCD_00021835	-	
ATGGTTGAATCTTCTCTAATTTTGATTAATGTTTTAGGAGTGTTATTCGTGATCAGTAAT
ATTGCCGTTCAATCAGCTATAGGAAAGAGAATCGCCATTGTTGATGAGACTAAAGGGCGT
ACGTGGGACAATGCTCATGCAACGTTTTATGGTGACATGAGCGGTGGAGAAACCATGCAG
GGAGCTTGTGGATATGGTGACCTCTTCAAACAAGGGTACGGCCTTCAAACCGCAGCCCTA
AGCACAGCCCTCTTCAATGGTGGACTAACTTGTGGAGCTTGCTTCGAGATTATGTGTGTA
AACGATCCTCAGTGGTGCATACCTAATGCCGGTTCTATTGTAGTCACCGCAACAAACTTT
TGTCCTCCAAATTACAGCAAGCCTGATGGTAACTGGTGCAATCCGCCACTAAAGCACTTC
GACTTGTCGATGCCGATGTTCACCAAACTGGCTAAGTATCGTGCGGGAATAATCCCCGTT
GCATACCGCAGAGTGTCTTGTGCCAAGCAAGGAGGGGTTAAGTTTGAAATCAAGGGAAAC
CCTTACTGGATTCTTGTGTTTGTGTACAATGTTGGAGGTGCTGGTGATGTTGCTAATGTC
AGGATTAAGGGCTCGAATACCGGCTGGCTTCAAATGTCGCGCAATTGGGGACAAAATTGG
CAGACCGGAGCAACCTTGGTAGGGCAAAGCTTGTCGTTCATTGTGACAACCAGCGACGGA
AAAACGATGCAGTTCAATAACGTTGTGCCGGCGAACTGGCAATTTGGACAAACTTATGAG
GGAGGAAGCAACTTTTGA
>FCD_00021834	-	
ATGGAGAAGAATAAAGAAGAACCGAACGAGGCCAACGACCACTCTATGAAAATACTTGCT
TCCCTTGATTTCTTGCAGGCTGTGATTGATTCAATCCAAGACCATCAGGAAGAAAACAAG
AAGAGATTAGATCACCAGAAGGATTGCATCACTCAGTTTCTCAACTTCCGATCAGAAAAC
AGACTCCTCAGGGAGATAGTCGAGATCGATCTCTTGGAGTTAGCTTTCGAATCTTTCTCT
AAATTCGAAGAAGGTTACGAGGTAAAGTTGAGTAAAAAAATTCGTAATCAGAAGGAAGCA
GCGAAGGAAGGTAGACGGAACCAAAAAAAGAGTTTCGTTGAATTGGTGCAACAGCTTAAC
CAATCGGATGAAGGAACATTTGTTTTCAACAAGATTAAGGCTATGGGGATTAATGTCGGG
ATCATCCTCTCTATTTTTCTTGTTGAGTACTTCTTGATGATTTGGCAGGCAGAGTGGACG
GTAATAGAAAGCAAGATTCAGGCAGTCAAGGATGTGATCCAATCGGAGAGCTTGGAAGAA
AATTCAGTCATCATCAACATGTTCGTTTCCATGATTGAATTTGTAAACAAAGAAATGGGG
AGGGGCAAGAAAAAACGAGGCGCAAAGAAGGAGGTGACAAAGAAAGAAAATGTTTCTCAC
AGTAAGAGTGAAAATGATCTCCATGGTATGATCTTCTTTGAAATCTTGAACTTTGAAATT
GCTTTTTGCCGTCCAATTTTCTCAACGCCTTCGGCAGACAGAGTACTCTTCCTAGTAGTG
GAGAAATACATAAGGCAATTGTTGGTATCCAAATTGGAACACATACGTTCGTGCATGAAT
AAGCTGGAGGCAGAATCTGCATCTACCTCAGATCGAGATCCGATGAAGAAGAAGTTGAAG
GAAAAGCTAACTGTGGGAATCGGAAACTTGTGGAAGAAAATTGAGCTGCAGCTTAAGAAT
TGA
>FCD_00021833	-	
ATGCCATTTATTTTAGTTCCCGGGTTTTGGGTTTATAAGCTTCCTACTGATCGGATCTAT
GCCACCTATTTTGGTGGCAATGAGAAAGCTGGCCTTACTCCTGACAGTGAAGCGCTGGAA
CTCGTCGATGGTCAGCGGATCCGAGCTCCAAATTTTGACGTCGGGGAAGACTCTGATAGC
GGCGCCCGACGGAGATCCGAGCTCCACAGCGACCACTGCTCCGGCCTCTGA
>FCD_00021799	+	
ATGCCTGGTCTATCGGCTTATGTTGGCTTCTATGAGATTTGCTCTCCTAAGAAAGGAGAA
TACGTCTTTGTCTCAGCAGCATCGGGAGCGGTTGGTCAGCTTGTTGGGCAGTTTGCTAAG
CTTACTGGTTGCTATGTCGTTGGTAGTGCTGGAAGCAGAGAAAAGGTCGATTTGCTGAAG
AACAAGTTTGGATTTGACGAAGCTTTTAACTATAAAGAAAAGCCTGACTTGGACGCCGCT
CTGAAGAGGTACTTCCCTGAAGGCATAGATATTTACTTCGAGAATGTTGGGGGAAAGATG
CTCGATGCCGTTCTAAAAAACCTGAGGGACCATGCCCGAATTTCTGTTTGTGGAATGATC
TCGCAGTACAACCTTGGGCAGCCTGAAGGTGTCCATAATCTGATGAATCTCGCCTGGAAA
CAAGCCCGCATGGAAGGATTCTTGGTCGTCAAACATCTTCATGTCCACCTGAAGTTTGTC
GAATTTGTTCTGCCATACATCAAACTAGGTAAGATTGTGTATGTTGAAGATGTTGCTGAA
GGATTGGAGAGTGGCCCAGCAGCTCTGGTTGGTCTATTCGCCGGTCGCAATGTCGGGAAA
CAGGTAGTCCTTCTTTCTCGCGAGTGA
>FCD_00021832	+	
ATGTTCATTTCACCCGGAAAGTCTGAGCAATTGAGGTGGCATTACACTCACATTAGTCAA
GATGGCAAAATGCGACATCCGGTTGATTCATTTGCATGGGACAATATTAATCAGAAATGG
CCAGATTTTGCTTCTGAACCAAGAAATCTCAGGCTCGGATTTGCAACGGATGGATTCAAT
CCATATAAAAATCTCAGTTCTAAATATAGTTGTTGGCCAGTGGTTTTAGTTGTTTACAAT
TTGCCTCCAGATATATGTATGTCTCATGAAAACTTGATGTTAACTCTGCTTATACCTGGG
CCAGACCAACCTGGAAATGATATAGATGTTTATTTGCAGCCACTAATTGATGATCTTAAG
GAGCTCTGGAATGTTGGAGTGGAGATACTTGATGGGTTGACAAATAAGAGGTTCAATATG
AGAGCTATATTGATGTGGACAATACATGATTTTCCAGCATATGAAAAAACTAAGGACGGT
GTCGAATCTCGTAAGGATTTAGAGGAAATGGGTATAAGGAAAGAATTATATGCAGAAAAA
CGAGGAGGTGGACATTACTTGCCACCAGCACCCCACTGGTTGTCAGTGAGCGAAAAGCAA
TTGTTTTGTGAAAGATTGTTTGATTTGAAGTTGCCTGATGGTTATGGATCGAACATTAGA
AAATGTGTATCTTTGGAAGAATGCAAGCTTACAGGCCTTAAATCTCATGATCATCACATC
CTGATGCAACAGTTATTGCCAATGGCTATAAGAGGACTTCTTCCAGATGGAGACGAGAAG
TTCGATTGTGTGGACCAGTGCAATATCGGTGGATGTATCCTTTTGAGAGTAGGTGATAGG
CACTCCCGCAACGAAGAATTTGAAAATGAGATGATATTAGAGGGACGTCCTATTTCTAAG
GGAAATCCAAAAACGATGACTGACGAAATGCTGAAGATTGTCCATAGATACGTATTGTTT
AACGTTGCAGAAGTTGAGCCATATCTTCAATCTAGTTCAAGAGACAAGGCACACATTGTT
GCAAATGTCTCTTATTATGGGATTGTAAAGGATATAATATTGCTTGATTATCATAAATTC
CGATTGGCTGTATTCAATTGCATTTGGGCTAATATTGCGGGTGGTGTAAAAGAAGAAGAA
GGCTTCACATTGGTTAACCTTCATGATGGAATAAGTCAATTTCAACGAGATCCATTCATT
TTAGCATCACAGGCGAAACAAGTATTTTACTCCAGAGAAAAAGACACATCAAGTTGGTAT
GTTGTGATGAAAGCACCACCAAGAGGTTTCTATGATTTTGATGTGTTTGATGAGAGCACT
TACAAAACATATGCACCACAGGATGTATCTAAACTCAATATTGACAATGTTGATGACGAT
GAGCCTTATGTGAGAGAGGATATTGAGGGTATTGTTGTTCAATAA
>FCD_00021798	-	
ATGGGGGGGGTGGTGGAGGCCGAGAAGGTGGAGCAGTGGAGACTAGAAGAAGAAGAAGAA
GGAAGGAAGGAAAATGAGGGGGTGATGGTGGTTGACAAGGATAGCAGCGGCAGCGGTGGA
GGCCAGAGGGCCGGAGTCCTGTTGGCGGCTGTGGGTGGTGGTGAGGGTGTGGAAGGGATG
GATGATGGGAAAATGATGAAGAAGAAGAAGAAGAAGAAGAATGAGGGTAAAAGTGAGTCT
AAGTAA
>FCD_00021797	+	
ATGGCGGAAGTGAGCAACAAACAGGTGAAACTGAGGGACTATGTTGTGTCTGGTTCTCCA
AAGGAATCGGACATGGTCGTAACCTCGACGACTACGAAACTGAAGCTTCCAGAAGGTTCC
AAGGGGGTTCTCGTGAAGAACCTTTACTTGTCCTGCGATCCTTACATGCGAGGCCGTATG
AGTAAGTCCCACGACATCTCTTACGTCGAGCCCTTGAAGCCCGATTCTCCTATCGCCGGG
TATGGAGTGGCTAGAGTATTGGAATCTGGCGATCCTAACTTCAAAGAAGGCGATTTGATT
TGGGGAATAACCGGGTGGGAAGAGTATAGCATTATTAACGAAATACACACTCTGTTCAAA
ATTCATGACACTGATGTGCCACTGTCTTATTACACTGGAATTCTTGGTATGCCTGGCATA
ACTGCTTATGTTGGCTTTTATGAGATTTGCTCACCAAAGAAAGGAGAATACGTCTTCATC
TCAGCAGCATTGGGAGCGGTTGGTCAGCTTGTTGGGCAGTTTGCTAAGCTTTCGGGCTGC
TATGTTGTCGGCAGTGCTGGAAGCAGCGAAAAGGTTGATTTGCTGAAGAACAAGTTTGGG
TTTGATGATGCTTTTAACTATAAAGAAGAGCCCGACTTGGATGCAGCTCTGAAAAGGTAC
TTCCCAGAAGGCATCGATATTTACTTTGAGAATGTAGGGGGAAAGATGCTTGATGCGGTG
CTACAAAACGTGAGGGAGCACGCACGAATTTCTGTTTGTGGAATGATCTCACAGTACAAC
CTTGAGCAGCCTGAAGGCGTACAAAATCTGATGAACCTCGTATGGAAACGAGTCCGCATG
GAAGGATTCTTGGTCTTTGAACACTATCCCCTCTATCCGAAGTTTTTAGAATTTGTTCTG
CCACACATCAAAGAAGGTAAGATAGTGTATGCCGAAGATGTTGTCGAAGGATTGGAGAGT
GCTCCTGCTGCTCTGATTGGGATATTCTCTGGTCGGAATATCGGGAAACAGGTAGTCGTC
GTTTCTCACGAATGA
>FCD_00021830	-	
ATGGTTGAATCTTCTCTAATTTTGATTAATGTTTTAGGAGTGTTATTCGTGATCAGTAAT
ATTGCCGTTCAATCAGCTATAGGAAAGAGAATCGCCATTGTTGATGAGACTAAAGGGCGT
ACGTGGGACAATGCTCATGCAACGTTTTATGGTGACATGAGCGGTGGAGAAACCATGCAG
GGAGCTTGTGGATATGGTGACCTCTTCAAACAAGGGTACGGCCTTCAAACCGCAGCCCTA
AGCACAGCCCTCTTCAATGGTGGACTAACTTGTGGAGCTTGCTTCGAGATTATGTGTGTA
AACGATCCTCAGTGGTGCATACCTAATGCCGGTTCTATTGTAGTCACCGCAACAAACTTT
TGTCCTCCAAATTACAGCAAGCCTGATGGTAACTGGTGCAATCCGCCACTAAAGCACTTC
GACTTGTCGATGCCGATGTTCACCAAACTGGCTAAGTATCGTGCGGGAATAATCCCCGTT
GCATACCGCAGAGTGTCTTGTGCCAAGCAAGGAGGGGTTAAGTTTGAAATCAAGGGAAAC
CCTTACTGGATTCTTGTGTTTGTGTACAATGTTGGAGGTGCTGGTGATGTTGCTAATGTC
AGGATTAAGGGCTCGAATACCGGCTGGCTTCAAATGTCGCGCAATTGGGGACAAAATTGG
CAGACCGGAGCAACCTTGGTAGGGCAAAGCTTGTCGTTCATTGTGACAACCAGCGACGGA
AAAAACGATGCAGTTCAATAA
>FCD_00021796	+	
ATGGAAGGAGTGTACAAGTCAAGTGCAGTTGTGCATATAAAAGACGACCAAGGAACAGAA
ATGACTAAAGTGATTAGTGGGGTAGCATCGATTTCATCCTCACAAGTACCTGAACATGCC
ATTCACGTTGATAACGTTGTTGCTAACCCCCCTAAACATCGGACTCCTTCCCTGCATCTG
ATGGAGGATACAAAAGAAGCACGACAGAAGTACTTAAGAGTATGTGGACCGCTCACCAAA
GCTGCATTAAGAGGTGATTGGGGAACTGCTAGAGTTTTCATCGAGGAAGATCGAAGCATC
TTAACCGCCAGCATTACCAAAGGACACCATATTGTCCTCCACCTTGCAGCAGGAACCGGC
TGTGAGCACTTTGTCGAGCAGTTGGTGGGAATGATGACCAGCAAAGATCTCGAACTTCAA
GATGGCAAAGGGAACACCGCCATGTGTTTCGCGGCCATAAATGGCAGTGTTCAGGTCGCA
AAAATTTTGCTAGCAAAGAACAAGTTACTTGCAACAATTCGTGGTGGTCGTGGAATGACA
CCACTTTATATGGCTGTTTTGTTTGGACGCTCCGAGATGGCATCACTGCTGTACCCAAAA
ACTGAAGAATGTTTCAAGAAAAGTGATCGAATTGGCATTTTTTTCACTTCCATCGACTCT
GGCCTCTACGATTTAGCACTAAAAATTCTAAAGACTGACATGTCATTGGCTGAAGAATGT
GATAAGGATGGCAAGACAGCTTTGCATCTCTTGGCTCAAACACCTTCAGCATTTGCCAAC
GACAATTCAATAAATTGGAGTAAAGTCCTCAAATCATTGCCAGGTTTTAACTCTAGATTG
AAGAGAAACTCGAAGCAAACTAGTGCCCTTGAGCTAGTGAAATGTCTTTGGGAACATGTT
CTAATCAAAGGTGATAAGTATGCATTGGACCTGATCAGCCAACCGTCGGAACTACTGTTT
GACGCAACAAAATTAGGGAACTTCGAGTTTCTGGCGGAGCTTATTGACACTTATCCTGAT
CTAGTGTGGGCAACAGATTGCCAAAACCGAAGTATAATTCATGTTGCCATTCTGCATCGT
CATGCAAATATCTTCAACCTAATACATGACATTGGTCCAATCAAAGACATTTTGGCAACT
TACAACGAAGATGCCGAAAATAACAATATATTACATTTAGCTGCAAAGCTACCCCCTCCA
GAACGCCTAAAAACCGTATCAGGAGCAGCATTACAAATGCAACAAGAGCTGTTGTGGTTT
CAGGAAGTGCAAAAGATTGCGCAACCTCGTTACATAAAGGAGAAGAACAAGAAAGGAAAA
ATACCCGAACAAATATTCAGCAATAGCCACAAGGGGTTATTACAAGAGGGAGAAAAATGG
TTGAAAAACACGGCCCAATCCGGCATGATAGTGTCGACCCTCATTGCCACAGTAGTGTTT
GCAGCCGCATTTACCTTACCGGGAGGTACCAATAACTCTGGAATTCCCAACGACCTTCAA
TACACCTCGTTTCTTATCTTTGTCTTGGCAGATGGCTTGGCATTGTTTTCCTCTATTGTT
GCAATATTGATGTTCCTGTCCATCCTCACTTCCCGCTACGCTGAAAATGACTTCCTCAAA
TCACTTCCGTTGAAGTTGATGATTGGACTAGCTTCGCTCTTCTTCTCGATGATAACCATG
ATGATAGCCTTCAGCTTCACTTTCGTTCTTGCTTACCATGATTATCGCTTAAAATGGGTC
CCTTTCTTGATTTCTATTTTCTCATTTCTTCCCATTTTTGTGTTCGCTTTTCAGCAGTTT
CCCCTTTTGTTTGACACTTTCAGTTCAACTTATTGGTCTAGAACCGATATGTTCCAGCCA
AACAGACACATGTTGTACTAG
>FCD_00021795	+	
ATGATCACAACCTGCGTATGGGTTGGGTCACGCCGGTGGGTTGGATCATTGCGACGGTGT
GACCCACGTGGCCTCCACGACTTGGCGCCGTCGTTCCACCTGTACCGGGAGTCCTCCGCC
GCTACATGGCTTCGCCGTCGTCTCGCCAACGAGATCTCACCGGCATGGCTTCGGGCTTAG
>FCD_00021829	-	
ATGGAGAAGAATAAAGAAGAACCGAACGAGGCCAACGACCACTCTATGGAAATACTTGCT
TCCCTTGATTTCTTCCAGGCTGTGATTGATTCAATCCAAGACCATCAGGAAGAAAACAAG
AAGAGATTAGATCACCAGAAGGATTGCATCACTCAGTTTCTCAACTTCCGATCAGAAAAC
AGACTCCTCAGGGAGATAGTCGAGATCGATCTCTTGGAGTTAGCTTTCGAATCTTTCTCT
AAATTCGAAGAAGGTTACGAGGTAAAGTTGAGTAAAAAAATTCGTAATCAGAAGGAAGCA
GCGAAGGAAGGTAGACGGAACCAAAAAAAGAGTTTCGTTGAATTGGTGCAACAGCTTAAC
CAATCGGATGAAGGAACATTTGTTTTCAACAAGATTAAGGCTATGGGGATTAATGTCGGG
ATCATCCTCTCTATTTTTCTTGTTGAGTACTTCTTGATGATTTGGCAGGCAGAGTGGACG
GTAATAGAAAGCAAGATTCAGGCAGTCAAGGATGTGATCCAATCGGAGAGCTTGGAAGAA
AATTCAGTCATCATCAACATGTTCGTTTCCATGATTGAATTTGTAAACAAAGAAATGGGG
AGGGGCAAGAAAAAACGAGGCGCAAAGAAGGAGGTGACAAAGAAAGAAAATGTTTCTCAC
AGTAAGAGTGAAAATGATCTCCATGGTATGATCTTCTTTGAAATCTTGAACTTTGAAATT
GCTTTTTGCCGTCCAATTTTCTCAACGCCTTCGGCAGACAGAGTACTCTTCCTAGTAGTG
GAGAAATACATAAGGCAATTGTTGGTATCCAAATTGGAACACATACGTTCGTGCATGAAT
AAGCTGGAGGCAGAATCTGCATCTACCTCAGATCGAGATCCGATGAAGAAGAAGTTGAAG
GAAAAGCTAACTGTGGGAATCGGAAACTTGTGGAAGAAAATTGAGCTGCAGCTTAAGAAT
TGA
>FCD_00021828	-	
ATGAACTGCGTTTATAAGCTTCCTACTGATCGGATCTATGCCACCTATTTTGGTGGCAAT
GAGAAAGCTGGCCTTACTCCTGACAGTGAAGCGCTGGAACTCGTCGATGGTCAGCGGATC
CGAGCTCCAAATTTTGACGTCGGGGAAGACTCTGATAGCGGCGCCCGACGGAGATCCGAG
CTCCACAGCGACCACTGCTCCGGCCTCTGA
>FCD_00021827	-	
ATGGTTGAATCTTCTCTAATTTTGATTAATGTTTTAGGAGTGTTATTCGTGATCAGTAAT
ATTGCCGTTCAATCAGCTATAGGAAAGAGAATCGCCATTGTTGATGAGACTAAAGGGCGT
ACGTGGGACAATGCTCATGCAACGTTTTATGGTGACATGAGCGGTGGAGAAACCATGCAG
GGAGCTTGTGGATATGGTGACCTCTTCAAACAAGGGTACGGCCTTCAAACCGCAGCCCTA
AGCACAGCCCTCTTCAATGGTGGACTAACTTGTGGAGCTTGCTTCGAGATTATCAAGCCT
GATGGTAACTGGTGCAATCCGCCACTAAAGCACTTCGACTTGTCGATGCCGATGTTCACC
AAACTGGCTAAGTATCGTGCGGGAATAATCCCCGTTGCATACCGCAGAGTGTCTTGTGCC
AAGCAAGGAGGGGTTAAGATTAAGGGCTCGAATACCGGCTGGTTTCAAATGTCGCGCAAT
TGGGGACAAAATTGGCAGACCGGAGCAACCTTGGTAGGGCAAAGCTTGTCGTTCATTGTG
ACAACCAGCGACGGAAAAACGATGCAGTTCAATAACGTTGTGCCGGCGAACTGGCAATTT
GGACAAACTTATGAGGGAGGAAGCAACTTTTGA
>FCD_00021826	-	
ATGATCTTCTTTGAAATCTTGAACTTTGAAATTGCTTTTTGCCGTCCAATTTTCTCAACG
CCTTCGGCAGACAGAGTACTCTTCCTAGTAGTGGAGAAATACATAAGGCAATTGTTGGTA
TCCAAATTGGAAGACATACGTTCGTGCATGAATAAGCTGAAGGCAGAATCTGCATCTACC
TCAGATCGAGATCCGATGAAGAAGAAGTTGAAGGAAAAGCTAACTGTTTATAGGCTTCCT
ACTGATCGGATCTATGCCACCTATTTTGGTGGCAATGAGAAAGCTGGCCTTACTCCTGAC
AGTGAAGCGCTGGAACTCGTCGACGGTCAGCGGATCCGAGCTCCAAATTTTGACGTCGGG
GAAGACTCCGATAGCGGCGCCCGATGGAGATCCGAGCTCCACAGCGACTACCTGCTCCGG
CCTCTGACTCCTCCCGGCGATTTCTTCTAA
>FCD_00021825	-	
ATGATCATCTTTGAAATCTTGAACTTTGAAATTGCTTTTTGCCGTCCAATTTTCTCAACG
CCTTCGGCAGACAGAGTACTCTTCCTAGTAGTGGAGAAATACATAAGGCAATTGTTGGTA
TCCAAATTGGAATACATACGTTTGTGCATGAATAAGCTGGAGGCAGAATCTGCATCTACC
TCAGATCGAGATCCGATGAAGAAGAAGTTGAAGGAAAAGCTAACTGTGGGAATCGGAAAC
TTGTGGAAGAAAATTGAGCTGCAGCTTAAGAATTGA
>FCD_00021824	+	
ATGTTGAACAGAATTGGAATCGGATGGAACGACATTAAAAAATGTGTGGAAGTTGATAGT
GATGAGGCATGGTTGACTTATGTTCAGATTAATAAGGAAGCTGAAGATATGGTTGAGTAT
ATGAATCAAGAGGCTGATGCAAATGATTTCACAGAAGATGATGATTCAAGATTGGTGAAT
CAAACTTCATCAAGAAAATCTAAACGGAGGAAAAGATCACGATCAGAAAGTATGCATAAT
GGAATGTTAGAAATTACATCTTCGATTAAGTCGATGTTTGAGCAGTCAATGGAGCAAATG
AGGCTAATTAGTGAGCGGCTTGTTCAAGGTAATGGAGATGGAAAAGGTATAGCTCTCGAG
TTAAAGAACATGGGCCTTACTGATGAGGACCAACTTGATGTATTGACGTATATATTGGAG
AAGCCACAACATGTTTCCACCTTTATGTCTATAGACAACTCACTGCGTTGGACATTTGTG
AGGAGAATCCTTGGGGAGATCAGGCAGCTATGA
>FCD_00021823	+	
ATGCCAATAGATCAAGCAGAACGAGAATTGAATGATCTAAGACAAAGACAAGGAGAAAGA
CATGGAAATCAAACTGACCAAGAGGAGGAAGAAGGAGATGAAGAAGAGGAAGAGATTATT
GGCACTATAGAATCTTCAAATCAATGGACTGAATGGAGAAATAATTTGGCTATGCAAATG
TATAGTGAATGGAAGCACTATAGGGGTCTTTAG
>FCD_00021789	+	
ATGAATGGAAACGTGCAATCTCTAGATTCGATGCAAATTATTCAGAACTTGATGGTGAAG
CAACAAAAGGTGGAAGAGAAATGTCAAGAAATGGTAGAAAGGCAAATTAAATTGGAAAGT
CTCCTAGCCGAATCAAAGAAAGAAAACAAAGAGCTTAAAGAGAAAGGAAAAGATCGAGAG
GAAAGAGTCCAGACGAACTTGGAAGAAGCTAATATGGTGGAGTTCAACATAAGAACAAAA
GCTACGAATGGAAAAGAGAAAAGACAAATGACAGAAAAGCAAGAGATGGAAGAAGAAGGA
AATAATGAGAAAATGGAAAGCTCACAGCACACTTTCATGAAAAATTGGAATACAGAGGAA
GACATTCTGAAAAAAAGAGAAAGATTGTGTTGA
>FCD_00021822	+	
ATGAGGGTTTGCCACAAACCTAGACGAGAAAGCACAAAACTTGTAGTAATTATCCTCATC
CAACAAGTTGTTCCGACACCCGGTACTGGTGTCGTCAAAGTTGAGGGAATAGCTCAGCGG
ATCATACCGGCACTCGAACGAGGCTTGTCTGCTCGGCACCAAGCTGATGATTCGAGCTTG
CTTCTTGAGCTTCCTCACCAGTTTGTTAGACAAGCTGGACAGTGGGAAGAGGTTGAAAAA
CTATTGCACGAGGAGGCGGCGGAGGCCTCGGTGGTGGCATCGGTGGCAGCTTCGCCTTGT
CGTTTGGCGGCGGCGGCGGAGGAGGAGGCGGTGTTCTTTGGCCACCAAAGCAGCCCCATT
TGA
>FCD_00021788	+	
ATGGAAGGAGTGTACAAGTCAAGTGCAGTTGTGCATATAAAAGACGACCAAGGAACAGAA
ATGACTAAAGTGATTAGTGGGGTAGCATCGATTTCATCCTCACAAGTACATGAACATGCC
ATTCACGTTGATAACGTTGTTGCTAACCCCCCTAAACATCGGACTCCTTCCCTGCATCTG
ATGGAGGATACAAAAGAAGCACGACAGAAGTACTTAAGAGTATGTGGACCGCTCACCAAA
GCTGCATTAAGAGGTGATTGGGGAACTGCTAGAGTTTTCATCGAGGAAGATCGAAGCATT
TTAACCGCCAGCATTACCAAAGGACACCATATTGTCCTCCACCTTGCAGCAGGAACCGGC
TGTGAGCACTTTGTCGAGCAGTTGGTTGGAATGATGACCAGGAAAGAACTCGAACTGCAA
GATGGCAAAGGGAACACCGCCATGTGTTTCGCGGCCATAAATGGCAGTGTTCAGGTGGCA
AAAATTTTGCTAGCAAAGAACAAGTTACTAGCAACAATTCGTGGTGGTCGTGGAATGACA
CCACTTTATATGGCTGTTTTGTTTGGACGCTCCGAGATTGCTTCGCTGTTGTATCCGAAA
ACTGAAGAATGTTTCACGAAAAGTGATCGAATTGGCATTTTTTTCACTTCCATCGACTCT
GGCCTCTACGATTTAGCACTAAAAATTCTAAAGACTGACATGTCATTGGCTGAAGAACGT
GATAAGGATGGCAAGACAGCTTTGCATCTCTTGGCTCAAACACCTTCAGCATTTGCCAAC
GACAATTCAATAAATTGGAGTAAAGTCCTCAAATCATTGCCAGGTTTTAACTCTAGATTG
AAGAGAAACTCGAAGCAAACTAGTGCCCTTGAACTAGTGACATGTCTTTGGGAACATGTT
CTAATCAAAGGTGATAAGTATGCATTGGACCTGATCAGCCAACCGTCGGAACTACTGTTT
GACGCAACAAAATTAGGGAACTTCGAGTTTCTGGCGGAGCTTATTGACACTTATCCTGAT
CTAGTGTGGGCAACAGATTGCCAAAACCGAAGTATAATTCATGTTGCCATTCTGCATCGT
CATGCAAATATCTTCAACCTAATACATGACATTGGTCCAATCAAAGACATTTTGGCAACT
TACAACGAAGATGCCGAAAAGAACAATATATTACATTTAGCTGCAAAGCTACCCCCTCCA
GAACGCCTAAAAACCGTATCAGGAGCAGCATTACAAATGCAACAAGAGCTGTTGTGGTTT
CAGGAAGTGCAAAAGATTGCGCAACCTCGTTACATAAAGGAGAAGAACAAGAAAGGAAAA
ATACCCGAACAAATATTCAGCAATAGCCACAAGGGGTTATTACAAGAGGGAGAAAAATGG
TTGAAACACACGGCCCAATCCGGTATGATAGTGTCGACCCTCATTGCCACAGTAGTGTTT
GCAGCCGCATTTACCTTACCGGGAGGTACCAATAACTCTGGAATTCCCAACGACCTTCAA
TACACCTCGTTTCTTATCTTTGTCTTGGCAGATGGCTTGGCATTGTTTTCCTCTATTGTT
GCAATATTGATGTTCCTGTCCATTCTCACTTCCCGCTACGCTGAAAATGACTTCCTCAAA
TCACTTCCGTTGAAGTTGATGATTGGACTAGCTTCGCTCTTCTTCTCGATGATAACCATG
ATGATAGCCTTCAGCTTCACTTTCGTTCTTGCTTACCATGATTATCGCTTAAAATGGGTC
CCTTTCTTGATTTCTGTTTTCTCATTTCTTCCCATTTTTGTGTTCGCTTTTCAGCAGTTT
CCCCTTTTGTTTGACACTTTCAGTTCAACTTATTGGTCTAGAACCGATATGTTCCAGCCA
AACAGACACATGTTGTACTAG
>FCD_00021821	+	
ATGAAGTTACTTGATAGGTCGAATCTGCAGTATGGATCAACCGATATTGCTGAGGGGGAC
ATGGAGAATGATATGCTTGGTTCGGTAAAGTCTGTTGAGTGGAATGACGAACCAACCGAA
GAACAAGGAGCAGCTGAATCTCCTGGTATGAATGATGACATGTCCGCACAAAGTTCTGAT
AAAAAGGATGACAATGTGGCTACTGTTACCGAAGAAAATGAGTGGGACAGACTATTGCGT
GTGAGATGGGAGAGATACCAAAGTGAAGAGGAAGCAGTTCTTGGTCGTGGGAAGCGTCAG
CGAAAAGCTGTCTCTTATAGGGAAGCATATGCTCCACACCCTAGTGAAACATTGAGTGAG
AGTGGTGGTGAGGAGGAGCGTGAGCGCGAGCCGGAGCCAGAGCCCGAGCGGGAATACACA
CCCGCAGGCCGAGCACTGAAAGCAAAATATGCTAAGCTCCGTGTGAGGCAAAAAGAGCGT
CTTGCTCGGCGGAATGCAGTTGAAGAATCTCTTCCAACTCCAACTGAACAACTGCCACAT
GAGTCGGCTCCTCATTGTCCTCTCAACAATGCCGAAGATTGTGGCGAGCAAGCATCTGGA
CCAGTTCAATCTGCCGCAGAGAAGTCTTTAATAATTGACTTAGAGGATAAGCAATATGAT
GCTCCCAAGCGGAAGTCTGATTCTCCTTTAAGGCTTGGGAGGTTATCGAAGAACAAAATT
AGCAGTCATCTTGACTGTTCTGTTAACCCTCTTGACCATCCCTCCCCTGACATGTTCCTT
CCGAGCCACCAGCTTATGGGAACAAACTATACTAACTCATCATTCACCAGCAATTTATTA
CCAGTTCTCGGGCTTTGTGCTCCTAATGCTAGTCAAATAGAATCATCACATAAGAAGTTT
TCAAGATCAAATGGAAGACAAAGTCGACCAGGACCTGGACCGGAGTTTCCATTTAGTTTA
GCTCCTCAGCTTGGCAATTTGAGTGAGATGGACATAAATGTTGAGACTCTTGCGAACAGA
ATGAAATTATCTGATGCGTCACCAGATTTTTTACAGCAGCATCTTAAGAGTGGCATCTCG
GATGGTCGTCTCCCACTTAGCCTGGATAAGATGCCATTCCCTAACTTACCATTTGATGAG
AAATTATTGCCAAGGTTCCCGCTTTCGTCTAAGAGCATGCCAAGTTCACATCTAGACTTC
TTGCCTAGCTTATCTTTGGGTACTAGAGAAGAATCTGCGAATGGCTCTTTGCAAGACCTT
CCGACAATGCCGTATTTGCCCAATTTAAAATTGCTCTCACAAGATGCACCGAGATATAAT
CAGCAAGAGAGAGAGGCGCCTCCCACCTTGGGCTTGGGACATATGCCTACTATGTTTTCA
TCATTTCCTGAAAACCATAGGAAGGTTCTTGAAAACATAATGCTGAGGACGGGTTCAGGA
TCAAGCAACTCGCTTAAAAAGAAATCGAAAGCAGACATCTGGTCAGAAGATGAACTTGAT
TTCCTGTGGATCGGGGTTCGTAGGCATGGGAGAGGTAATTGGGGAGCAATGATCAGAGAC
CCCAGGTTGAAGTTTTCGAAGTATAAAACTTCAGATGACTTGTCGGCCAGGTGGGAGGAG
GAGCAGCTCAAGATTCTAGATGGCTCGGTTTATCCAGTGCCGAAATCTACCAAGTCAAAG
TCTAAATCTTCATCATTTCCTGGCATTTCAGATGGAATGATGGCGAGGGCACTACAAGGG
AGTAGATTTGTTACGCCACCGAAATTTCAATCCCACCTGACAGACATGAAATTAGGTTTT
GGGGATCTTGCACCCAACCTGCCACATTTCGAAACATCAGATAGATTGGGTTTGCAAAAT
GAACCATTTCCCCCTGTTCCAACCTGGATTCGTGAAAAATATTGTGCAAATATCTCCGCC
GATTGTTCTGCTGGGCCTTCTGATAAACCAGGAACTTCTTCAAATTTTCCTGTCGAGAAG
CCTTTTCTACTCAATTCTTACGGTACCAGTTGCTTAGGCTCGATTGGTCTGGATTCCTCT
GGCAGCCATGATGCAAGGGGAAAGGAAGATGAACAAGTTGGGAGTAAGCATGGAAAGTTG
CCTAGTCTTCTGGATAAATCACTAAAATTTTTGCGTGATTCCACCAATAATTTGGGCAGC
GGTGAATCCACAAGTACAATGTTGCCAATGCCTTCCGACCTTAGGAGAGGGCTCTCGCAA
AAGAAGGGGGAAGATGTCGCTGGAACTAGCTCTTCAAAGGACAAGCTGCCTCATTGGCTA
CGGGAAGCTGTAAGTGCTCCAGTAAAGCCTCCAGAGCCGGAGCTGCCACCCACTGTATCA
GCAATCGCACAGTCAGTTCGGTTACTGTATGGCGAAGACAAACCGACTATTCCTCCATTT
GTGATCCCTGGTCCTCCTCCTCCGTTCCCAAAGGATCCAAGGCGGAGTTTAAAGAAGAAA
AGGAAACGGAAGCAACATCTCTTAACGCAAGTTCCTCTTAATTTTGCTGGAAGTAGCCAG
GACTTCCTGCTTGGGGACAATGCTTCAAGCTCTATTCCCATGGCCTCGCCATTTTCACTG
CTTCCACAAGCAGCGTCTAGGGTTGGATCTGACCTAAACTTGCCCCCACTCCATTTGAAC
ACTATGATTCCGTCATCCTCATCATCACATGCGAAGCAGCTGAAGAAAGCAAGCGCTGGA
TTGTCCCCGTCCCCTGAAGTGCTTCAGTTGGTAGCGTCCTGCGTTGCTGCAGGCCCACAT
CTTCCTTCGGTTTCTGGCAGAACAAGCTCAAGCTTCCTTGACCCCAAGCTTACGTTGCCA
AAACCTGTTGACCAAGTGGGATGTTCAGACTCTCAAAGTTTAGTTGGAGAAAAAGAGGAT
CAGCAGGATCCGTCTCTTCAGGTATGCTCTTTAATTCCCGAAGATAATGTAGATGATCCT
GAAAGTGGAGATTCCAGCAAAACTCATTCACATCCTTCGAGAACTGACCAGCCTGATGAA
CCCGATATAGAGGAAATGTCCTCTGAAGGAACTGTTTCCGATCATCCTTTGAGTGATCAG
GAGTCATAG
>FCD_00021865	+	
ATGGGACAAGTTGATGATCCTCCTCAGAAGAAAAAGTCTTCCAACATCCTAGAAGGCCAA
TACTTATCCTCGAAACCAAACATGGGACATGGTGAAGCTCCTCCTCAGAAGAACAAGCCT
TCCAACATCATAGATTGCGACGAGGCAGCTGAGCGCTTCGGTGGGATTGTCATTGTCGAA
CACCACGGTTATCCAAAGAAACCTTAG
>FCD_00021787	+	
ATGGAAGGAGTGTACAAGTCAAGAGCAGTCGTGCATATAAAAGACGATCAAGCAGGGACA
GAAATGAGTAAAGTAATTAGTGGTGTAACATCCATATCATCATGCTCACAAGTACATCAA
CATGCGATTGACATTATTGATAATGTTGTTGCTAATTCAACTAATCCTCGGATTCCCTCT
TCTCATGATCATCTGCTGGAGGATAACAAAGAAGCACGGCTGAAGTACTTGAGAGTTTGT
GTACCTCTCACCAAAGCTGCATTAAGAGGTGATTGGGGAACTGCTAAAGTTTACATAGAT
GAAGATCGAAGCATTTTAACGACCGGTATTACAAAAGAATGTCGTACTGTCCTCCACCTC
GCAGCAGGAACCGGCTGCGTGCACTTTGTCGAGCAGTTGGTTGGAATGATGACCCGCGAA
GAACTCGAACTTCGAGATGGCAAAGGGAACACCGCCATGTGTTTTGCGGCCATAAATGGC
AGTGTTCAGGTAGCTGAAATTTTGCTAGCAAAGAACAAGTTACTAGCAACAACTCGGGGC
GGTCAGGGAATGACACCACTTTATATGGCTGTTTTGTTTGGACGATCCGAGATGGCCTGG
CTGTTGTACTCGAAAACTGTAGAAAGTTTCGAGGAAAAAGATCGAATTGGCATTTTTTTC
ACATCCATCGACTCTGGCCTCTATGATTTGGCACTAAAAATTCTAAAGCATGACATGTCA
TTGGCCGAAGCTCGTGATAAGGATGGCAAGACAGCTTTGCATCTCTTGGCTCAAACACCT
TCAGCATTTGTCAACGACAACTCATTAAGGTGGAGTGAAGTCCTCAAATCATTGCCAGGT
TTTAAATCTAGATTGAAGAGAAACTCGAAGCAAACAAGTGCCCTTGAGCTAGTGAGATGT
CTTTGGGAGTATGTTCTAATCAAAGGTGACAATTTTGCATTGGACCTGATCAACCAGCCA
TCGGAGCTATTGTTCGATGCAACAAAGTTAGGGAACTTCGAGTTTCTAGCGGAGCTTATA
AACTCTTATCCTGATCTAGTATGGGCAACCGATTGTCAAAGCCGAAGTATAATTCATATT
GCCATTCTGTATCGTCATGCAAATATCTTCAACCTAATACATGACATTGGTCCAATCAAA
GACATTCTGGCAACTTACAACGAAGATGCCGAGGAGAACAATATATTACATTTAGCTGCA
AAGCTACCCCCTCCAGAACGCCTGAACACCGTATCAGGAGCAGCTTTACAAATGCAACAA
GAGCTATTGTGGTTCGAGGAAGTGAAAAAAATTGTGCAACCTCATTACATAAAGGAGAAG
AATAAGAAAGGAAAAATACCCGAAGAAATATTCAGCAAGAGCCACAAGCTGTTATTAAAA
GATGGAGAGGAATGGTTGAAGCACACAGCCCATTCATGTATGATAGTGTCGACCCTCATC
GCCACTGTAGTATTTGCAGCCGCATTTACCTTACCAGGAGGTACCAATAACTCCGGAATT
CCCGTCGACCTTCAATACACCTCGTTTCTTATCTTTATCTTGTCCGATGGCTTGGCACTG
TTTTCCTCTGTGGTTGCAATACTTATGTTCCTTTCCATCCTCACTTCTCGCTACGCTGAA
AATGACTTCCTCAAATCACTACCGTTGAAGTTGATGATTGGACTAGCAGCGCTCTTCTTC
TCTATCATAACCATGATGATAGCTTTCAGCTTCACTTTCGTTATTGCTTATAATAATTCT
GGGTTAAAATGGGTCCCTTTCTTGATTTCTATTTCCGCAATTTTTCCCATTTTGGTGTTT
GCTTTTCTCCAGTTTCCCCTTCTGCTTGACACTTTCAGTTCAACTTATTGGTCTAGAACT
GATCTATTCCAGCCAAACAGACACATGTTGTACTAG
>FCD_00021820	-	
ATGGGCCGTGGCCTCGTAGAGCGCTCACAAGCCGTGGCCGCATGGAAGAGAACCGAGATC
TCCTCCGCCGACGAGCTGTGGCCGCGTGGAGGAGATTGGATCTCCTTCACTAGCAAGCTA
TGGCCGCGTGGAAGAGTCTCCTCCGCGTACCACTCATGGGGAGATCAGATTCTTTTTTTG
ATCTCCCCGTTATCTCCAATCTTTTTATTATTCTTTCTTCAAATGTGTTTGTGA
>FCD_00021864	+	
ATGGGGAGTTTTTGTTCTTGTTTCCGTTCCGAACCTAAACCCGGCCCTCCTGATCATCCT
AAACTTCAAATCGTTCCCCATCCTCATGCCGAACATCCTCATGATGATCAAGTCTCGGCT
CCTTTTCCTCCTCCTCCTCCCCCTTCTTCCGGTGATGATGCGCCAAAATCAGTTAAGGAC
AACCTCGACACGGCAGACCAGGGACTAGATGATAATGATGCTCATGAAAAATCAGCAAAT
CATAATCATCATGATCAACCAGCTGATCATCACCATGATCAAGATCGTGATGATCAGAAG
AAATCTCCGGTCGCTAAAGATGATCGCGTTATTACTAGCCGAGAAGTGGCAAAACGCTAC
AAAGGGTCGGTATTGGTCACGGATTATGGTGTTAGCGGCCTTGGTAATTAA
>FCD_00021786	-	
ATGCCCAAAGTTATCCTTATCTTGAACCCGTTGATCCAACCCAAAACGACAAGACCACGT
CCTTGGTCAACGGCGCAGGATCCGGACCATGGCTCGAAACCCAAAACAAACGACACCGAA
TTCGTCACCCGCTCTGTGACCCGATCAACAATTCATTCGGATCCGAAACCCAAAACGGCT
TGGACACGGCTCGTTCCGCCACATCGGCAACAGCCGATCCTCGGAACCTCCGCGGGAGGT
GAACTTCGAGTGCAAAATCAGAGATATCGCGGGATTTTGTTGTACGAAGAAAACGTAGAA
GACGAAGACGAAGAGAAGAAGGATAATGACGGAAGTCACCGCCTGCTGAAGAAGCCAAGC
CTTGCGCTTTGTGTTCATGGTGGTGTTGTAGCCTTGTTGTAG
>FCD_00021863	-	
ATGCCTATAACCTTGAGATTTATTGGGATAACCGCCATGTTCTACATTGACAATTCCACT
GAAGCGCTTAACTGCCTTGTTGCAATTCATGATGTTGGAAGGAGTGTTCTTCTGATGAGG
AGCTTCAACATGTCCCATGTTTGGTTGCGGGGATTAGCATTGCCCTTCTACGATGTTGGA
AGGCTTTTTCTCCGGAGGCAGAGCTTCAACATATCCATTGTTTGGTTGCGTGGATAA
>FCD_00021785	-	
ATGCTGCAAGTGATGGAGAACTGCTTGATCGCGGTAGATGGCGTTGACGGCGATCTTGCC
AGGGAGGTCCGCTCAATCACGGTGGATGGTGGTGCATACGAAGTCGAGACTAGAGCTCTG
TCAACCATGCTCGTGTCTATTATTATTGACATATTCACCGATGCCGGTGACGACCTGATA
GATATGGGATAA
>FCD_00021862	+	
ATGGCTGGATGCACACCTTCTCGCCATCATCGTCCTCTTCCTCCTCCTCCTCCTCCTGCT
CCCGTTCCCGCTCCCCCCTCTTCTCCTCGTGCTCCCAATCCTCATCCTCCTCCTCCTCCC
GCTCCCGCTCCTCCTTCTCCTCCTCGAGCTCCCAATCCTCCTCCTCCCGCTCCCGCTCCT
CCCCCTCCTCCTCGTGCTCCTCCTCCTCCTCCTCCTCCTCCCGATGCCGTCGCTAACCCA
GCCCCTCCTCCTCCCAACACTGATACAAAGAGTGAACCATCCATGGACCCTCTACCTCCA
CCGCAACCAGCCGGGTATTTTTGA
>FCD_00021784	-	
ATGAGCGGACGACTCAAAAGCCAAAACCAGGAAGAAATCGGACCACCTCCGTCTTGCCAT
TCCCATGACTCTCCAGGATCCACCGGAAAATCCCTAACCCTAACCCTTGCCCTTATCCTC
CAATTTCCCGCAACAATGGCTAGGAAAGCCTCTCTGGCGAAGAAATCCCTGGCCACGGTC
TGCGTCGTGTTTGCCATTTACGCCTTCTTCAACATCTTCAACTTCCCCAGTGCCACTTCC
AAGCTCGATCCCAATCTCCTCCTCGACTTTTCCGATCGGACCTCCATTTCTTCTTCTTCT
TCTTATCGGAAGAATCTCCAAATCGTAACCTCCGTCAAGATCTACCTCTACGATCTCCCT
CACCGCTTCACGTACGGCGTGATCCGCTACCACTCCCTGGCTCGCGGTGGCCGGCCGGCC
GATGACGTCACGGCGCTGAATTACCCCGGCCACCAGCACATGGCCGAGTGGCACCTCTTC
AAGGACCTAACCCGGTCCGACTCGGACCGGAGCGAGTCGCCAGTCACCCGGGTTTCGGAT
CCCGACGAGGCGGATTTGTTCTACGTTCCGTTTTTCTCTTCTTTGAGCTTGATCGTCAAC
CCGGTCCGGTCCGAACCGGGGATTGAGCCAGTATACAGCGACGAGGAGACGCAGGTGGCG
CTGGCGGAGTGGCTGGAGGCGCAGGAGTATTGGAAGAGGAACAATGGACGCGACCATGTG
ATCGTGGCCTCGGACCCGAATGCCCTGTATAAGGTGATTGATAGGATGAAGAATAGTGTG
TTGCTTGTGTCGGATTTCGGGAGGTTGAAGAAGGACCAGGGGTCTCTTGTTAAGGACGTG
ATTCTGCCGTACTCGCATCGTGTTAATACGTACAAGGGCGATGTTGGGGTTGGAAATCGG
GGCACATTGTTGTTCTTTATGGGCGCTCGATATCGAAAGGAGGGAGGTAAGATCCGTAAC
TTGCTTTTCCAATTACTTGAAAACGAAGAGGATGTTGTAGTTAAACATGGAGCACAATCC
AGAGAAAGCCGGCGTGCTGCTTCGCATGGGATGCATATATCTAAGTTCTGTTTAAATCCT
GCTGGTGATACACCATCCGCCTGCCGACTTTTTGATTCAATAGTTAGCTTGTGTGTGCCA
GTAATAATAAGTGATGACATTGAGCTACCTTTCGAGGATGTTATAGATTATAGGAAGATT
GCCATATTTGTTGAAAGTACCGTGGCGTTAAAACCAGGATATTTGGTATCAATGTTAAGA
GCAATATCTGATGAAAGAATTCTAGAATATCAGAAAGAGCTGAAAGAGGTGAAGCATTAT
TTTGAATATGGAAGTTCAACAGTGAATGAGATCTGGCGCCAGGTTGCACAAAAGCTACCG
CTGATTAAATTGATGATTAACCGTGACAAACGTCTTGTCAAAACAAACTTGAATGAACCA
GATTGCTCTTGTCTATGTTCAAATCAGACTGGGATTCTAACGAGTGCATGA
>FCD_00021861	+	
ATGGCTGGATGCACACCTTCTCGTCATGCTCTTCCTCCTCCACCTCCTCCCGACCCTTAT
ACACGGCGTGGGCCATTCATAGGTCCCGTACCTCCTCCAAAGCAGCCAGACAGCTTTGAC
GGCCTGGATCCCGAAAAGAGAAGGATTATTTTTGGCTACTAG
>FCD_00021794	+	
ATGGGTTTTGACCCACAGTTGCGGTCGGAGTCATCGGACGACGGACTCCACGAGGAATCA
CGACAGGCGCTTGGGCGGCCGCCGAGGGACGTCGTCCCCGACCTCTGTCGCCCAGATCCG
CGACGGAAAAGCAGTCGCGCGCCCACCCAAGCTGTTGAGAAGCCCGATCGGACGACGGAC
TCCGAGGCACTTCGGCGGAGAAGATTTTGGGATCACGCCGCCGAGGGACGTTGTCCTCAA
CTTCCGTCGCCCGGATCCGCGCTGTAA
>FCD_00021793	+	
ATGGAAGGAGTGTACAAGTCAAGAGCAGTCGTGCATATAAAAGACGATCAAGCAGGGACA
GAAATGAGTAAAGTAATTAGTGGTGTAACATCCATATCATCATGCTCACAAGTACATCAA
CATGCGATTGACATTATTGATAATGTTGTTGCTAATTCAACTAATCCTCGGATTCCCTCT
TCTCATGATCATCTGCTGGAGGATAACAAAGAAGCACGGCTGAAGTACTTGAGAGTTTGT
GTACCTCTCACCAAAGCTGCATTAAGAGGTGATTGGGGAACTGCTAAAGTTTACATAGAT
GAAGATCGAAGCATTTTAACGACCGGTATTACAAAAGAATGTCGTACTGTCCTCCACCTC
GCAGCGGGAACCGGCTGCGTGCACTTTGTCGAGCAGTTGGTTGGAATGATGACCAGCGAA
GAACTCGAACTTCGAGATGGCAAAGGGAACACCGCCATGTGTTTTGCGGCCATAAATGGC
AGTGTTCAGGTCGCTGAAATTTTGCTGGCAAAGAACAAGTTACTTGCAACAACTCGTGGT
GGTCAGGGAATGACACCACTTTATATGGCTGTTTTGTTTGGACGATCCGAGATGGCCTGG
CTGTTGTACTCGAAAACTGTAGAAAGTTTCGAGGAAAAAGATCGAATTGGCATTTTTTTC
ACATCCATCGACTCTGGCCTCTACGATTTGGCACTAAAAATTCTAAAGCATAACATGTCA
TTGGCCGAAGCTCGTGATAAGGATGGCAAGACAGCTTTGCATCTCTTGGCTCAAACACCT
TCAGCATTTGCCAACGACAACTCAAGAAGATGGAGTGAAGTCCTCAAATCATTGCCAGGT
TTTAAATCTAGATTGAAGAGAAACTCGAAGCAAACAAGTGCCCTTGAGCTAGTGAGATGT
CTTTGGGAGTATGTTCTAATCAAAGGTGACGAGTTTGCATTGGACCTGATCAACCAGCCA
TCGGAGCTATTGTTCGATGCAACAAAATTAGGGAACTTCGAGTTTCTAGCGGAGCTAATA
AACTCTTATCCTGATCTAGTATGGGCAACCGATTGTCAAAGCCGAAGTATAATTCATGTT
GCCATTCTGTATCGTCATGCAAATATCTTCAACCTAATACATGACATTGGTCCAATCAAA
GACATTCTGGCAACTTACAACGAAGATGCCGAGGAGAACAATATATTACATTTAGCTGCA
AAGCTACCCCCTCCAGAACGCCTGAACACCGTATCAGGAGCAGCTTTACAAATGCAACAA
GAGCTATTGTGGTTCGAGGAAGTGAAAAAAATTGTGCAACCTCATTACATAAAGGAGAAG
AATAAGAAAGGAAAAATACCCGAAGAAATATTCAGCAAGAGCCACAAGCTGTTATTAAAA
GATGGAGAGGAATGGTTGAAGCACACAGCCCATTCATGTATGATAGTGTCGACCCTCATC
GCCACTGTAGTGTTTGCAGCCGCATTTACCTTACCAGGAGGTACCAATAACTCCGGAATT
CCCGTCGACCTTCAATACATCTCGTTTCTTATCTTTATCTTGTCCGATGGCTTGGCACTG
TTTTCCTCTGTGGTTGCAATACTTATGTTCCTTTCCATCCTCACTTCTCGCTACGCTGAA
AATGACTTCCTCAAATCACTACCGTTGAAGTTGATGATTGGACTAGCAGCGCTCTTCTTC
TCTATCATAACCATGATGATAGCTTTCAGCTTCACTTTCGTTATTGCTTATAATAATTCT
GGGTTAAAATGGGTCCCTTTCTTGATTTCTATTTCCGCAATTTTTCCCATTTTGGTGTTT
GCTTTTCTCCAGTTTCCCCTTCTGCTTGACACTTTCAGTTCAACTTATTGGTCTAGAACT
GATCTATTCCAGCCAAACAGACACATGTTGTACTAG
>FCD_00021792	-	
ATGACTGAAGAAGAACGTGCTGATGTTCATGGCATGCATTCCCATTCTGAATCAGATCAT
CTCTGTTCTTTCAGACAGAAGCGTCGCTGCAAAGATCCTTATGAAAATCCGTCCTACCGA
CCACTTCCCGAAGGCATTGATCGTCTTGGCGGTCAAGGGAATTTCATCGCTTATCATGAT
GACAATGAGACTGAAATTTGGCATCCATGCTTTCTTCGTCCTAGTGGAGTGCCAGTTCTG
AATGGAGATGTGCCTCGTAACCCTCATATTGGTAGAGTTATCAAGCAAGCCCTCGATACT
CCCACTCTTATCCATTGGCAATTCCAATATTCTTAA
>FCD_00021791	-	
ATGCTAGAATTTGAAGATTTTATTCGAAGATTGACTAATGAGAAAAATAATGCCCAAGAT
TCCTCTGGCAAGGCTATCATTGAGCTCTTGGATGATTCTCATTATGAGCAACCTCCTAAA
CCTCATCTGTATGTCAAATTGCTAGAAAATCAGCTGGACGGAGTGAAGAGGTTATCTGCT
AATCTCTTAAAAGCTAATAATAGATTGAAGCAGACATGCTGGATCACTGCACTGAAGGAT
TCGTCCCAGAGGAGGTTCAAGAGCATGGTTGAGTTCTACGAAAGCTATGGATTTGACTTT
GCAAAGAATAATTACCGAGCTATCAATAATAGGGAAGTCAATGATGATGACATAGATTAT
CAATAA
>FCD_00021790	-	
ATGAATTCCATTGCGTTGATCTCTCTAAGTCTTAAGTTTAATGTGTTCACTTTTGCAGAT
CTTGAGATTCATCCAACCAAAAAGCTTCATCCTGAAGTAGCTGTTGAGAAGTTGACAATC
CCTATTTCTTCAGTTTCCACAGTTCAACCCTCAATTACTGCTTCCGTTGCTTTTGTCACC
GTCGTTGCCATTCCTGAGGGTGCTGAGACTACAACTTTAGCAGAATGGGTTGATTCCATT
TTTGAAAGTTTCCCAGATTCTCCATTTCCAACAGATGGTTTGGAAACAACAACTTCTCTA
GTCAGTCTTCCTGCTTCTTCCAAAACTATGTTTCAGAGTCAATCTCCTATAGCATTGACG
ACAATGTCTGACCAATCAGAGCCATCAGAGATCCGGGTTTCTAACTCTGAACCTTCCAGC
CAAGCTTTGAGAACTCTAGAAGTTGTTCGCAAAATGACTTTGAATGTTGGCTCTGAATCT
CGTTCCTTCAAAATTCCTTCTTCGCATAAAATCAGGGCTCTTGAAGCACAAGTTTGTTTG
TTTCAAGGCTCTCAGTCAGAGATTTCTCAACTAAAAAACGAGATGATTACTCGAGAGAAT
CAAATTAAAGAATTAACTGAGAAATCTCTAAGACTTGAAAAGTTTGAAGAAGACTTGGTT
GCTGCTTCTCGAACTTTGGTCACTAAAGAGGAGGAATGGGTTTTGAAAGAAGGTCAATTC
GCAAGAATCATCAAGCTTAAGGATAACCTTATTGAGGATCTGTCTAAGAGGAATCAGAAT
TTGGTTTCTGATGCAAAATCTAATGAAGTTCTTATCCGGCAACCGAAAGATCAAGTCGGG
CTTCTAGAAAGTAGTGATGCTTCTCCAATTTATGCTATTAAAATGGCCAGTTTGGAATAT
GAACTTGAAACTTGTTAA
>FCD_00021819	-	
ATGGCTACAAACGGGTCAATTGATCGAAACCCTGATGAAGATGGTAATGTGTGGAATTTA
AATCAGAAGCTTGATCAGCCCATGGACGAAGAGGCTAGAAGGCTTAGAAATATGTACAAG
GAAAAGAAATTTTCAGCAATAATGGTCCTGCAACTTGCATTCCAGAGCCTTGGTGTTGTC
TATGGAGATTTAGGCACGTCTCCATTGTATGTCTTCTACAACACTTTTCCCGATGGAGTT
GAGGACCCGGAAGATTTAGTTGGAGCTTTATCCTTGATAATATATTCGCTTACCCTTATT
CCGCTCCTCAAGTATGTGCTAATTGTCTGTAGAGCAAATGATAACGGTCAAGGTAAACTG
TTCTCAACCCATGAAGTTGCCCTTTCTGAAGGTGGGACATTTGCTATTTATTCATTACTC
TGTCGACATGCAAAATTGAGGACTATTCCTAACGAAGACCGGACTGATGAGGAGCTGACA
ACTTATAGTCGTTCTATTTTTTCTGAACACTCATTTGCTGCCAAAACCAAGAGATGGCTG
GAGCGACATGCATTCATGAAGAACTCAATGCTTATTCTTGTCCTTGTCGGCTCTTGTATG
GTAATTGGAGATGGGATTCTTACTCCAGCAATATCAGAATTCATCAATATCGTTCAAGAT
CACAAGATCTTCCTTCGCCTGTACCTTGTTGTTGATCAAAGATCCCCCGAAGCTCTTCGA
GGGATTTTGTCAGCCGTTGGTGGGATTAATGTTGGCCAGTCCAGGATAAGTAATGACGTA
GTTGTACTTGTTGCCGTTCTTATATTAGCAGTTTTGTTTAGCATTCAACACTATGGTATA
GATAAAGTTGGCTGGCTTTTTGCACCGATTGTGCTCCTTTGGTTCCTTCTAATCGGAGGA
ATTGGCATATACAACATTTGGAAATACGACAGCGGTGTCTTGAGAGCTTTTTCACCTGTG
TATATATACCGGTATTTTAGAAGGGGAAAGAGAGAAGGTTGGACATCTCTTGGCGGCATT
ATGCTTAGCATAACTGGAACTGAGGCACTTTTTGCGGACCTATCCCATTTCCCAGTTTTA
TCGATACAGATTGCCTTCACAGTAGTAGTATTTCCTTGCCTTCTTTTGGCCTATTCTGGA
CAAGCTGCATACCTCATGAAGCACTCGCATAACATAGTCGGTGCCTTTTATCATTCTATT
CCAGATAGCATATATTGGCCGGTGTTTATTATTGCTACAGCAGCTGCCATTGTTGCAAGT
CAGGCTACCATATCTGCAACCTTTTCATTGATCAAGCAGGCTCTTGCATTTGGCTGTTTT
CCGAGAGTCAAAGTTGTACATACATCGAAGAAGTTCCTTAATCAAATATATATTCCGGAT
GTTAATTGGATCCTTATGATTCTTTGCATTGCTGTAACAGCTGGCTTCAAAAATCAAAAC
CAAATTGGAAATGCCTCTGGAACAGCGGTTGTTATAGTTATGCTGGTGACCACATTTCTC
ATGATTTTAGTTATGATTCTGGTATGGCGTTGCCATTGGATTCTTGTCTTGCTCTTCACC
GTCTTATCATTGGTGGTGGAGGGCACATACTTCTCCGCTGTAGTCCTCAAGGTTAATCAA
GGTGGGTGGGTCCCTCTTGTGATCTCTGCAGTATTCTTTGCCATCATGTATATTTGGCAT
TACGGTACGCTGAAACGCTATGAGATTGAGATGCACAGTAAGGTTTCAATGGCATGGATT
CTCGGACTAGGCCCTAGTTTAGGGCTAGTTCGTGTACCCGGGGTTGGACTTGTGTACACT
GAACTAGCTAATGGGGTGCCTCGAATTTTCTCTCACTTCATCACGAACCTGCCTGCTATC
CACTCCGTCGTTGTTTTTGTCTGCATCAAATATCTACCTGTCTACACAGTCCCAGAGGAT
GAGAGGTTCCTTATAAAGCGAATTGGGCCCGAGGAGTTTCACATGTTCCGTTGTGTTGCA
AGATATGGTTACAAGGACCTCCATAAGAAAGACTATGATTTCGAAAAAAATCTCTTCGAC
ACCCTGACTACTTTTGTCCGACTGGATTGCTTAATGAACGCGAGCAGCTCCGCCACGGAT
GAGTATAGTTTGCCTGATCAGGAAGAGAAGCAAACAAGTGACAGCCGTTTTAATAGCAAT
GGCAACACAACGTTGTCAATAGTGGATTCTTCGATTTCGTCAGTAGATGTGATCGTTCAA
GTCAGGTCTCCGCTGCATGCAAATCGTAATACTCAGTCGAGCGGCCACACAGAGATTGAT
GAGTTGCAATTCTTGAATAACTGTAGAGATACAGGAGTGGTTCACATACTGGGGAATACA
GTAATCAGAGCCAGGAGGGACTCAAACTTTTGCAAGAAAATAGCTGTTGATTACATTTAT
GCGTTTCTTAAGAAAATATGCAGAGAGAACAGTTCCATGTTAAATGTGCCTCATGAGAGT
CTCCTGAATGTTGGGCAAGTTTTTTATGTTTAA
>FCD_00021818	+	
ATGGTCAGTTGGACGAATGAGAACATGAACAAGTTGGAGCTCAGGGAATGGGTGAGGGCT
CTGTATTCGGGAAGCCCTAATTCAGTTGAGGAGATACAGCATCGGGGCCATCAGAGATCG
TCGGCCGCCGTCATCAGTCGATTCGAGGTTTTCCCAATCACCAGCAATCATGGCACTGGA
TTCCAGTGCAAACCATGA
>FCD_00021817	+	
ATGGATTCAAGAGTGGAAGATGATAGCGGAACTGAGAACAAAGGTAGCATGTGGGTTTTG
GATCAGAAACTTGATCAGCCAATGGATGAGGAAGCTGAGAGGCTCAGAATTATGTACAGA
GAAAAGAAATTCTCCATGTTGCTGCTTCTGCGGCTAGCATTCCAAAGTCTCGGTGTGGTT
TTTGGCGATTTGGGCACTTCCCCCTTGTATGTCTTTTACAATACGTTTCCTGGTAAAATA
GATGATCCAGAGGATGTGATTGGTGCTCTCTCATTGATTATATACTCTCTTACGCTTATC
CCGCTTCTCAAGTACGTCCTCGTTGTCTGTAAGGCGAATGACAATGGTCAAGGTGGAACA
TTTGCTCTCTACTCCTTGCTATGTCGGCATGCGAAAGTAAAAATTATTCCTAATCAACAC
CGTACGGATGAAGAGTTAACTACATATAGTCGTTCTACTTTTCATGAACAATCTTACGCG
GCCAAAACCAAGAGATGGTTGGAAGGACATGCATCCAGGAAGAATTCTCTTCTTCTCCTT
GTCCTTCTAGGCACTTGCATGGTGATTGGGGATGGGATTTTGACTCCTGCTATATCTGTC
TTGTCAGCTGTTGGTGGGATCAAAGTAAGAGGCCCCAGTATGGACCCCGATATCATTATA
GTTGTTGCTGCTCTTATATTAGTAGGCTTGTTTAGCATGCAACACTATGGTACGGATAGA
GTTGGTTGGCTCTTTGCTCCTATTGTACTGCTATGGTTTCTAATGATCGGAGGTATCGGC
ATGTACAACATCTGGAAATATGACAGCAGCGTTCTCAAAGCTTTCTCACCTGTTTACATA
TATCGTTATTTTAGAAGAAACGGGAAAAATGGATGGACCTCCCTTGGAGGTATAATGCTT
AGCATAACAGGGACGGAGGCACTCTTTGCCGACCTAGCCCATTTTCCAGTGTTAGCTGTT
CAGATTGCTTTCATTGTAGTCGTGTTCCCCTGCCTCCTCTTAGCGTACTGTGGACAAGCT
GCGTATCTTACGCAAAATCATGAACATGTGGTTGATGCATTTTACAATTCTATTCCAGGA
AGTATATATTGGCCCGTCTTCCTTGTTGCAACTGCAGCAGCTATTGTAGCAAGCCAAGCC
ACTATATCCGCGACTTTTTCAATAATTAAGCAGGCTCTTGCACACGGCTGTTTTCCGAGA
GTCAAAGTCGTGCATACATCAAAGAACTTTCTTGGCCAGATATATGTGCCGGATATCAAT
TGGATCCTTATGATTTTATGTATTTCTGTGACTGCTGGATTCAAAAACCAAAGCCAAATT
GGAAATGCATATGGGACGGCGGTTGTGGTAGTTATGCTGGTCACGACATTGCTTATGGCG
CTGATCATGATTTTAGTATGGCGCTGCCATTGGCTACTTGTGGTGATCTTCACTGGGCTA
TCACTGCTTGTGGAGGGCACTTACTTTTCTGCTGTTCTTTTCAAGGTCGATCAAGGTGGG
TGGGTTCCGCTTGTGATTGCCGCAGCCTTTCTTCTCATTATGTACGTTTGGCATTATGGC
ACGGTGAAACGCTACGAGTTTGAAATGCATAGTAAGGTTTCAATGGCATGGATTCTTGGC
CTTGGTCCAAGTTTAGGGCTTGTTCGGGTCCCTGGGATAGGACTTGTGTACACTGAACTG
GCTAGCGGGGTTCCTCACATATTCTCCCACTTCATCACCAACCTACCAGCCATCCACTCT
GTCGTTGTCTTTGTCTGTGTGAAGTACCTTCCCGTTTACACTGTCCCCGCGGAAGAGAGA
TTCCTGGTTAAGAGAATTGGACCCAAGAACTTCCACATGTTCCGTTGTGTCGCGAGATAT
GGCTACAAAGACCTGCACAAGAAAGACGACGATTTTGAGAAGAAGCTTTTCGATAGCCTT
TTATGTTCGTAA
>FCD_00021816	+	
ATGATGTCATGGTCCCAATGTCACGACTGTGGCTGCGGAGATTTGAGGCTCGCGCTGGTG
TTGGCGACAACTAACTGCTCCGACTTCCTCACTGTCGTCGCAGCTGGTATCTGCTTGTGT
GGAGGAGTTTCGCCGCGGCTCGTGGACGCTGGTGGAGGTTCATTCTATGCTTCGGCTTTC
TTTGTGACGCAGACATTACCCGGCTTGTCGAGGGATCAACTCTACTTGCTCTCTGGTGGC
AAATCTGTTTATTTTGGTCAGACTTCTGAGGCATATGAGGCAAGAATAAAGCCAAGAAAG
TACCAAACTTTCTCGCCACATAGAGGATCAGGAGAGAGAGAGAATGAGAGAATTAGGGAA
GAAGGAAAAATATACAAGATCATGTGA
>FCD_00021815	-	
ATGCTCGGTGGCGGTGGAGGCTTCATCGAGGGTGGGGAGGCAGTGGCCGGAGAGATTGTA
AGTCTAGTTGAGGTGGCGGAGGTCGTCGGGGTTGATGTAGGAAGGCTTTGTGGAGATGGA
GAGGTCTCTGCACTGTGCATGGTTGCAGCACTCTCTCTCTCTCTCTCTCTCTCTGTCTGT
TTGCAGCACACACATTCTCTCTGGTTCTTTCTCTAG
>FCD_00021859	+	
ATGCCTACGGGCCCTCTTGTGGTTGGAAGAGTCATTGGTGATGTTTTGGAACCCTTCACA
AAGTCGATATCTCTCAGAGTCACTTACGGAAATAAGATTGTTAACAATGCTTGTGAGCTG
AAACCTTCTCAAGTCCTCAACAAACCTAGAGTTGATATTGGTGGAGATGACCTCCGTAAC
TTGTACACTTTGGTTATGGTTGATCCAGATGCTCCGAGCCCAAGTAACACGACTCAAAGG
GAATATTTGCATTGGTATGTTCCTCGTCACGTCAAGACGAAACTCTCTAACTATCGCTAT
CACCCTCCTTATAATTAA
>FCD_00021814	-	
ATGGAGAGGAATCTGGGAAAAGGTGCCATGGATCAACAGAAGAACTATGAACCGGTTCGC
TACAACAATGTTGAATCAAGAAATGAGGGACTTGGGTCCACAAATCAAAGATTTTTTCAG
GATCCGTCAAGTAATATCAATACTAACTTGCGTCCCCCAGGTTACAATATGTCTGTTGGA
GCTAGACCTGGGCTGAACTACTCCATTCAGACTGGCGAGGAATTCTCTCTCGAGTTTATG
CGAGAAAGGGTGATTCCAAGGCAGCATTTCATTCCGAATGCTTTTGTTGACCCCAATAAT
GCTCCTACTTATATGGATATAAAAGGCTTACTGGGAATTAGCCATACGGGTTCTGAAAGT
GGGTCTGATATCTCCATGATTAACTCTGTGGAAAAGTCACGAGTCCCGGATTTTGAAAGG
AAGGGATCTTTTGCACATGAAGAGAAGAGTCACCATGATTCCGTACGATCGATACCACAA
AGCTCATCAAGGAATGATATCGGTCACGGACTTCATGATTATGTCTCTTCAGGAGCATCT
CAGGGCTCATCCACAAAGGTGAAGTTCCTTTGCAGCTTTGGTGGTAAAATTTTGCCTCGT
CCAAGTGATGGAAGGCTTAGATATGTTGGAGGTGAAACCCGCATTATACGGATAAGCAAG
GATATTTCTTGGCAGGAACTTATGCAGAAGACATTAACCATATACAGCCAGACACATACA
ATAAAATATCAGCTTCCAGGTGAGGATCTCGATTCACTGGTTTCCGTTTCTTGCGACGAG
GATCTGCAGAACATGATGGAGGAATGTAACGTCCTTCAGGATGGGGGATCACAGAGACCT
CGGATATTCCTTTTTTCTAGTGGTGATTTGGAGGATGTTCAGCTTGGTCTAGGAAGCATG
GAGGGTGATTCCGAGGTCCAGTACGTAGTTGCTGTGAATGGTATGGACCTAGGTTCAAGA
AAGAACTCATTTGGCATAGCAAGCACCTCCGGTAACAATTTGGATGAGCTACTCAGTCTA
AATGTTGAAAGGGAGCAACCTTCGGTTGAATTAGCTGGTGTTAGTGTTGCTGCTTCAACT
GTGAATGCGCCTTCATCAACTCGTCAATCTTCTCGGACAGCGCTTCCTACTTCAGCCAGT
ACTTCTGAATCTAACGCGCAGGGTTATTGGGGACTTAACACACATCAGGGAGAAGCTAGC
CAGCATCTATCATCTACACCACTGCAATACAATTACAGTATTCGTTCTTCTAACTATGCG
ACTGCCGGAGAAAGTTTAGCTCCAATTCCCGTTCATGGGCATGTGACTCAACAAGGAGTT
TTGGCTGAACAGCAGCTCTACGGAGGCTTCCATCCTCATGATCCTGAGGCATCTACGAAA
GAGATGAAACTGAAAGGAGTTGGCTTGGCTCAGAAGACGAATGAACCTGAGAAATTTCGA
TCTCTGGAAAAAGAAGTTCCATTAAAGGAGGTGGTAATGAAGAGAGAGAGCTCGCTCCAA
AAGATAAATGAAAATGATACAAGTTGGGCCATGGAAAATGAGCAGGCTTTTTCTTCTCAT
TCACCTTCATTTTCCAATTCAGCAGCAGATGTTGGGCCACCTTTAATTGGTACGAAAAGC
AACAAGAAGCTCCCGGAACCTCTGCAAAATTCAACCTCTCCTGAAAATGTAAGTGAGGGG
AAAAAGAATGATCTGGATGATCAACCTTACGCATCTAATGTACCATTTACAGCTGGATAT
GGTTGTTTTGAGACAGATCCTGCTGACTTCAGCTGCCTTGAACCACCTGTGGTTCCTCAA
CCGATCTTTAATTCTGAACGACTTCCTAGAGAGCAGGCAGGACTCAACCGCTTGTCAAAA
TCAGATGATTCTTTTGGTTCTCAGTTTCTGAAAACACAGGCACTTTCCGAGCACTCGCAA
CCAATGCTAAATCCAGTTGACAAATCGCATGATGAGAATGTTGTTATGCATTCTGAGAAG
TCATCTTTATCTTCAAAACCACAGCTCAAAAATCCTCAAACATTTGAGGAAGGACTCGCA
CAATTGGGAAAGTACAAGGAGTTTGCCGAAAACATAAGTAAGATGAATTCAGCTATTTTT
GAGGAGGTGTGTGACTCAAGTTTACAGAAGCCTGACTTAAGGCATGTAGTGGCCAACTCC
GGGGAGGACTATGAAATGGACTGGGTCAAAGATAACTCCAAAGATCTCTCCATTAGTGAT
AAGGAAGCAACCGGGCTGAATCATCAAATAGCAAGTCAAGGAGTTGAGAAGAACAAGGAG
GGCTCTGCTCTAAGTTCACCGGAGTTTGAGTGGAAGGAAATTGCAACTGATAAGGAGTAT
GCTAATAATACCAAGAGCCAGGCACAACCCATGGCTTGGGCAGAAAACTCTGGGGCAGGT
GTTGCTCGAGGAGAGTCTGCTGCTGGTGTTAGCCCTTCTGAACAAGGAGACATTCTTATT
GACATTAATGACCGTTTTCCACGTGATTTTCTGTCGGACATATTCTTGAGAGCTAGAATC
TCTCAGAACCTCTCCGGCATAAGTCCACTGCCTGGTGATGGGACTGGTGTGAGCTTCAAC
ATGGAGAATCATGAGCCTAAGAGTTGGTCATACTTCAGAAAGTTGGCTCAGGATGAATTT
GAAAGAAAAGACGTTTCTCTTATGGACCAGGATCATCTAGGTTACACTTCTGTGCTGGCG
AACATTCAGGAAGGAGCTCCCCTAGATTATAGCCACCCCCCTCTGAAATCTGATGGAGGT
GCTTTGGGTCACATTGCCTCCAATATGAACTTCGTTGAGGATGTTCATCAAATATCAACT
AATATCACTGGTCCCAGCACAATGAATTTACAGTCTGATTACAATTCTTTGCAACTCAAG
GACAAGGAGAGTGAGCAGTTAGATACAGTGAACCCAGTTATCCTGGAATCAGAATACGGG
GATGGGAGGCTTGATATTCAGAACACAGCTGTTGCTCTTGTTGATCTTTCTCTTGGAGAT
TTTGATATTAGTACCTTGCAGCTTATCAAGAACGAAGATCTTGAAGAGCTAAGGGAGTTA
GGTTCTGGTACTTTTGGGACTGTTTATCATGGAAAATGGAGGGGAACGGATGTCGCCATA
AAACGAATTAAAAAGAGCTGTTTTACCGGCCGATCATCAGAGCAAGAGAGATTGACACTA
GAGTTCTGGCGTGAAGCTGAGATTCTTTCTAAGCTCCACCATCCAAATGTGGTGGCATTT
TATGGCGTAGTTCAGGATGGACCTGGAGGGACTCTAGCTACTGTGACTGAGTTCATGGTG
AATGGATCTCTTAGGCATGTTTTACTTAGCAAAGAGAGGCATCTAGATCGCCGTAAACGA
CTCATCATTGCCATGGATGCAGCATTTGGAATGGAATATTTGCATTCGAAGAATATAGTA
CATTTTGATTTAAAATGCGACAACTTGCTTGTCAACTTGAAGGATCCTTTACGGCCTATT
TGCAAGGTAGGTGACTTTGGTTTGTCAAAAATCAAAAGAAATACCCTAGTCACTGGTGGT
GTGAGGGGAACCCTTCCATGGATGGCGCCCGAACTGCTGAACGGTAGCAGTAGCAAGGTT
TCTGAAAAGGTTGACGTGTTCTCGTTTGGTATTGTTTTATGGGAGATTCTTACCGGAGAG
GAGCCTTATGCCAATATGCACTATGGAGCAATTATAGGAGGTATTGTAAACAACACTTTG
AGGCCACCCGTGCCAAGCTACTGCGATGCTGAATGGCGATTGCTAATGGAACAGTGTTGG
GCTCCTGATCCAGTCGTCCGTCCGTCTTTCACGGAGATTGCAAGACGCCTGCGTGTAATG
TCTGCAGCGTCCCAAAGCAAACCACACGGTCATCAGCCACAGAGTCAACTACCCAAGTAA
>FCD_00021858	-	
ATGAGGTTCGTCCCTCCCTCGCGAAGCCAAACCCAGTCCACAGCGGCTTCTTCTCGCGAA
CTCGTCCGTTCATCGCCAAACTCATATCCGCAATGGCACCTTGCTCGCGAGCTCGCCCCT
TCATCGACAAACCGAGATCGCAGAGGTCCCAACCTTGCGACCTCGCCCCTCGCCAAACTC
AGATCGCATCAGCCCATACTTCGCAAGCTCGCCCCTTCGCAACATCTTCCATCCGAGATC
CGGACCACAAGCCTCTGCGAACCTCTCGTCCTTAGCTCTGCTTGGCGGCCATGGAGCTTC
TCTGGAGATGAAGAAGACTGA
>FCD_00021813	+	
ATGACCGGAGGGGGGCAATCGGCAATGGAGAAGAAGGTGGGGCTACAAGTGTTCGGCGGC
AGGGGATGGGGGGGTTGGGTTTCGGGGCTACGTTCGGCGAGCGGGGGGGCGGCGCCTGGG
TCGCGCGAATCTGTCATGGGGTGGGGGGCTCGTTGCCAGAGTTAG
>FCD_00021857	+	
ATGAATCTGCTGATTTCTACTGCTTCTGTTATTGCTGCTGGATTGGCCGTAGGGCTTTCT
TCTATTGGACCTGGAGTTGGTCAAGATACTGCTGCGGGACAAGCTATGGAAAGGATCGCG
AGACAACCAGAAGCAGAGAAAAAAATACGAGGCACTAACAGCGCCATTGGATTCGTCATA
TTCCCGGCCCTCGATAATTTCCAGAGTCGTTCATTAAATCCGTTTAGGTTTCCTAAAGTT
GTTCATCATCAGTACCAACAGTCTGCCACTTCCTCTTGTTCCTGTAAATGCTGCTGCTGC
TGCTGTATTGGAGGACCGGAGGTTCTCGGATACCCTCCGAAAGCATCTTTCCCAGGCTTT
GCTACTTCAACATAA
>FCD_00021779	+	
ATGAACCTTTGGTGCAATGAGTGCCAGAGATCGCGTAGTGGAGCCCAGAGATCTAAGCTC
GTGGAGGTTGAAGTCTCGCGATGGAGAATCGCAACCTCACTACAGCAAGAATCCCGACTT
TACGACACCGAGAACCGAGACCGTGTCTCCACCGCCATCTCGAGATCGGACAAATGGCTT
CGAATTGCCTTAGCCGCCAAGAAGCGAGATCTCATCTCAGCCACCATCGTGAGATCGGAA
AAAGGCTACGCAATCGCCTCTGTAGCGTTGGTGGAATCGTCCTCTTGCTGTAGATGGAGA
AGACCTAATGTGGGGAAGACGCCGACAATGAAGAAGAACTAG
>FCD_00021812	-	
ATGGGACGTGGGAAGATTACCATCTCTAGGATAGAGAACAAAACCACAAGGCAAGTGACC
TTTGCAAAACGCCGAGCCGGGCTTCTCAAGAAGACTAATGAGCTCTCTGTGCTGTGTGAT
GCCCAGATCGGCCTTATCATCTTCTCCAGTAATGGAAAAATCATGGAGAACATCATAAAG
AGGTACCAGCTTGCAACCGGAACTCGGATTGTGGAACACCACAATGACTCGGAACAATTG
CATGGTGAACTGAGAAGGATAAAAACCGACACTCACAATCTTCAACTGAGTCTGCAACGC
TACACTGGGGAGGATTTGAGCTCTTTAACCATGGAGGAACTTGATGGTCTTGAGCACATG
TTGGAGCATTCTGTCCACAAAGTTCGAGCCCGCAAGATTGAAATCTTACAGCAGCAGCTG
GAGAATCTCCAGAGAAAGATAAAAGAGCATGAGGCAGCAGCTGCATTGGCGCAGCATCAT
CAGGCGCAGGTGACAATGGAATCAAAGGCCGAAGACGAAAACCGAAATCAACTGACTCAT
GTGTTCGAGCAGTTTGATCCGTTCGCCGCCGAAGAACAGCCCAGCAGTACTGTGCTTCAG
CTTTCCAATACTCTTCCTTCCAACTTCTACCCATTCCGTCTTCTTCCCACTCAGCCCAAC
CTTCAAGACTACTCTCTCAACTGA
>FCD_00021856	+	
ATGGCTGCAATTTGGAGGTCTTGTGAGACTAGGTCTTCGCTGGTCAAGGGATGCATGCGC
AAAGGAGATGTCAGGTGTCTGGGTCGCCTGTGTCAGGTTGGGTCACCGTCGACGAGAACA
CATTGGGGAAGTGGACAATACTCTCCTCCTCCAAAAGCAACTCGGAGATCAACTCCAACG
GTCGAAGGGAAGGAGTTGCAAACCCACGGAGGCGGAGCGGTCGCGACACCCGGAGACTAC
ACACGCGGCCTTCTGCTGCGGATCACGATAGAAGCGGCCTCCCTGGTCCATTCTCCGATC
TTCGAGCCGGTGGACTAG
>FCD_00021778	-	
ATGATCGTGGATGAGTGTTGCTGCGATTCTTGTTTGAGATCTCGCCGTCGTGTTCCCCTG
CGTTTCTTGTTGTGCCTGCCGTTGACAATGACGCTCTCCGGTGCTGGCGACGAGTTCGCA
TATCTGAGCTGGAGAAAATGGGTGAGGCTGTGA
>FCD_00021811	+	
ATGTATGATTTGAAACAGGTCCATATTCAGTACCGAAAACTCTTGGATTTCCTCTGCAAT
GAGATAACAACTTCCGATGCAAAGCAAGTCAGACTAGCTCGATTGTCTGACGCTATATTA
GAAGCTGTCAATCAAGGGAATGATGAGTACATTATCAGCATAGCAAAAGCGAAGCCAGAC
CTTCTGTGGGATAAAAATGTAAATGCAAGGGCTTTCACTCGTGCCGTTGAACATCGCCAA
GCAGAAGTTTTTAGCCTTATACATGGGCTCCCTGATAAAGAAACAATAGCAAGTTTTTGT
TACGAGGATAGAAGTAATATGCTACACAGGGTAGCTTCAGTTGCGCCGTCGAGACTGCTA
AATCATGTCCCTGGACCAGCCCTACAAATGCAGAGAGGACTACAATGGTATAAGGAGGTG
GAAACAATCATATCTTTGCTGGGTGGTGTAAAAAGAAATGACGAGTCTCTGCTACCAAGT
GAGATATTTACAGAAAGCCATAAGGATTTGGTCATTGCAGGAGAAAAATGGATCAAAGAC
AAGTTGAGTTCTTGTACGTTTGTTGGTGCATTAATTTTCACGATGACATTTGCTGCAGCA
TTTACAGTCCCTGGAGGAAACAACGGAGAGACAGGTTTCCCAATGTTTGCAAAGGAAAAG
TTGTTCAAACTCTTCATTTTGTCAGATGCCATATCACTGTTTTCTTCAACAACTTCAGTC
TTGGCGTTTGTCGGAATCCTCACATCGCGTTATGCGGAAGAAGATTTCTTCGTATCCTTA
CCCAGAAAGATGATAATAGGTCTCGATACCCTTTTTTTGTCCATTGCAATTATGATGGTA
GCCTTTTGTGTTGGTCTTGACATCATGCTGCCTGGAGACTCAGGGATTACTATTCCAGTC
ATTTCACTTGCCAGCGTTCCGAATCTTCATGATTATGTTCCTAATGTACCTACGTACCTT
GGCATTCTGGCGATCATGAGGAACTCAATCGGTACCCACTTTGGAATTTTCGGATGA
>FCD_00021855	-	
ATGGAGTCTCGAAAGCAGAGCGGTGACGGCGACAACAGAAGCAGCGACGAAATACCTGTC
AGGGTATACGCCGACGGCATATATGATCTCTTTCATTTCGGCCATGCCCGTTCTCTCGAG
CAAGCCAAGAAACTGTTCCCAAATACTTACCTTCTTGTTGGATGCTGCAATGATGACGTT
ACTCACAAATATAAGGGAAAAACCGTTATGACCGAGAAGGAGCGGTATGAGTCGCTTCGC
CACTGCAGATGGGTTGATGAAGTTATTCCTAATGCACCATGGGTGGTGACAAAAGAGTTT
CTTGACAAACATCGGATTGACTATGTGGCACATGATTCTCTTCCTTATGCTGATGCAAGT
GGGGCTGGAAAGGATGTCTATGAGTTTGTTAAGTCAGTGGGAAAATTTAAGGAAACAAAA
CGTACTGATGGGATTTCTACATCAGATATTATAATGAGAATTGTGAAGGATTACAATCAA
TACATTATGCGTAATTTGGACCGTGGTTATACAAGGAAAGAGCTGGGTGTTAGCTATGTA
AAGGAAAAACGACTCAGAGTGAACATGGGACTGAAACGATTGCGTGAAAGAGTTAAGAAA
CACCAAGAAAAAGTCGGAGAGAAGGATGTTCAGCAGAAGAATTTATCAAGTCATGCTCTG
TTCCAAGATTTAATAAACTTTGAAATCTGTTCTGCATGA
>FCD_00021810	+	
ATGTTTTCTATTATCATAAAGATTATTTTACATGAGAATGAGAACGAGAATGTGAATGAT
GGCAACTTTCAACGCTATGAATCCATCTTCGAAGCTGTAAACAGTGGCGATCTGAACAGA
GTCAAGACGCTTGTTGGGGGAAATCCAGAGGCAGTGAAAGCAAAATGTCCTTTTTCAGGC
AAGACTCAGCTTCACGTTGTAGTTACTTGCGGTCATTTGGATATTGTGGAGGAGTTGGTA
AAATTAATGAACGACGAGGACCTCATGATACCACGGAAGGATAATTACACAGTTCTTGCA
GCTGCCATTGAAATCAGAAACGAATCTATTGCTAAATGCTTGATTGGAAGAAATCAAGAG
CTGCTTGTTACTAAGTCGTTCAACCTTCCGGTTGTGCAGGCTGTTATCTTTGGTCAACAG
GACTTGGCTCATTATCTCTATAGGGTTACACCACCGGATGCTCTAACAGAGCAAGAGAAC
GGACTGTACGGTGTTGAACTCACATCCGCCTGTATGTACAGGAAATACTTCGCACTACAC
AGATATCCCCTTGCATTTGCTGAAGCGTTCCCCACGTTTGTCCTTGACTCCCCGTGCACG
GATTAG
>FCD_00021854	+	
ATGCCTAGGACAACCCCTCCCTCCCCTTGTCCCTCCTCCTCCACCGCACCTTGTCATGAG
GATCCGTGCCACGAACCGGCACCGGCCACCGACTTCAACGTCATGGTCATCGTGGCCGCA
ATCATCTGCGCTTTACTCTGTGCCCTCGGCCTAAATTCCATGTTACAATGCGTGGTGAGA
TGTGCCAACCGTGCCCTCACCGAACCGGTCGAATGGATGAACTCCCGGAGGATGAACTCG
GGCCTAAAGAAGAAAGAAATGGTGGCTTTGCCAACTTCAACTTATGCCAATTCCGGGTCT
CCTTCTTCGGCATCGGGATGTGCTATTTGTCTAATGGACTTCTCTGAAGGGGACAAGATC
AGAGTCTTGCCAAAGTGTAATCACCGGTTCCATATTGGCTGCATTGATAAGTGGCTGCTC
TCTCACTCTTCTTGCCCCACATGCAGGAATAGGGTCAAGTCCAATGACAATATATCATGC
CCTCTGTAA
>FCD_00021776	-	
ATGCTGAGAACTCGGTTGCTATGGTTCACCTTGGGGTTTTCGGTCTCAGCCGCCGCTATT
TCTCACTTCGTCTGGCGAGATCTTCTTGCCGATCGATACGCTCTTTCCTCCGATATGAAG
CACAAATTTGATGCTTTGGAACAGAGAGTCCTGAACCTAGAATCAGTTCCTTATCAGAAT
TCAAATTCTTCTGGGGAGTTGAATTGCTGTGCGATACTAGTTGTAGGGATTAAGGAGGAA
AATATTGGTATCGGTTCCTAA
>FCD_00021853	+	
ATGGCGGCTGCGTTTGGAGGGCCAACGGAGGGGTTCTTGATGGAAGGCATCGCCAATCTC
GGCGGCGCAAAGAATCGATCTTCAGGGCGGCCAGTACTCATCAGCCGTCCCCTCCGCTTT
CCCTCCGCCGGCGCCGGCAATCTCCTCATCCATGGAGGAACACTAAAAGCATCTGATGAT
TTCCCAACTGATGGATACTTGATCGATTTATCTTCTTCGTCTTCCACAAGGAAAAACCAA
CAAAACAACAAGACCTCGTTTAATGCTCAGCTTTCTTCCTCATCTTTCAACTATGAGTAC
ATTACACTTAAGGACCTAATGCTGGATTCCAACTTCAGAGGAGGAGCCATTTCGGCCATG
AGACATACATCCGAAAACTCGTTCCTCGGCCAACACATCACCGCCGGCGGAGACCCGGGG
GAGAGGAAACTTCACCGGCACGGCGATCGTTCTAGCGGGAAACGACAATGCTGTCACCGA
TGTGGTGATATTTTCCGCAGCCATAGGAATTATGGTCTCTGGCCAGGCCAACACACTTAC
TGGCGTGCATTGCTACAACAAGGCGACCGGCTTTGGTGGCACCGGGATTACTTGAAACTA
CCGGGCTTAACACAAAACCGAATCGTGAATTGTTATCTGGATTACAACGGAATTGTTGCT
GAAGACCCGGTTCAGCTTCTGATCTCGAACAGTTTCTTCCTCGGCGACGGCTACGTTGTT
CTGAAATCGGTGAATGGGGTGGCAATTGGAGTCAATATTGTGGACAACATGTTTAGTGGA
TCGGGAAAAGGGGTTGAAATTGTTCAATTGGACGAATCAAAAGGGCCTTTTAAGGAAATT
GACCAAGTTGTTGTGGACAGGAACAATGTGAAGGGAATGAAGATGAAGGCTACAGTCGCA
AAAGGGGCTGCTCAAGGGAATGGGACCTCTTGGACGGTTTGA
>FCD_00021775	-	
ATGGCAGGAACGTTAGGTGGTGGGTCACAATTGCTGGGAAGAGGTGAACCTACCTACGCA
ACCCTTCCACTGAGGGTTGCGAAATGCGACTGCAAGGGTGGCAGCATTGGCGGCCATTGT
>FCD_00021852	+	
ATGGTTCGTCAGAGAGAGCTACAAGGTGGTGCGACTTGTTTGCGACGGAAGAACGGCGGA
GACAGAGATTCGAGCTCGCGATCTGGTCAACGCTGCCGAGGAAGGACCTGGGAGTTGCGA
AGCCGCGACCCATGGCGGAGGGTAAGAGCGACACAATCGGACGTAGGCGCGACCAACGAC
GGAGGACCTGGGAGGCCACCTACGCGCAACCCAGGGCGGAGGGCCACGTGGGTAGTCCTT
GGCGCCATGAGATTCGGAGGACTACTAGGAGCACGAGCCGGCATCCACAACATCACGAGC
TCACTGGTGTCGACGACATCGCAAGCTCGCCGGCATCCACAACATTGCGAGCTCGGATCA
ATGTCGCCAATGACTCCGTAG
>FCD_00021851	+	
ATGGAAAGAATTTCGGCGGCTTGTGCAATGCAATGGAGCATCGATTTGGAAAAGGGTCTT
CGTTTCAAGATCCCCGGTCGACCGGTGGAAGCCATTTCGGAGTTTGGGCCCAGATTGCTG
CGGTGGAGTCGGGAACCTGAACCCGTTTTGTCTGCACACCACCTGTTCGACCTAATTCCC
GGGGAGGATCGGCTCTTCGCCAACGCCATTCTCTTGCGCCTCGCGGACGCTTTCAGACTC
GGAGACGAGAATCTACGGGTTTCTGTTGCCAAGGTGTTTCTAATGAGTACAGGAGCCGCG
AGAAACGAAAAGGGTATAAAGGATTGTTGTCAAAGGCAAGGAGCTCTGGCTCTGGTTCTG
TTTGGTTGTTGGGCTGATTTTGCCAAGGACAGCGCAAATATAAGATATTTGGTGCTCTCC
AGTATGGTCTCTCCTCATGTTTTGGAGGCAAAATCAGCTTTATTTGCTGCTGGATGCTTT
TGTGAGTTATCAGATGACTTTCCGTGTGTTGTCTTGGAGATGTTGATTAATATGATGACT
TCATCTAAAACTTTGTCGCCTTTAAGGTTAGCTGCTGCTCGAGCTTATGCAAAAATGGGA
TGCTCATATTCAACTGCAACTAGAGCTTACAAGACAGGTCTAAAGCTAGCATTAGACTCT
TCAGAAGAGGATTATCAGGTGGCATTACTCATTTCACTCTCTAAAATTGCTTCTACCTCA
ACAATTCTTATTTCTGATCAGGTGGAATTTCTCTTCTGGTTTCTCAGCCAAGAAAAGACT
CTCAGAGTACGGGTAACTGCACTGAGATGCCTTCATTTAATCTTCAGTAAAGGAGTATGC
CACTTTTCTGTTAGTCCAAATCTGGTCAAGGCATTATTCAGCGTACTAGATGAACCTGAA
GTTCCAACAAGCATGCATTGTGAAGCACTAATGGTTTTGCGTAAGATGCTTTTGTGTATG
CAACCTGAGTTAACTGTAGATATACTCGATCTTGATAAGCTGTCAACTGTTGCTGAGACT
GCGTCCCTTTCTCCAGTCAGGTCAACGAGCCTGCTTGCCATTCGTGTTCTAGTTGATGTA
TCAATATTTCAAGAAGTTAAAAGCCTTTTCAAACTTCTTCTCTCTATGGTTCGAGAACAC
CTGGATTTAGCTGTAACAGTGCTTGATCAGATTTTTGTATTAGTTAGATACCTCTCCAAT
ATGAAGGACAGTGTCATGTCTACAGCAAAAATAGATTCATTAGTTCATGAGAATAAAAAT
ACCGATGGGGGAAAGAGCACAGTCATTAGACGGAAGCTTGCATGTGAAGTTTATAGTTTC
CTGGTGGCCTATCTTGAATATCTTAGTGAAGCTGGTGCCATTACTATGCTTATATTTGAG
AAAGTGAAGCTTCTGGTTGAACATATATGTGAATGCAAGATATATGATAGCTATACAAGC
TCAATTTTCTCTCTGTTGTTGCATTCTTCACTCATTTGGGGTGAAATAAGTCAAGAAAGT
TGCAGGCTCAATGGAAAATTAGGTATATTGCCGCATAATTACTCAATTGAGCATGAGCTG
ATTACCCTTGAATTTGCAAAGAAGGTTGTGGAAGAAAATAAATATTGGCCTGCATACAAA
GCCGGGATGTATTCCGCATGTCAGGGTGCATGGTTCACATGTACTTTTATTTTTCAACAG
CTAATTACAAAGGATTCCAGCTTAGCAGATAGGTCCAGACGATCAAACTCTCTCTCAAAC
TTCTGTGTAATGATCCAGAAGAAATGGACCATGACGGCACCAATGCTTTGTGTGAGCCAA
ATTGTTAGATGGTTTTTGTCGTTACGAGCTAAAGCATTAAGAGCTGTGGTGGATGTACTT
GAAACTCTAGAAAGCATTCAATTTCTCTGGGGAAATGGTAATGGGCTGGTTGGAAAAAGT
TTTATGGTTGAATGCTTGTTGTCATTAGAAAAACTTGCTCAAATGTCTATGCAGTTGACG
ACGCTAGCAAAAGAATTTGATCTATTTAATGTATCCTTCATGGACATCGACAGCAAGAGT
TCAAAAGTCATTTCAGCTCTTGCACTCAGTAGCTCGCTGCTGGCTTTTATCACTGGTTTT
GCTCTTTTCATTCCGAACCAAAGGGAAACTTTTTCCTGTGATCTGAAAAACACACAGAAT
AAATTATGTGCACATCTGATACAAATCCTAGCTGGGAGGTTGTGCCACATAGACCATGAA
GTCAGTTCAAAATTCATTCAGCTTCTCGATGTCAGTGAGTACGTCACGATAAGTTGTAGT
CACTTGCAGTTCGGAAGTCAAGCCTTTAACATTGCCCGTGAAGGAAGAGATGTTCTTGGT
TTGTGTTGTTATGCTGTTTCCGAGCTTGCTCGCTTGAGAAGTGAGGCAGACACAATGGAC
AATGAGGAGGAGAATACAGCTCGAGTTATTAGGGATGGTTTACAACTTACACTTAAAATT
CTAACAAAGTGGACGCAAATCCCTCTCAGGATTCCCAAGTACTTCTTTCAGTCAAGAAAC
AGCAAATCTTCAGGGAAATTTAGCGCAAGTAGGTCATACATTGAAGCTGATCAAAATCAG
CTGCTTCAGCCATGCATTGGGTCGGAACTCTTTGCTGTCAGTTTCACAAAAAACCCAGAT
GGAATTTATGTTTCGCAAGGCTATCAGCTTTCTTTAAATCTTTGCCTTCAGCTAAGAAAC
GTGCCATCAGATAACCCAGTTCGGCAGGCCAAGTTTTACTGCATGCTGTACTGCAGAGAA
AGTTTCCAGGAGCCTAGACCGATCCAAGAAGATAAAGAGCAAGCTAAGAGCAGCTATCAA
GCTTGGGAAACCGATGACGTGGTAGAAATGAACGAAAAGCTATTACATTACGTGACACAC
TGCGTTATGAATGGTATTAACTGCGGAAAGTCTTGTCGAGGAGCTGATGATTGTGGGTTT
GTGAATACATTTGTGTGTTTTGAACCAAATGAGAGATGGCAGGGGTTCTCGAGTTGCTTG
CTTGACGTTTCTAGATTTCCAAGGGGTTCTTATGAAATAAAATGGTGTAGTTGTTGTATC
GATGGTCGGGGTAATTATTGGAATCTCCTCCCGTTGAACGCCGGACCTGTGTTTACTGTA
CAATAG
>FCD_00021850	-	
TACGAGAGAGAGAGAGAGAGAGACGACAAGGTTTTCCGGTGCCTGCTCTGCCTAATCTCC
TCTCCTCTCCTCTCCTCTCTCAACAGGCTTTGCGAGCTCTGCCCCTTGTCCCTTGTCCCT
TTTGTTTCTCGTCTCTCGTCAGTTTCAATGGCAATGGCTTTTTCTTTCTCAATCCTTCTC
CTTTTCTCTTCTCTTCTTTCCACTTTATTTTCTGAAAAAGGGGTTGAAGGTTCAGAAAGT
ATATTCAGGGATTTATTGTATCCGGAGATCCTAAGGGATGAAGCAGTGTCAAGGCTTCAA
CTGCTTGGCCAGGTAAGTGATGCTGATGGCTATCTCGAGAGGACGTTCTTCAGCCCGGCT
TCTGTGAAGGCAGGAAATCTTATTCGTGGATGGATGGAGGACGCGGGTTTGAAAACGTGG
ATTGACTGTTTGGGCAATATACATGGTCGAGTTGAGGGAAGGAAACCAAGTGCTCAGGCT
TTGATAATTGGCTCCCATATGGATACTGTTGTTGATGCTGGAATTTTTGACGGGCCATTA
GGAATCATCTCTGCGTTAGCTGCACTAAAGGTTTTGCATAAAAATGGGAAGTTGGGAACA
CTCGAACGGCCCGTTGAGGTGATTGCATTTAGTGACGAGGAGGGCGTAAGATTTCAATCT
ACGTTTCTCGGTAGTGCTGCTGTAGCTGGAATTTTGCCAGCTTCAGCATTGCAGATATCT
GATAGAAGGGGTATAACACTTGAAGGTGTTCTTAAGGAGAACTCTATCGATATTACGGAG
GAAAAGTTGTTGCAGCTCAAGTATGACCCGGAGTCAGTTTGGGCTTATGTTGAGGTTCAC
ATTGAACAAGGACCGGTACTAGAATGGGCTGGGTTTCCTCTAGGGGTGGTTAATGGCATA
GCTGGCCAGACGAGACTAAAGGTTACAATCAGAGGTTCTCAAGGGCATGCTGGAACCGTT
CCAATGTCCATGCGTCAAGACCCTATGGCAGCTGCTGCCGAAATGATCGTACTATTGGAA
AGTCTCTGTAAAGATCCTGGAAATTTCCTGTCTTTTGATGGCAACTGCAACTCTTCCACA
TTGGAATCACTTTCAAATTCTCTTGTCTGCACTGTCGGGGAGATATCAACCTGGCCGAGT
GCAAGTAATGTCATTCCAGGCCAGGTTATGTTCACGGTGGATCTACGTACTATAGATGAC
GCTGGGCGTGAGGCTGTCATTTACGAATTATCCAGTCGGATGTATCAAATATGTGATAGG
CGTTCGGTTTCATGCACAATCGACCGCAAGCATGATGCAAATGCAGTGATTTGTGATTCC
GAGTTGAGTTCACAGCTAAAGTCTGCAGCATTCGCTGCTATGAAGAGAATGAGAGGTGAA
ATTCAGAGCGAATTGCCCGTTTTAATGAGTGGAGCAGGACATGATGCAATGGCTATATCT
CATTTAACCAAGGTTGGCATGCTGTTTGTCCGATGTCGGGGAGGCGTGAGTCACTCACCT
GCAGAGCATGTATTGGATGAAGATGTTTGGGCATCTGGTTTGGCGCTTTTGGCATTCTTA
GAGACTCAGTTGTAA
>FCD_00021783	+	
ATGCTAGTCCTAGAGAGCAATTTTATTACTGTAGAATCTGTCAACGATGCAAGAAATTCA
GGCATTGCCAGTGTAAGCGCATGTCTCACATGGTTTTTCTGGCTTGTTGTGACACACCCG
TCTGTGAAGTCCAAAATTCTTGCAGAAATTAGGGAGAATTTGCCAGCCAACATTGACGAT
AGAATGATAGCGGCTGCCGTCGACGCCAATGTACTTCCACTCGGTCACCATGTTAAGAAG
AACATGAGGATCATGCTTTCTTTCTACCCAATGGCAAGGCTAGAAGAAATATGGGGAAAA
TACTTCATGGAATTCAAGCTAGAGAGATGGATTTCCGAACAAGGAGGCCTTGTCTACGTA
CCATCTCACAAGCTCATAGCATTCAATACAGGGCCAAGGCTTTGCCTAGGTAGAGACATG
TCGTTCATTCAGATGAAGGCTATTGCCACCGCAGTCCCCAGAAATTACCATATTCAAGTG
GTGGAAGGTCATGCGATTTCCCCGCGTTGGGCTGTAGTGCTTCATATGGAAGATGACTTG
AAGGTTAAGGTTTCCAAAACATCAAATGCTTAG
>FCD_00021782	-	
ATGAGGAGACGCAGGATAAAGAGGAGTGTTCTGCTTGTGTCTGATTTCGGGAGCTTGAGG
AATGATCAGGGTTCGCTTCTTAAGGACGTGGATATTCCATACTCGCATCGGATTAGCTCC
TACAATGGCGACATCGGTGTTGCGAATCGAAATACTTTGCTCTTCTTTATGGGCGCTCGG
TATAGAAAAGAGGGCGGTAAAATGCGCGACATGCTTTTCCAAATACTTGAAAATGAAGAT
GATGTGGTGATAAAATCTGGAACGCAAACGTAG
>FCD_00021781	-	
ATGGCGAATTTCATTCTTCGAGTGCCCAACAGCTTCAGAACCTTCTCTGCTTGTGCTTCT
TCAAACGGGGCTGTTGGTCCGACGAGCAGTAGGCCAGGGCCAGTGGTGGTGGAGATTCCG
CTTGAGAAGATAAGGAGACCACTCATGCGAACCAGAGCCAACGACCCAGACAAGGTCAAG
GATCTCATGGACAGCATCAGTCAAATCGGCCTCCAAGTCCCTTTCTTGTCATCTTTTATG
ATCGCCATCCAGTTAATGCCTCTACCTTCTAGCTCGGTTTTAAAAGATGGAGTTTTAGCT
CTCAAGAAGATTAATAGAAGTTGGAATTCGGTTGCTATGATTGATGTGCTTGAGGTTGAT
GGGGTTTATTACGAGGTTGTTGCGTCATGGACAATGGCGGCTTCTCCGGTTGTCATCGCT
ATGAAGCTCATCAACGCCTTGGCCTCCCTACAATCCGTTGTAAAGTTCGCCGCGGAACAA
AAGAAACTCTAA
>FCD_00021780	+	
ATGGCGAAATCGAGATCACATTTCTCAAGTCAGGATTCGTCATTGTCGCCTACTTCGGTA
AGATCGAGAGAATGGGAAGGTCCGGCAAGATGGACCGAGTACTTGGGCCCGGAAGTGACA
CCTAGGAGCTCTAGGAATCCTAGTATTGATGGTCATGTTCAGAGTTCAGTTGGGTCCCAT
AAGGGTATAAATATGCAGTGGGTAGTCCAGCTTACTGAAGTTGCCAAGGGTCTTATGGCT
AAAATGTATAGGCTAAATCAAATATTGGACTACCCGGATCCAGTTGGCCATGTATTTTCC
GAAGCTTTTTGGAAATCAGGTGTGCTTCCGAACCATCCAAGACTCTGCGTGTTGCTCTCA
AAGAAGTTTCCCGAGCACTTTAGCAAACTACAGCTTGAACGTGTTGACAAGGTCGCTTTG
GATGCTTTGCATGATAATGCAGAACTTCATTTACAAAGCTTTGAGCCATGGATTCAGTTG
CTTCTTGACCTGATGGCATTTCGAGAACAAGCTTTAAGACTCATTTTGGATTTAAGCAGT
ACTGTTATTACTTTGTTGCCCCATCAGAACTCACTTATCCTACATGCGTTTATGGATCTC
TTTTGTTCATTTGTTCGTGTTAATCTTTTCTCGGAGAAGATGCCAAGGAAGATGATGCTA
CAAACGTACAACCTTTTGCATGCCATGGCAAGAGACGAACGGGATTGTGATTTTTATCAT
CGGTTGGTTCAGTTTATAGACTGCTACGATCCACCGTTGAAAGGATTACAAGAAGATCTA
AATTTTGTGAGCCCGCGTATTGGAGAGGTACTAGAGGCAGTTGGCCCTATTATATTTTTA
TCAACAGATACAAGAAAGCTCAGAAATGAGGGTTTTTTGAGCCCATATCATCCTCGATAT
CCAGACATTCTAACAAATTCTGCTCACCCAATGAGAGCTCAGGATCTAGCAAATGTTACG
TCTTACCGGGAATGGGTATTATTTGGATATCTTGTTTGTCCGGATGAGCTGCTTCGTGTT
ACTAGCATTGACATTGCTCTGGTTGTACTGAAAGAAAATACGGTACTCACATTATTTAGG
GATGAGTACCTACTTGTGCATGAGGATTATCAGCTATATGTTATGCCAAGAATTCTAGAA
TCAAAGAAGATGGCAAAATCTGGTCGCACCAAGCAAAAAGAAGCAGATTTGGAGTATAGC
GTTGCAAAGCAGGTTGAAAAGATGATTGGTGAAGTGCACGATCAAGCATTACTATCATGT
GATGCCATACATCGTGAGAGGAGAATATTATTGAAGCAAGAGATAGGGCGAATGGTACTT
TTTTTCACTGATCAGCCTAGTTTATTGGCTCCAAACATACAGATGGTGTTCTCTGCCTTG
GCTTTTGCTCAATATGAGGTCATCTGGTATTTCCAACATGTAGGAATTGCATCATCAAGA
TCTAAAACTGGTCGAGTGGTACCAGTTGACATAGATCCAAGTGATCCAACTATTGGGTTT
ATATTAGATGGAATGGACCAACTCTGCTGTTTGGTGCGCAAGTATATTGCAGCAATTCGA
GGTTATGCGTTATCATATCTTTCTTCCTGCGCTGGTAGAATTCGGTTTTTGCTTGGTACT
CCAGGAATGATTGCTCTTGATTTAGATGCAAGCTTGAAAGGACTGTTTCAGAAGATTGTT
CATCACCTTGAAAGCATTCCAAAACCACAGGGTGAACATATTTCTGCAATCACATGCGAT
TTATCTGAATTCCGAAAAGATTGGTTGTTGATATTGATGATAGTTACATCCTCACGGTCA
TCAACAAATATAAGACATTTGGAGAAAGCTACAGTTTCCACAGGGAAGGAAGGACTATTG
TCGGAGGGAAATGCTGCATACAATTGGTCCAGATGTGTTGATGAACTAGAGTCTCAATTA
TCAAAGCATGGCAGTCTTAAAAATTTGTACTTCTACCATCAACACCTTACAGCTGTCTTC
AGGAACACTATGTTTGGCCCAGAAGGACGCCCTCAACATTGTTGTGCATGGCTTGGTGTT
GCTAGCAGTTTTCCGGAGTGTGCTTCCCCCATTGTTCCGGAAGAGGTGACTAAAATTGGG
CGGGATGCAGTCCTTTATGTTGAATCTCTTATTGAATCTATAATGGGAGGGCTTGAGGGC
TTAATCAACATCCTCGATTCTGAAGGAGGGTTTGGTGCTCTAGAGATCCAACTTCTTCCA
GAGCAGGCAGCTTCTTATATGAATTATGCATCAAGAGTTTCGATGGCTTCTACTAAATCT
CCAAAGGGAGCAGGTGGTTATCCTTTGCCTGGCCATGAAAGCCATCCTGAAAGTAATAAT
TCTATCAAAATGTTAGAAGCGGCAATGCAGAGGTTGACCAATTTATGCTCAGTTTTGAAT
GATATGGAGCCAATATGTGTCTTGAATCATGTCTTCGTCCTGAGAGAGTACATGAGAGAA
TGCATCCTTGGGAACTTTAGGAGGAGACTGCTTGCAGTACTGAAAACTGATAATGATTTA
CAACGCCCTTCTGTTCTGGAATCACTGATTCGCCGTCATAACAGTATCATCCATCTAGCA
GAGCAGCACATTAGCATGGACCTAACACAGGGTATCCGAGAAGTTCTACTCACAGAATCC
TTCTCGGGACCAGTTTCTTCCCTGCATATGTTTGAGAAACCAGCAGACCAACTTACAGGA
TCTGCTACCGAAGCTGTTTGCTACTGGTACATTGAAAACATAATCAAGGATATATCAGGT
GCCGGAATTCTTTTCGCTCCTATGCACAAATGCTTCAAGAGCTCTAGGCCTGTTGGTGGA
TACTTTGCTGATTCAGTCACTGATCTAAGAGAGTTGAAGGCTTTTGTTCGTATTTTTGGT
GGTTATGGAGTTGATAGGCTCGACAGAATGCTGAAAGAACATACAGCTGCTCTTTTAAAT
TGCATAGACACTTCATTGCGCTCAAACCGTGAAGTGCTAGAGGCGGTTGCTGGCAGCCTA
CATTCTGGTGACAGAATAGAAAGAGAGGCGTCTATTAAGCAGATTGTTGATCTGGACACA
GTAATTGGATTCTGTGTTCAGGCTGGTCTAGCCCTGGCTTTTGATAGACTGCTATCCGAA
GCTGCAGGTGCTGTGCTTGAAGAAGGTGCACCCTTAATTCATTCATTATTAGCCGGAGTA
GTCAAGCATATTCCTGAAGAACTGCCTGAAAATAAGGAAATTAGAAGAATGAAAGCGGTG
GCAAACAATGTTGCTATGGTTGGTGATCATGATTCTCAATGGGTGAGACTTATCTTGGAA
GAGGTCGGTGGTGCAAATGATGGTTCTTGGAGCTTGTTACCGTATTTATTTTCCAGCTTC
ATGACTTCTAATATCTGGTACACAACTGCCTTCAATGTTGATACAGGAGGCTTCAACAAC
AATATCCATTGCCTTGCAAGGTGTATCAGTGCTGTAATTGCAGGAAGTGAGTTTGTTAGA
TTGGAACGTGAACATCAGCAGAGACGTTCTTTCTCTAACGGACATGGTGAGGCAGGGGAT
TCCGAGATGCAAAGCCGTTTGTCAGCTGAAGCAAGCATAAAGTCCACAATGCAGCTCTTT
GTCAGATTCTCTGCCGGAGTCTTACTGGATTCTTGGAATGAAACTAACAGATCTCATCTT
GTAGCACAGCTTATTTTCCTAGACCAACTTTGTGAGATTTCACCGTATCTTCCACGAAGC
TTGCTCGAATCCCATGTTCCTTACACCATTCTGCGTTCAATATATAGCCAGTACTACTCA
AATTCTCCAATCACGCCACAGGCATTATTACTAAGTGTTTCACCCCGCCATTCACCTGCT
CTCTCACTTGCACATGGGTCTCCTGTAGTACGTCAGCCCCGCGGTGACTCTACTCCTCAA
TATAGTGGTAACGATTCCGGTTTCTTCAAAGGATCGTCATCCCATGGCCCGGATCACCTA
TACAATACTGACAATGGAAGCTCACGGAGTGTTGAAAGCAAACACAGGAATGTTCGCCGT
TCTGGACCCTTGGATTACAGCTCAAGCCGGAAGGTGAAGTTTACCGAAGGCTCAGCTTCT
GGGAGCAGTGGTCCCAGTCCATTGCCGAGATTTGCAGTGTCAAGATCAGGACCATTGGCC
TACAAGTAG
>FCD_00027420	-	
ATGTCCAAGGTGAAAGAGGTCGACGACGAGTTTGAAGCAATCCTTGAGAACCTTGAGCCA
AATGAAAAAGAGTTGATAAATGGTAAACCTTATTATTACCATCAGGGATTTTGGATTGCA
GAATTTTTGTTTAGATCTACAATATCTGCTCAGAGAAACTTTGTGGCACATGAGGATGAC
ATTATTTTGGCATCTCTCCCAAAGTCAGGAACAACTTGGTTGAAAGCTCTTGTGTTTTCA
ATTGTAAACCGCACTCGTTTTGCACCCACAGATAGCCCTCTCCTTAAAGTAAACCCACAT
GTTGATTTGGAAGACTTTTTCGATAAATTTTGCCGTGGAATCCACGGTTCTGGACCATTT
TGGGACCACATTTTAGGGTATTGGAAAGCAAGCTTAGAGAGGCCTCACAAGATCTTGTTC
TTGAAATACGAGGAGTTGAAGAAGGACATTGATTTTAACATTAAAAGGTTGGCAAAGTTT
CTAGGGTTTCCTTTTTCGGAAGAGGAAGAGAGGCGAGGGATCGTGGAAGAGATATCAACA
TTATGCAGCTTCGAAAAGATGAAAAACTCTGATGTGAACAAGAATGGTCATTGGGCATCG
GGAATTTCAAATAGTCTATATTTTAGAAAAGGTGAGGTCGGAGACTGGAAGAATTTTCTC
ACACCTTCCATGGTGGAGCGTATGGAAAAGCTCTTGCAAGAAAAATTTGGCGAGCATAAT
TTGACTTTTGAATTATCTGATCTCTAA
>FCD_00027464	-	
ATGAAGAAGAAGAACAGGAAAAGTCGGAAAAATTTGCTCGAAAATGAAGAAGAAGCAGCT
CCTGGCTCGCTGATCCTAACGACGAAAGACGCAGACGAACGAATGTTGGACAGAGGGGAA
ACAGTACTTGGGCTCGACGAAGAAGAAGGAGTTCAGGAGAACGAATAG
>FCD_00027421	+	
ATGGAGGGTAGTGCTAAGTTGAGCTTGATTTGTCACTTTCTGTTGCTTTTGTTTCTTTCA
TCTTCACATCTAGAGATTGTTAAGATCTGTTCAGGTCAAGATGATCAAATTACAAGTGTG
AGATGCATAGCAAGTGAGAGAGATGCACTTGTTTCTTTCCAGAACGGCCTCACTGATCCA
TCAGGCAGACTCTCTTCATGGGTTGGCGAAGAATGCTGCAAATGGGAAGGAGTTGAGTGC
AACAACCGAACTCGACATGTCTCGAAGCTCAACCTCAGAAATCCTTATCACTCTGTCGAT
GTTGGACTAGTTGATGACGACCCGACTGCGGCCTATAAAAGGTCTTGCTTAGGTGGTAAG
ATAAACTCTTCTTTGGCCAAGTTGAAATACTTGAGTTATTTGGATCTAAGCATGAACAAT
TTCGAAGGAATCCTGATTCCTGATTTCTTCGGCGAGATTTCGAATTTGAGGTGTCTAAAT
TTATCTTTTGCATCATTTTCTGGAGAGGTACCATCTAATCTAGGACAGTTGTCAAGGCTG
CAGTATCTTGACCTCTATGCTGATTCCTATCTTGGTGTATCCACTGGGGAATTGAGAGCT
GAAAGCCTGAATTGGCTTTCGGGTCTTTCTTCGCTAACACATCTGAATTTGGGATTTGTG
AAACTCAACGGGGTTGGAGAAACTTGGCTTGAAAAGGTCAACTTGCTTCCTTCACTAGTG
GAGTTGAATTTGCATTGGTGTGAGCTTCAGGGCTTACCACTTTCACTTCCATTTAGTATT
AACTTCACATCGCTTTCGGTCCTTGATTTGTCCGAAAATTCGTTTAATTCCCCGATCCCT
ACCTGGTTGTTCAATCTCACCAGTCTTAGGAAGCTTCATCTGACTTGGAACTTTTTCCAG
GGTCCAATTCCCCAGGACATTACAAATTTGAAACTCTTGGAAGATCTTGATTTATCTGAT
AATTTGTCTCTTGAAGGTCATATTCCAGGATTTCTTGGAAACCTCTCCAACTTGAAGCGT
TTAGACCTTTCGGCAAACGAATTCACCGGTCATATTCATGAATTTCTGAATGGTCTCTCA
GCTTCTACCTCAAACGGTACTAGATTATTGTCTCTGGATTTAAGTTCCAATTCTCTTGTT
GGTGAGTTGCCCGAATCTTTGGGAAATCTTAGAAATCTGCAAATTCTCATCCTTTCGGGA
AATGCCTTTTCTGGTTCGATTCCGGCATCTATTGGAAGACTGTCGTTCTTAAAAGTGCTA
GACCTTTCCTACAACAATATGAACGGAACAATTCCCAAAAGTTTCGGCCAGCTATCTCGA
CTAGTCGATGCTAACTTGTTAATGAATTCTTGGGAAGGTGTTCTTACAGAATCACACTTG
ATGAATCTCAAAGGCTTGAAAAGTCTCAGAATCACAACAGAATCAACCAAGTCCCTTGTT
TTCGATGTGCCTGTTGAGTGGCTTCCCCCTTTCAGGCTCGACTATATCCAACTTGAAAAC
TGCAGGGTTGGTCCTTTACCTCTGTGGCTTCAGGTTCAAAGTGAACTCACCTTTGTCACT
CTCAGAAACGCTGGAATCTCCGGTACAATACCGGACCAATGGCTTTCAGACTTATCCAGT
CGGATAATCAGATTAGACCTTTCTAAAAATCAAATTGAAGGGAAACTGCAGCCACACCAA
TTGGCATTTCCACACCTGCAAGCTATTGATTTGAGCTCCAACCGCTTCGATGGCCCTCTC
CCACATTGGTCCATCAATGTGGCTGAGCTATTTCTCGAGGCCAATTCGTTTTCTGGTCCT
ATCCCTGAAAACCTTGCTCAATTAATGCCGAGGTTACAAAAATTCCACCTCTCATGGAAC
CATCTAAGTGGTGGAATTCCTCCGTCATTATGTGAGCTACAGAGCCTGCAAGTTCTCTCC
CTAAGAAGCAATCACTTCTCCGGAGAACTTCCGAATTGTTGGCATACATTTGCCTTGTGG
GGTTTTGATGTAACAGACAACAACTTATCTGGAGTCATTCCAAACTCCTTAGGTTCTCTC
CCTTCACTCAGCGTGTTGATGCTACGCAACAACAATCTCCATGGCGAGATTCCTTCGTCC
TTACAGAACTGCTCCGGTTTGACCACCATTGATCTCAGCATGAACAACTTCACTGGAAAC
CTACCATCATGGCTAGGGGGAAGAGTACTAGATTCGCTTTTCATGCTACGCCTCGAGTCA
AACAATTTTGCAGGCGACATTCCACAAGAGCTATGCAGTCTACATAATCTCCACGGGCTT
GATCTTTCCGACAACAACTTCTCAGGTGTCATGCCCAAGTGTTTTGATAACTTGACAGCC
TTGGTGTTCAGCAACAGCAGTGAGGTATTTGAAAATCTCTTGTATGTTGTGCTGAGAGGA
AGACAGCCCGAATATGGCAGCATTTTGGCGGATGTCAACAGCATTAACCTTTCGGGAAAT
GACTTGAAAGGAGGAATCCCGGATGAGATTACGAGCATTCATGGCTTGCACAAGCTGAAT
TTGTCAAGGAATCATCTTAGTGGAAAAATTCCAGAGAAGATTGGGAACTTGGAGGGATTG
GACACGCTTGATCTGTCGCATAATCGTCTTTCGGGGACAATCCCTCAGAGCTTGTCTCAT
GTCATTGCTTTGAAACACTTGAACTTGTCATACAATAACCTTGAAGGGAAAATTCCGCAG
CTCCCACAGTTCAATGATGCTTCAATTTTCGCGGGAAATTCATTGCTTTGTGGTGATCCT
CTTCCCACAAAATGCAAGACTGCCACTTGA
>FCD_00027465	+	
ATGGAAGAAGCTGTAAAAGAACAACCCCAAAAGCCCACTGAGGAAGCCTCCGAGCCACCG
AAGGTTGATGAGGCGGTGGCGGCACCGCCAGCTAAGGCAGAGGAAATGGTGGCAGAACCC
CCTAAGCCTTGA
>FCD_00027422	+	
ATGGCAACGATGGACGGGGACGGCGATGGCTTTGGTGATGGCGATTGCGCTGGCGACGGC
AGGGCTTCGGCAACTGCCACTGGCACTGGCAAGGTAGTGGGAGAGCAGAGAGAGAAATGA
>FCD_00027466	-	
ATGGTAGTAGGCTCTAGCGTCGGATCTGGGTGGAAATGTTGGTGGCTCCGGCGTCGGATC
TGTGAGGGTGGAAGAAAGGGAGGAAGGGGAGGCGAGAGAAGGGGGTTTGTGGGGGTGGTG
GTGGTGGTGGTGGTCTCCGACGTCGGATCTGTGGGGGTGGGAGAGAGGGAGGAAGGGTAG
>FCD_00027423	-	
ATGGCGAAATCCATGAGGTCGAAGAGGGAGAAGCGGCTGAGGGCCATTAGGAGGGATATG
GTTGAGCCTTTCTACGATAACAAAGACGCCGCCAAGGTCGCCGCCCTCGAAGCCGCCATG
AACGCCCCTAAGCTTCACGTCAAGCAAACCACCACCAACTCCTCCTCTTCCATGGAAGCC
TTCACCGTCGCCGAACCTACCTCCGCCGCCAACGGCATGGATATTGAAATGGCTGATAAC
AATCAAAACAAGGGTTCGCTAAAGCCAACCGGAGGGATAGGGAAGAACTCGAAAAGGCAG
TTCAAGGTTGGAAAAAGGCGTCGTCATGGAAAGGGCAAAGGCAAGGGCAAGGTCAAGAAG
CGTCACATTTAA
>FCD_00027467	+	
ATGGAGCCCACAAATTCTTTGAACCCGGATATAAACCACATTGACCCGGGAAACGCTGAT
GGCGATGCGCCAGGGGTGGAGGATCTTAGGATTAGTATTGTTGAAATGGCCGCAAGGGTC
GATAAGCTTGAGATAAGTGTGAATGAGGTTGAACAATTTTATTCAACTAAAGGGAGCTCA
ATTGTGAAGGACAAAGACAGGGAGAAACATTTCAGTAATTTTAAGCTGCAACAGCAAGAT
GCATCACAAAGGGAAGCGGCTGCTTCAAGGAGAATGCAAGAACTGATGCGACAATTTGCC
ACGATATTGCGTCAGATCACTCTGCACAAGTGGGCGTGGCCTTTTATGGATCCTGTAGAC
GTTGAAGGTCTGGGTTTGCTCGACTATTATCAGGTAATTGACAAGCCCATGGACATCGGT
ACAATAAAAACTAAAATGGAGGCCAAGGATGGTACTGGGTATAAGAATGTCCGCGAGATA
TATGCCGACGTTAGGCTGGTTTTTAAGAATGCAATGAAATACAATGATGAAAAAGATGAC
GTCCATGTGATGGCCAAGACTTTGCTAGAGAAATTCGAAGAAAAATGGCTCCAGCTTTTG
CCTAAAGTTGCTGAAGAGGAAAAGAGACGAGAAGAGGAGGAAGCCAAGGCACAGTTAGAC
ATGCAGCTTACCCAGGAGGCTGCTTATGCAAGCATTGCTAGAGATACAAGGAATGAGCTT
TATGACTTGGATATGCATTTGAGGCAGCTGAAAGTTACGGTGGTTAAGAAATGCAGGAGA
ATGTCCACCGAGGAGAAAAGAAAGCTCGGAGCTGCTCTTACTCAATTGTCTCCTGAGGAT
CTCAGCAAGGCACTGGAAATAGTGGCTGAGAATAACCCGAGCTTCCAAGCAACTGCCCAG
GAAGTGGATCTTGACATTGATGCTCAGAGTGAATACACATTATGGAGATTAAAAGTGTTT
GTAAAGGAAGTGCTCAAAGTTGAGGGAAACCATGGTAGCAATAACGCCGCAGCCAACAAT
AGCAATGACGACAACAAAAAGAACAACTCCAAACGACGAAGGGAAATATGTGACGCTCTC
GCAAAGACTGCTGTTAAAAGGACCAAAAAGCTCGCTAATTTGTGA
>FCD_00027424	-	
ATGCTCAATTCTGGAATGGCTAAACTGGATCACATCTTGTCCATTGGGAAACCCTATCAT
GACCATCACGAATTAAGCTACACAGGTAAAGCTTCGACCTCCAAGATCACTTTTGTGAAG
GAGTCAACACCTCCAAATCCGAGCCCCTATTCAGGTAAGAAGTCTAAACTTGCTCCTCTA
AGGCGTAACAAATCATTTCTGAAGAACTTTCAAGAGTGTGCTCTCAGTCAAGTCACCTAT
AGAGACGGAGTTAAAAATTGCATTCTAAGAAAAGGAACTCTTGATGTAGAAGGATTACCT
AGACTCAAGAATGTGCTACTTGTAAAAGGACTTCAAGCAAACCTGATAAGTGCTATTCAT
GGTGTTTCTAAACTCGGAAAAAGACAGCCTGGTATTTGCGGACCTTGTCATATTGGCAAA
CAAGTGAAGGTGTCTCACAAGGTGTTGTAA
>FCD_00027468	+	
ATGGAAGGAAAAAAGCTAAGGAAGCAGCAATCGAAGGACCCATTCGAAGCTGCGTTTGAG
GAGCAACAGCAACAGCAACAGCAGCAGCAACAGCATCACCATCACCAAGACGATGACGAT
GACGATTACGACGACTACGACTCTCCTCCTCCTCCTCCTCCCAAATCCCCTTCTGCTCCT
CCTTTGAATTCTCAACCTTATCTCAATCCTCCTCCGATTTCTGCTCCGACGACGACGACG
ACGACAAATCCTCCTCCGAATCTTGTAGAACAAGAAGAAGAAGAAGACGACGACGATGAC
GACGCTCTTCCTCCTGTCGTTTCCCGAGACCCACAACCCTCTTCCTCTTCCTTATCCACC
GTCCCTGCTCCCTCCACGACACCGTCTTTGCCGTCGTCGTCGTCGTCTCGGGCCCACCAG
AAGACTCACAGGGACGACGATGACGACGAAGAGGAGGAGCACATGGACGTCGAGCTCGAC
AAGTTCCCTTCCACCGCCGATCCCGCTAAGATGGCCACCATGCAATGCAATGGATGTGTT
ATAAACTCCGACCAAACATGTAATGCATTTGAACAAGCGATCTCAGTTATTCTGGATATG
GAAATGTTCTTGTTTTCCACATGTATTTTGAGCGGTTTGCAAATTGACGATTCTTCAGCA
GACTTATCCGGAGTTTTGTTAGCTAGTATCACTGGAACCCAGAAAATATCTGTGCCTATG
ACAATTGTAGTCTCCGGTATAGCAAAGATGTTCGTTGGTGAGCTTGTTGAGACAGCTAGA
ATAGTCATGACTGAGAGGAAAGAATCGGGGCCAGTTAGGCCTTGCCACATTAGAGAAGCA
TATAGAAGGTTAAAGCTGGAAGGGAAAGTACCACAGAGATCTGTACCAAGGCTCTTCCGC
TAG
>FCD_00027425	-	
ATGTTCTATTCTGATTCTGAATGCAATAGTGGTAATGAAGAGCTCAGTGACAATGAGATT
GAGAAGGCTTACGAGAAGATATACTTCAAGTGGGTCCAGTTGTGCAAATTGAACAAGAAA
TTGGAAGATCATGTGATTGAGTCAGTGAATGAAAGGGATTCTCTAAAGAAGGCAGTGGTT
AATTATGAAATTCAGGTTACCGAGAAGGATAAGAAGCTTTAA
>FCD_00027469	-	
ATGCCTTATCGACTTTCCACAAGAGATGAGTATTTCAACAATGCATCCACTACTAGCCAT
TTCTCTCACCATGAGGGAGACTTGAGAGACCACCTTAGGGCTCGCCGAAGAGAGGTGCGT
AATGAGGATTCAAGGAAAGTCGTTCAAGAAGCCAGGCAAATAATCCAACGGTATGGTGAT
CGCCTTGGAGTGCTTCCAGCGCCATGCATATAG
>FCD_00027426	-	
ATGAGTTCAACTGCATTGTCGTCTTCATTTGGTACTACAAGTAGAAACACCAAATGCAAA
CCCAGAAGGCTTCTCAACTGTCATAACAGAAATCTTATCTCATCAACTGTCAAAGTCTCA
AACAGCCGCCATTTCAACCAAGATAAGCTGCAAGTAAAAGCGAAGCCGGCTTTGTTTGGG
AGGAGAGAAGCCATTGGTGGTTTTGGGGTCTCATTTGCAGCTTTGGAAGGAGTTTTGACT
CAACTGTTGCAGGCCTCTGAGAGTGCGGCAGCTGAAGGTGGTGGTGGTGAGGCATGTGAG
TTGAGTGTGGCAGCCTCTGGACTTGCTTTCTGTGACAAAGTTGTGGGATTTGGCCCCGAG
GCCGTCAAAGGACAGCTCATTAAGGCACACTACGTTGGGAAGTTGGAAAATGGAAAGGTA
TTTGACAGCAGCTACAACCGGGGGCAGCCTCTTACGTTCCGAATTGGTGTTGGTGAGGTA
ATCAAAGGCTGGGACGAAGGTATTCTAGGCGGCGATGGAATTCCTCCTATGCTTGCTGGG
GGAAAGCGCATCTTGAAGCTTCCTCCAGAACTCGGGTATGGCGTGAGAGGCGCTGGGTGT
AGAGGAGGCTCATGCATAATTCCTCCGAATTCAGTTCTCCTTTTCGATGTGGAGTTCATC
GGCAAGGCATGA
>FCD_00027427	-	
ATGGTGATCAAGGAAGGCCTATACCCCGACGAGGTAACCGCGGGAGCGGTTCTGTCGGGT
TGTACCCTTATGGGCTTTCGCGGGTTGTTGGAAGGGAAATCGGTTCACAGGTTTCTAGCC
AAGAATGGTTGGCAATTGAAGGTCCAACTCGGGACGATTTTAGTTGACATGTACGCCAAG
TGCGGGTCCATCAGCAGTGCCCTCCAGATGTTTGATTTAATGCAGGGGAGGAATGTCATG
ACTTGGACTGTGCTTATTTGCGGCATGGCACGACTTGGGTATGGTACGGAAGCCCTATCC
ATGTTTGAGACGATGCAAAAAGAGCGTGTTAGACCCAATGAAGTGACATTTACTGGGATT
ATACATGCCTGCGCGGATGCAAGACTTGTCGCAGCAGGCCGGAGATTTTTCGAGATGATT
GAAGAATGCGGGTTGGAGCCTAGGATTCAGCATTATGGATTCATGGTTGACTTGTATGGG
AAAGTGGGGATGGTAGAGGAAGCTTATGATGTCACAAGGACAATGAAACTAAAACCTAAT
GTTATTGTGTGGACCTCGTTCTTGTCTGCTTGTAAGGAGCGTAGAAAGGTTGAGATGGCT
GAGAGAGTGATTGAGCAGGTGTTGAGTGATGTGAAGCCAGAGAATGATGATGGGGTTTAT
AGTCTTATTTCTTACATGTATGCTTTGGATAGGAATTGGAATGATGCAGAAAGGGTGTGG
AAACTAATTTTGAGAGATCACCCACCATGA
>FCD_00027460	-	
ATGCCTATACTTGTCCAAGTCACGACCAAGCAAGCTCAAATTCCTGAGGAGGATGCAACA
AAAGCTCGTGATCCTGACTCCGGCAATCACGACCTGGAGAAGGTCGCGCCGAAAGCTTGC
GATCCCAACTCCGGCAACGAAATCTTGCAATCCCAATTCCGCACCGTTCTCTTTCACCGC
CGGCCTCCGAAGCTTCGATCATCTCTCTCATCTCCGATTCTAGTCGCTCCGGTCATGAAA
CTCCAGATTGCCTTTGCAGCTCTTTCTCTTTCACCGTTGGCCTTTGCAGCTCCGATCGCC
TCCCACAGCTCTGATTTGAGTTGCTATAGATTGCTCAACTCCGAACCACTCCGATCAACT
TTTCGTCCCCCTCGACTTCGACCAGGTGAAGGTCCACCAAACACCACTCGGCCTCGTCCA
GGCCTCGTCCGTGAACGATCGACACTGCTGTCTGGCAGCGACGATGTTGTTTTCGGCGGC
GGGATCGGGCTCTGTTTGCAACCAACTCCCCGCCTTCACCTCCACCTCCATGGGCTTCTC
TACCACCCAGACCACCACCATTTTATTCGGCTACTCTCCATCTGA
>FCD_00027461	-	
ATGGAACCCACGTCCTCAATTAATTCCCCAGGAAACGACCAGCCTCACCTCTCAATCCCC
ATCAAAATCGACCAAAATACTCTCCATCCTCAAGAAAACCACTCATCATCATCTTCTTCA
TCTCAAGAAACACCACCAATTTCTTCACTTGTAATCTCCAACAAGCACAACAACGCCTAC
TATTTCCCTCTCTTGTTGATCAACTTCCTCTTCCTCTTTGTGGGTTCCGTCTCTTCAAGC
TTGCTCTCCAAGTACTATTTCAACCACAAGGGCTCTAGCATATGGGTCTCCACTTGGGTC
CAATCCGCCGGTTTCCCTCTCCTTTTCCCTCCCATTTTCCTCCCCTTTTACCTCTTCAAA
ACCACCCAAAGAAAGCCCTTCTCTCACTTCACCCCGAGAATCTTCACTCTCTCCATCGTC
ATAGGCCTCCTCTTAGGCCTAAACAACCTCCTCTTCTCTTTGGGAAACTCGTATCTGCCG
GTCTCAACCTCGTCCCTTCTCTTGTCCTCCCAATTAGCCTTCACCTTAATCCTCTCCGTC
ATCATAGTGAAACAGAAGATCACCTTCTCAAACCTCAACTGCGTTGTTCTCCTAGTCACA
AGCTCATTCCTCTTGGCCTTGGGCTCAAACCATGACAAGCCTGAGGACTTGACAAAAACG
AACTACTTCCTAGGATTTGTGTCCACAGTAGGAGCAGGTCTTCTGTTCGCTCTCTATCTA
CCCGTCATGGAGAAGATATACCGCGAGGTGTATTGCTACGCCATGGTGGTGGAAATGCAG
GTGGTGATGGAGGTGGCCGCCACGGCCCTCGCCACTATAGGGATGGCGGTGGAAGGCGGG
TTTTCGGACATGAGGAAGGAGAGCCTCAAGGCTTTCGATAAGGGGCCGGCGGGGTATTGG
ATATCGGTGTTTTCAAACGTGGTGACGTGGCAGCTGTGCTTCGTCGGGACGGCCGGGATG
GTGTTCATGACGACGTCGTTGACCGGGGGGATTTGCATGACGGCGCTGATGGCGGTGAAC
GTGTTGGGAGGGGTGGTGGTGTATGGGGATAAGTTTGGAGGGGTCAAGGCTGTCTCCACT
GTTCTCACTTTGTGGGGATTCTCCTCCTACGTCTATGGCATGTACATCAAGACCAGCACA
GATCCTCAGGAGACAGATCATCACACCATCAACAACAATCACCACAGTTCCCCTGATCAT
CACCATGGTCATCATGATCACAACAATGTTGCCCAAGGCATGGAAATGGTTCCTATATAT
GGTAATGCATAG
>FCD_00027462	+	
ATGGAGGCGTTCGGCAGCGGGGGATACGTTGTGGACGAGAAAGCCGTGCGAGTCGAGAAC
ACTTTCCTCGACTTCCTCAAGAGATTCAGGGTTTCCGGGGAGTTGTTCTACGACGCAGAG
ATCGAAGCAATGAGACAGATCGAGTCAAATACGATGTTCGTGGACTTCTCCCACGTGATG
TCGCACAGCAACATTCTCCAGAAGGCCATCTCCGACGAGTTCTTGCGCTTCGAGCCTTAC
CTCAAGAACGCCTGCAAGAGGTTCGTCATGGATCAGAAGCCCACTTTCATCTCCGACGAC
AACCCTAACAAGGACATCAACCTCGCCTTCTTCAACCTCCCCGTCTGCAAAAGGCTGAGG
GAACTAACAACTGCTGAAATTGGTAAACTTGTCTCCGTGAGTGGAGTGGTCACTCGCACA
AGTGAGGTTCGCCCGGAGCTTCTCCAGGGGACTTTCAAGTGCTTGGACTGCGGAGGAGTG
ATAAAGAACGTCGAGCAGCAGTTTAAGTACACGCAGCCGACCATATGTGTGAATGCAACC
TGTGCCAATAGAGCAAAGTGGGCGTTACTTCGGCAAGAAAGCAAATTTGCCGACTGGCAG
AGGGTACGCATGCAGGAGACTTCCAACGAGATACCTGCAGGTTCCCTTCCCAGATCCTTG
GATGTCATTCTCCGCCACGAGATTGTAGAAAAGGCCAGGGCAGGAGACACGGTCATCTTC
ACGGGCACAGTGGTTGTGATACCCGATATAATGGCATTGGCCTCTCCTGGAGAGAGAGCG
GAATGCCGTCATGAAGGTTCTCAGCAAAAGAATTCGATGGCCGGACAAGATGGTGTGAGG
GGCCTTCGAGCATTAGGCGTGAGAGACCTCTCTTATCGTCTTGCATTCATTGCCAATTCA
GTTCAGATTTGTGATGGTAGGAGGGACACCGACATCAGGAATAGAAAGAAAGACGCGGAT
GAAGATGAGAACCAGCAATTCGCTGCAGAAGAGCTGGATGAAGTTCAGAGAATGAGGAAT
ACCCCTGATTTCTTCAATAAGCTGGTTGATAGTGTTGCCCCGACTATCTTTGGTCACCAA
GATATAAAGCGAGCCATCCTGCTTATGCTTATGGGTGGTGTCCACAAATTTACCCATGAA
GGCATCAACTTGAGAGGTGATATCAACGTTTGTGTAGTTGGAGATCCTAGTTGTGCAAAG
TCTCAGTTTCTAAAGTATACTTCTGGTATAGTTCCACGGTCCGTTTACACATCTGGAAAA
TCTTCGTCAGCTGCTGGATTAACTGCAACTGTGGCCAAAGAACCAGAAACTGGAGAATTC
TGTATAGAGGCTGGTGCGCTGATGCTAGCTGACAACGGCATTTGTTGCATTGATGAATTT
GACAAGATGGACGTTAGAGATCAGGTTGCCATTCACGAAGCCATGGAACAACAAACTATA
AGCATTACAAAGGCAGGAATACAAGCAACATTGAATGCTCGAACATCAATTCTTGCTGCG
GCCAACCCCACAGGGGGCCGCTATGATAAAACTAAACCCCTTAAGTACAATGTTGCTCTT
CCTCCCGCTATTCTTTCAAGGTTTGATCTGGTATATGTCATGATTGATGACCCAGATGAT
CAAACCGATTACCACATTGCCCACCACATTGTCAGAGTACATCAGAAACGTGAAGAGGCA
TTAACTCCTGCATTCACTACTGCACAACTGAAGCGATACATTGCATATGCAAAAACTTTG
AAACCAAAGCTAAACGCAGAAGCCAGAGAACTTTTGGTGGACTCCTATGTTGCTCTTCGC
AGAGGTGATACAGCTCCTGGAAGTAGAGTTGCTTACCGCATGACTGTTAGGCAACTGGAG
GCATTGATCAGACTTTCAGAGGCCATTGCTAGAAGTTCAAGCACGCCATGTCCGCTTGGC
TGTGAGATTGCTGAAAACATCCATAATCAGGCAAGAATTATATTTTTATTCTCCATCACT
TTTGTAGAGTCCAGTGAGATTGATCTGTCTGAGTATCAAGAAGAAAATCACGGTAGTGGT
GACAACGTTAATGGTGGTGAAGGTGGTGATGGAAATGATGGTACCGGTCAAGGTGATCAT
GAACCAAATAATGCTGCCTCTGAGCCAGCTTCTGGTGACCAGGAAAATGGAGGGGGTACT
GCAAATCAGCAAGGAAAGAAACTTGTGATAAGCGATGAGTATTTTCAGAGGGTTACCCAA
GCCCTTGTCATGTGTCTTAGACAACATGACGAAGCTGTCATGCAACAAGGGACTGGACTG
GCTGGAATGAGGCAGAGGGACTTGATTGAGTGGTATGTCAGACAACAGAATGAGAAAGAG
AACTACAGTTCGATGGAGGAGGCTACAAAGGAAGTTACCAAAATCAAAGCAATCATAGAG
AGTTTGATCCGAAGAGAAGGACACCTGATAGTGGTAGACGACGGTAGGCAAGCAGCAGAG
GGTGAAGACGCAGCACAACCATCATCTGTATCTAGAAACGACAGAATACTTGCGGTAGCT
CCTAACTATGTCATTGATTGA
>FCD_00027463	-	
ATGCTGCTTTCTACGAGAACAATGAATAACGCTGAGCTACCTTCGCCGCTTCCGCCACAC
TTAGATGTCTCTAACGCCAGACGCACAAACGTCACAACCAACTACGATCATGATTCCTGG
TTCAAGTCTAGCCAATACTGGTATCGCAGACTCTCAGCAGGGTCAAACATGCCATGA
>FCD_00027418	-	
ATGGCTGCAAACGTCTTGTATTTGTGCAGCTCAAAGCTTGCTGGAAAGGGAAACCGAAAC
CATCGTTGTTACGAACAGAACAAGGTATCTCATCGGTTTACCGTTTATGCTGTTACCAAA
GGTTCTGCAGAGTCCAGCAAGTCTGAAGAAACAATGCCCTCTTGGGCCAAACCGGATTCA
GATGAGCCGCCTCCTTGGGCGCAGAATGAAGGAAAGAAAGATGCATCAGAAAGTGGATTC
GAAGTTCCTTTTTTTGTTTATTTACTTGCTTCAGCGGTCACTGCAATTGCAAGCGGTTCT
ATTTTCGAGTATGCAAACCAAAGGCCGGTTTTTGGAGTAGTATTCCCCGACAGCATCTTC
TACGTCCACTGCTCGGATTTTTTCACATTTACCGGCATTCCCACTTCTGCATTTTTGTGG
TTCAAATCAGTTCAAGTTGCTAACAAGGAAGCTGAGGAGCAAGACAAGAGAGATGGCTAT
CTGTAG
>FCD_00027419	-	
ATGAACAACCGGCCGCAGCCAGTGAAGCTAGACGACGAGCAGATCGCCGAGCTCCGCGAG
ATCTTCCGGTCCTTCGACCGCAACAACGACGGAAGCCTTACGCAGCTTGAGCTCGGATCG
CTCCTCCGCCTCGTTTCACCGGAGCTCCTATCGGCGAAGTCTCCCTACACGGAGGACCAG
CTCAAGCAGCTGTTCAAGATGTTCGACAGGGACGGCAACGGGTTCATCACGGCAGCGGAG
TTGGCTCATTCCATGGCCAGATTAGGCCACGCCTTGACGGCGGAGGAGCTGACCGGGATG
ATCAAGGAGGCCGACACCGATGGAGACGGTCGAATCAGTTTCCCGGAGTTCTCTCAGGCG
GATTACCTCGGCTGCTTTTGA
>FCD_00027453	-	
ATGGCTCCTCCTTCAGATGCTTCTTTTCTTGCCACAAACAACGGCACCAACAAACTCGAT
TACGAGATCTACCACAGTGATGGTTCAGATGCCTCTGATGACATGCCTGAAAAGGTCCAA
GAGTCGAGATATTTGGCGAATAACGAGATCTTGCAAAAGGAGAAGCAGATCTCCATTGAC
CCAATTTCGCTGAGGGAATTGCCTCCTGTTGTTGTCACAGCTTCGAAAGTCATTGGATTG
TTGGAGCTGCCTCCTTCGCTTCTGCCTGGAAAACCCAAGTTTTTGAGCTGCAGCCTCCCG
AACTCGGCCAACTCATCACCCCGGTTCAGCACTTATCTATTGAAGAAGAAACTGAAGAAT
GAAAGCCAAAGCCAAGCGTCTCCCCTTCGACATGAGAGTAACCTGGGCAGGGAGAGCACG
GAGGAACACAAGCAGCCGAATCTGCCATTAGCATTTTATTTGAGGAGGAGCAAGTCTTGT
GGCGAAGGAAGAGCATTTTCTCCGTCTGATGACTTTGATCTTTGGGTGAACAAACCGGGT
TTTACTGATCATCAGCTTGATGAAAAAAAGCACTGCAACAGTTTCGCCCGAGCAGATCAT
ATAAACAACAAAGCCAATCATCACAACTACAACAAGAACCATAACAAGTACAACAAAATG
GATCTTTCATCCGATGAAGGGTTCAAGTGTGGGGTGTTGTGCTTGTTCTTACCTGGCTTT
GGGAAAGCAAAGCCGGTTAGAGCTTCAAGAAAGGGAGAAGCAGAAGTGGAGAATGCGATA
TCCAGAACAGTGTCCTTGGAGAAATTTGAATGCGGATCATGGGCTTCGTCGGCGATAGGA
GAAGGAGATTCCATGAATCACTACTTTGATCTTCCAATGGAGTTGATTCGGAGCAGCACA
AATGATGCACACTCTCCAGTTTCTGCAGCCTTTGTTTTTGACAAAGATCTCAAAGGAGTT
CTGAAGAATAAAAGCAGCACATCAAGAGCGGCACAAACTGCAGCCAGGAAATCTCATGAA
TCATCGCGCCATGTGCGTTTCTCTACGGCTTCTCCCACGTCCTACCCTGCTTCGCCGGCT
TCTTGCATCACACCTCGCCTACGCAAGGCAAGGGAAGATTTCAATGCTTTCTTGGAGGCA
CAGAGTGCATGA
>FCD_00027454	-	
ATGCCTGTACCATATGGTCGGATGAGCATGTTAGCTCATTGTCAAAGAATGTTTCAACTT
TACCGAAAGAAGTCCGTAGCCACCGCTATCAAAGCTGAAGCACTGAAGAAAAAGCCTAGC
AAATCCCTCTATGCAAGAGCCACAGACACCGGAGTTGATCCTCGAGAGGCTGCAAAGAGA
CTGAACATCGACTGGGATACAGCGGCTGAGATTGAAGATACTGACACCAATGACGAGAAT
GAAGTACCTCCGGCTGTGGTTTGTTAA
>FCD_00027455	-	
ATGGAAGATCCAAGGCAAAGCAAGAATGGCTTTGGAAACAATGAAATTGTGCAGGAAACT
TTAGCTTTTAAAGAGAAAGCAATTCTCTCACCAACTAACTCTGAGAGTCTCGTGGCTAAA
GAGATGAAAAATGCTGGGAAGGTTACATTTGTTGCTAGTGTTTGCAAAGGAAGCTTGAGA
GAAGGGCAGCTAGTGCCACCAAGGGGAGATTTATTGCTGTGGTGGAGGTGTTGGAAGAGA
GCAAAATATCTTTTCTATTGCAGTGGTGGAGGTGTTGGAGGAGAGCAAAACATCTTTTCT
TCGGGCTTTAATCTGAAAGACCATTTAAAGATGCAATTGCCTGAAGGGTTTGAGGAGAGG
AAGTCAGGGAAAGGGAAGATTGTGGAGTGGACTCCGCAGACGCAAGTTCTGGCTGGCCCA
TCATTCTGTGGCTGCAACTCAATCTACGACATAAAAAGGAAACCAACTCATGTTTTTGGT
CGCCTCAGTTGGTCACCATCCACGTGTATTTCTGCTAGGAGGGCAGCGATATTCTTTGAG
GAAGAAATTAGTTGGAGCGGCAGAGCTGCCCTTCTGTGTTGCTCCTCCGCGACTACAACT
ATCATCCGCTGCCTCTCTCCTCCGCCGCTTGCTGCATCCATGGCTTCCACTCTTCCCCGT
CACCCTTCCGAAGAAGACGCTCCTTCGCTCTCTCCTCCTCCGCTGCGGAAGACAATACGA
CAACCTCAACTTCTGCTTCCATTTCCACTTCCCCACAAGGCGACAACCTTAGCCAAGACG
ATGCTGACCCTCAAGACCTCGAATATGTCCGCCAAATTAAAAGGGTTCGTTTCATTTTTG
CCGTTTTTTCCGTTTATCTTAGCTCTTCACTTGCTTTACTCCCCTTCTCGCTCTCTCTCT
CTCTCTCTCCAGGTGTTGGAGCTTCTTCGCAATAACAGAGACATGCTCTTCAGTGAGGTG
AAATTGACTATTTTGATTGAGGACCCACGAGACGTTGAGCGCAGGAGATTGCTTGGGATC
GAAGATGAATATGATGCTCCAACAAGGGATGATTTAGCTGCTGCTTTGGAAGAAGTAAGT
TTACCTTTTTATGCTGTTCTGGAATTCGCTCCAACTCATATTTAA
>FCD_00027456	-	
ATGCAGGAAGCTATGGTGAGAACTAGGAGCCAGGCTGAACATGTTGGGGAAAGTGATACG
TCTAATGATCAGGATAGTAGAAATGCTCGCTTAGATAGGCTTATTGATATGATGGAGAGA
TTTTTGGAACAACAAGCCAAGTTACAGGCTGATCGACCTACTTCCCCACCACCACCACCA
ACCCCTCCTCCACCCCTATCTACACCAGTAATCAGAAATAATGTGATAGATGTTGTTGGT
GAATGTTTTCTGAAGTATAAATCGCTAGTGTTTGAAGGTGCTGTAGACTCTAAAATTCCA
GAAAACTGGATCCGTACCATGGAACGATTGTTTGATTGTGCCAGGATTCCCAATACAGAA
AAAGTTTATTGTGCTATAATGATGTTGAGGGAGGATGCTAGTTATTGGTGGGATACTATG
ACAGTTATGCATGACATTAATAGTATGACTTGGGAAACCTTTAAAAATTTGCTTGAGGAG
AAGTTTGTGACATCTGCCACCAGAGATGATAAGAGAAGAGAATTTGCTAATCTCAAACAG
GGTTCGATGACTGTTGCAGAGTATTTGAGGAAGTTTGATGAACTGTCACGTTATGCCACT
TATTTGAACAATGAGAAACAGAAGATCGATCAGTTTCTAAATGGATTGAATCCAGTGGTC
TATAAAGACTTAGAAGTGGCTGATCTTGAAGGAGCAGACTTTGCAAAGGTGGCTAATAAA
AGCTTTAAGGGTGGACAGGGCTGA
>FCD_00027457	+	
ATGGAAGAACAACCAAGCTGTCTTTCGTTGGCTTCACCACCGAGTCCTCAACTGAAGAGA
AGGCCAATTTCTGCAGCCAAACTTTTCGGAACGAGGGATATTGTTGTAGTTCTGAAAACT
GATGGAATATCTTTCAAGGCTTGA
>FCD_00027458	+	
ATGGCCAGGTGGTTCCTGTTCAGTAAGGTCAGAAGCTTTGACTTTCTCTGTAAAGCTCAG
TATGGATTTAATTATCAGCAGAAGTGTTCTTTGGTGAATGTAAAGTTGAAGTGGGTGAAA
GATAAGGCACTAGATGCTGTTGTGACCGCCGAGAAAGATCTCAAAGCGGCTTGTACTCTC
ATTACCATTATATCCTCCACACCTCAATGCCGCCTTCCTATTTATCGTCTCTCCCGTTTC
CGCGGACAGCTAGATATTCCCAGAGATCTCAAGGTGTCTACCTTTATTAGGAGTTACCCT
TCCATTTTTTTCGAGTCATATTTTCTTGACAGTGGAGGAACTCGCGTCCCCTGCTTTGGC
TTAACTCCTGAAGCTGTAGAGTTACGTGAAGAAGAGCTTCACGTTGTTGAGAAAACTGAG
ATAGAGCTACTCAGTAGGCTCCGCAAGCTTCTCATGCTCACCAGAGATTGGACCCTTCCT
TTGCAAACCATAGACCAGCTGAGATGGGACTTTGGATTACCATATGATTACCAGCATTCG
TTTATTCCTCGTTACCTGGATCTATTCTCTTTTGTCCAACTTCCTGACAAACGAGTTGGC
TTGAAACTCAAGGTCTGGGATGATGACCTTGCCGTCTCACAAATGCTGAAAAATTATGTG
TCGCAACAGAAGCAAGAAGACTTGAAGAATCACTCCTTAGCCTTTCCAATTAGTTTCACG
AGGGGTTTTGGGTTGAAAAGAAAAGGCATAGAGTGGCTAAAAGAGTGGCAGAGGCTCCCG
TATACTTCTCCATATTCGGATGCCTCCCATTTGGATTCACGTACTGATGTATCAGAGAAG
AGGATAGTTGGAGTCTTTCATGAACTTCTTCACCTCACCATACAAAAGAAAACCGAGCGC
AAAAATGTGAGCAACCTTCGTAAACCATTGGCCCTTCCTCAGAAGTTTACCAAAGTGTTT
GAGCGCCATCCTGGTATATTTTACATATCAAGGAAATGTGACACCCAGACCGTCATTCTT
AGAGAAGCCTACGATGGTCCGAATCTTTTGCAGAGAAATCCGCTTTTGCAAATCCGGGAG
AAATTCGCAAGCATTCTGAGAGAAGGGCTACTGGACAGGAGCAGGGGATTGTATAAGAGA
AGAGATGAGATGGAAGAAGATGCATTGAAATATGAACCTGGTGAAGAATTCGTTTCTAAT
AAGTCAAGTTCAGTGGAGTTTGATGCTAACTATTTCTCTACAGCACTAAATAGTGGTTGC
AGAAACAGAACATAG
>FCD_00027459	+	
ATGATGATGAGAAAACTAGTTATACCTAGAGTACCGGTTATATTTATCATAGCACTTGTA
TCCACAATTAGTGCGCAACCAGCATTTTCCTCTCCATCGTTTTCTTCTCTTCCTCCCGAA
ATCCCTCCTCCTAGTACTTCTGTAGCTGCGGACGCCATTAATTTGGGACGACGCATAGCA
ATTCTTTTACTCAAAACATCTCACTATCACTCCAAGGTTACATATGATTGGAACCGCGTT
CTTTTTTGCCTTAATAGCCGTTGCGTTAAAGCTGATGGAACCATGGTCAGAGACATCAAA
TCATGCATAGCAATGTGTAAAGCAGTGAACATGACAATAAAAATATTCTAG
>FCD_00027450	+	
ATGGCTCAAACCCATTCTGATATTGCTCAACCTATTACGATTATTCTCAATGGCTCCAAT
TACACTCATTGGGCTCAAGCAATAAGAAGTTTTTTAAAAGGCAGGAAACTTTGGCGTTAT
GCTATTGGAGAGATAAAAAAACCTGCTAAAGAAGATTCTGAGACAACCTCAAAGTTTGAA
GCTCGCCTTGATGATTGGAATAGTAATAATCATAAGATTATTACTTGGATTACAAACACC
TCAGTGCCTTCTATCAACATCTCAACAATTCCATCTCCTAACTACCCTGTAGCATATGAA
GCAATCTCCAGATTGAATCAGTTTCTCATGGCTATGAATGATGAATTTGAAAATATTCGA
TCCTCCTTGCTTCATCCCGTGACTACTTCTGCCTCTAACGAGTCTTCTTCTACAAACTCA
TCTATTTCCTCTGCAGACATTGAGGCTATTGTCAATCAGGTTCTATCCCGAGCTACACTC
CATTCTGCTTCCACTATTTCTGGTACATCAGGTAACTCCTCTTCGTTCATTGATTCTGCT
TGCTCAAATCATATGACATCTGATCCCTTAAAATTTTCCACTAAATCTCCTGCTACTAAT
ATTCCGACAATTCACACTGCTGATGGGTCAACACTTCACAATGAAATTGATGTTCCAACT
TCGTCTCTCCCAGATGATTATGAGGTGTTTGTAGATACGACACATAGTACCACAAGTATT
CCATCTAAGCAACCTCGTTGA
>FCD_00027451	+	
ATGGCCTCCCCACACCATCGTCTCCGACGAATCCCTCGGCGGCAGGAGCCCACGTCTTCT
CCGCCCAAGCGCATGTCGAGATCCCTCGTGGGAGTCCGTCGTCCGGTTGCGACTGTGGGT
CCAAACCCATTTTCCGGGGATCTCACAATGGGCCTGCGTGACCAATCGGAGATGGTCGCC
GGACCTTCTTCTCCGGTGGCGGTCCGGCGACGAGTTCATGAGGACGGTGGCGGGGGTGAC
CAAGAGGCAGTACAGGAGGATTATTATTATTTTTTTGGATAA
>FCD_00027452	+	
ATGGCGAAAGAGAGAGGAGGATCAGGAGGAGGAGGAGGAGAGAAGAAGCTGCTAGTGAAG
GTGGTATGGAAGAGCTACGCGGCAGAACTGAAGCTCCTTCTAACAGCACTCCTCGTCCTC
TGCTCCTTAGCCACTCTCCTTCAGTTCCTCCCTTCTCGTAGCAGCAGCTTCCTCTCCATC
TCCACCTCCGATTTCCGCTTCTGCATCTCCAGAGCCATCTCCCAACAAAACGACGCCGTC
TCTTCCTCCTCCTCCTCCTCCTCCATTCCCCTAATCACCAACTCCTCCGCCTTGTCTTCC
TCTTCCTCATCACCAACGCCCTCACCCCAACCCCAACCCCAACTTCTCCAAGATCGAGAA
ACTACTGAAGAAGAAGTGGTCCAGCCAAACGGCGTCGTCAAACGAGCCTTCAACCCCTAC
GGCTCCGCTGCCTACAGCTTCATCACCATGGGTGCTTACAGAGGTGGCCCCAACACCTTC
GCCATTGTCGGCTTAGCCTCCAAGCCCCTTCACGTCTACGGCAGGCCCGCCTACGACTGC
CTCTGGGCCCCACTCAACTCCTCTCACGAACCCATCTCCGCCGTCGGATACAAGATGCTC
CCCGACTGGGGCTACGGCCGTGTCTACACCGTCGTCGTCGTCAACTGCACTTTCTCCGAC
CCAATCAACGCCGACAACTCCGGCGGAAAACTCGTCCTCCGCGCCTCCACCTCCGGCGGC
GGCGATCGCAAATTCAACCTCACCCACAACATCGACGCGCTCGTCGAGAAGCCGGGGAGC
GTCAACTTCACCGTCTTTACTTCGCCGCCCAAGTATAAATATCTGTATTGTGGGTCTTCT
CTGTACGGGAATTTGAGCCCGCAGAGAGTGAGGGAGTGGCTGGCGTACCACATCCGGCTG
TTTGGGCCGGAATCGCACTTCGTGATCCACGACGCCGGTGGGGTCCACGAGGAGGTGATG
GAGGTTTTGAGGCCGTGGATGGAGTTGGGGTACGTGACTCTCCAGGATGTCAGGGAACAA
GAGAGGTTCGATGGGTATTACCATAACCAGTTCATGGTGGTGAACGATTGCTTGCACCGC
TACAAGTTCATGGCTAAATGGATGTTTTTCTTCGATGTTGACGAGTTTATCTATATGCCT
CCAAAGAATACTATAAAGTCCGTGCTTAATTCTCTCTCAGATTATTCTCAGTTCACCATT
GAACAGATGCCCATGAGCAGCAAACTCTGTTTTTCTCAGAATGCCGGAAAAACTTACAGG
AAATGGGGATTTGAGAAGCTTGTATATAGAGATGTAAAGAGAGGAATAAGGAGGGACCGC
AAGTACGCGGTGCAGCCTCGAAATGTATACGCAACGGGCGTTCACATGTCGCAGAATGTG
GCTGGCAAGACCACCCACAAGACAGAAGGCCGCATCAAGTACTTCCACTACCACGGCACC
ATTGCACAACGCCGCGAGCCCTGTCGGAACCTCGGCAACTGGACTGAAATCACCTTCGAG
AACAATCCATACGTCTTGGACACAACCGTGAGCGACATTGCCGGCTTTGTCAAGAAGTTC
GAGCTCAAAATGATTGGATCTAGATTACAAAAGACTCGTCAATGA
>FCD_00027442	-	
TTCTTCATCATTTCATCACCCTTTGTAAAAACCCGAAACCCTCTACTTCATCCTAATTGT
CTCTCTCTCTCTCCCTCTGTGAAAAACAGAAATTCAGCAAACCCAACAAGCCGCCTCCGT
CCTCCGTCGCCGTTAACCCAGGAAGCCACCACCCACCACCGCCTCCCTCGCACAGCCGCT
GCAATCCCAGCCCATCACCCAAAACCACCCCCGAGCAGTCACAAACCCATCTCCCAGTCG
CCTGAGTCCCTTCGTCACGATCCGTCGTGCCACCGCGCTAGCTCGAGCCGTCTGACTCGT
CGCCGTCGAAAATCTCACCTGAGTTGTTATCTTTTGATTCTTCCTTCCATTGATATCGTC
CGGGTCTTCTTCCATCGCGAGTTTAATCCGGGAAAACCGTTGAAACAAAACAAAACTCTC
TCTTCGGAGATGAAATCCCAAATACTCAACAAAAGAGCTCTTGCTGATGCTCGGTGCAAG
GAAGGTAGCACTACAGAGGCGCTTTCTCTTGTAGAATCAATGACGTGGAAAGGTTTATTT
CCGGTGTTACCACCTACAACTCTTTACTTTGTGTATTATGCCATTCAGGAAGGGATGATG
GAGAAAGCTCAAGAATTATTTGAGGTGATGATTGAACATGGAGAGGAGCTTGATACAATA
ACTTACAACACATTAATTAAGGATACTGCCATCAAGGTTAAAAGAATAGATTTTGCTCTC
AAGCTTCTCAAGGACATGATCCAGAAAGGATTGGTACCTGATAGTGTAACACACAATATT
TTGAGAAGCATTCACGGTCTTAAGCTGGAAGCAGCCGTGTAA
>FCD_00027443	+	
ATGGAAGAAGACCCGGACGATATCAATGGAAGGAAGAATCAAAAGATAACAACTCAGGTG
AGATTTTCGACGGCGACGAGTCAGACGGCTCGAGCTAGCGCGGTGGCACGACGGATCGTG
ACGAAGGGACTCAGGCGACTGGGAGATGGGTTTGTGACTGCTCGGGGGTGGTTTTGGGTG
ATGGGCTGGGATTGCAGCGGCTGTGCGAGGGAGGCGGTGGTGGGTGGTGGCTTCCTGGGT
TAA
>FCD_00027444	+	
ATGACTAATAAAAGTTTTACAAGTGGAGGAATGGGATTCGGATACGACTGTAGAACTAAC
AATTATAAGCTCGTTAGAATAGTTCACAATGATCGTAGAAGAGTCAAAGCTGAGGTGCAC
ATCTTGGGTACTAATTCTTGGAGACGGCTTAATGTTGCTCAAGGCATTAGAGTTCAAGAT
CAATCACGGTACTTACACTTGAAAGGAGTTTGTTATTGGCTAGTGATGATTGAGGCATCA
GGTGAGTGCAAGGTCCTTTGTTTTAATGTGTCTGGTGAGATGTTTTATTTCATACCATTC
CCAGATAGCGAGATGGACTACGCGTCATTTTTTGTGTGGAACGATTCGTTTGCTTTGTTT
TTATGTAATCAAGAGAGAGAGAATCCGGATTTAGCATCGTACGAAATGTGGGTAATGACA
GAGTATGATGATATTGTTAAAGGTGCTTGTCCATGGACTAAACATCTAGTCATTGGTCCT
CTCAAAAGAACAAAAAAGTTTTCTTATTCGGGTCAACCGTTGGATGGCTTTCCGATTCCT
GAGCAATTTTGCAAGCGTGACGAGCTTCTTTTCAGGAATGATGGAAGGTTGCTCTCATAC
AACCTTCATTCCCAAAAGCTTAGGGATATTGGGGTAGCTGGATGGAACCATGATGTGCGA
ATTCGTTTCTACGTCAAGAGCTTGGTTTCTGTCAAAGCAAGAGAAAACACGGCCTAG
>FCD_00027445	-	
ATGCCTCAACATTTGCGCATTCTTGGTATCCACTTGCAGGCTCTCAATTCGGCTCCTCTT
GAAACACCGACCAAGGAGTCTAACATGTGTGCGAGTCAGCAGGTGTGTAGACTTATAAGA
CGCAAAAGACCAATCGAACTGATTCCCTCCAATGTTTCCTTTGGGATAGCTAGAACCCGT
AGACGAGTTCTATCGGGTAAAGCCAATGACAAGCTTTTAGTTTAA
>FCD_00027446	+	
ATGTTGGATTCAAATTCCAATGCCAAGCTCGGCGATTTCGGCTTGGCAAGGCTAGTGGAC
GATGCCGATGGTCACCGCACAACGGGGTTGGCAGGAACTTTGGGCTACATGGCACCGGAG
TACATAAGCACGAGCAAGGCCTCTGACGTGTACAGTTTTGGAATGGTGGCGCTAGAAATA
ATAGCGTATGGGAGAAAATCAATACAACACTATTCTGAGGAAGAGGAGGATAGAGTCTCT
CTTGTTGGCTGGGTTTGGGGATTTAATGGAAGTGAAAGGCTTCTTGATGTGGTTGATGAG
ATATTAGGTATAGAGTTTGACGTGAAACAGATGGAGAGTTTGCTGACCGTTGGATTGTGG
TGCGTTCATCTGGATCATAATCTTTATCCGTCCATTAAGGAAGTCATACAACTTTTCAGT
TTCGAAGCTCCATTGCCGGATCTTCTAAAGAACATGCCTGTTCCCAATCATCAGGCACCT
CATTATGACTCTGCTGCAATAATGTTTCCCTGA
>FCD_00027447	+	
ATGTGTTCATCTAAATCCAAAACTCTCCTTCGTACTAATTCCACGCCTTCAACCGAGCCT
AAGATTAATGGCCGCCCTGTTCTTCAGCCAACTTGCAACCGAGTTTCGAGCTTGGAGAGG
CGAGTGTCACTCAAAAAAACTTCACCGAAATCTCCTACTTCACCACCACTAGCCTTGCCA
ATCCAATACGGAACTTGCAAAACTAAGCCTTCAACAGTTTCCCCTCCTGTCTCTCCCAAG
TTGCCGTCGCCTAGGCCACCGGCTATCAAGCGGGGAAAGGATCCTAATTATGACCTGAAT
TCAAGCGCCGAGAAGGTCCTAACACCGCGGTGCATGATCAAGTCAGCGAGTTCAATTAAG
AAGTCGAAGAACTCCAGTGGAAGCGGTGGTGCTGCAGTTGTTGCCGAGACACTGAAGAAC
ACTTCCTCTTTGATAATTGAGGCTCCTGGAAGCATAGCTGCTGCAAGGAGAGAGCAAGTT
GCCATTATGCAGGAGCAAAGAAAGATGCGAATCGCACACTACGGAAGAACAAAGTCCGCC
AAGTTAGAAGGGAAAGTGACTCCGGTGCTTGATTCTTCGGTTGGCCGAGAGCAAAAAAGA
TGCAGTTACATAACACCTAATTCAGATCCCATCTATGTTGCTTACCATGATAAAGAATGG
GGTGTTCCTGTCCATGATGACAGGCTGTTGTTTGAACTGCTGGTAACGACTGGAGCTCAA
GTTGGATCAGATTGGACTTCAGTCCTGAAGAAAAGAGAAACATTCAGGGATGCATTTTCA
GGGTTTGATGCAGAGGCAGTTTCGAAGTACAATGGAAAGAAGATAACGTCAATCGGTGCC
GATTACAGCATAGAATTAAGCCTTATTCGAGGAGCTGTCGATAATGCTAAACGAATTCTT
ACGATAAAGAGGGAATTCGGGTCGTTGGAGAAGTACTTGTGGGGGTTTGTGAATGACAAA
CCAATATCCACACAATACAAATCATGCCAAAAGATACCAGTGAAGACATCCAAATCAGAG
AGCATAAGCAAAGACATGGTGAAGAGGGGTTTTAGGTTAGTGGGACCCACAGTGATCCAC
TCATTCATGCAAGCAGCCGGTCTCACAAACGACCACTTGATCTCTTGCCCCAGACACCTT
CAATGCCTTGCCTTGTCATCTCAGCTTCCCTCAGTAGTCCCAGCTCCCCAATAA
>FCD_00027448	+	
ATGGCGTCCTTCTCGTCCGCGATCTCAAACCCTCGCCATCGCCTAATCGTCTCTCCAAAC
GCATTGCCTCATGACGCCAACTTCAATAAGCCCTTTGTCTCTCTTACTATCCTCACTGGA
CTTAAAAATGATGGCCTTCTTGGTTATAGCAATTTGTTCTGTCTTGGTCTCCATTTGGGA
GCCTGCCTTTCTTCGCCAGGAACTTGGTCGGTAATAATGACGGTCTCATCGCCGGCCAGC
GAGATAATGGACCCTGTGAAGTGA
>FCD_00027449	+	
ATGAGAGGGAGAGACATAACTGGGATACAACATGAGAGAGAGAGAGAGACTGGGTCGCCG
AAGAGAGTCGTCGGAGAGACCTCCACGCTGCTGTCACCGAAGAGGCCTCCACGCTACTGT
TGCTGCTCGTCCTTGAGGTTCGGCTTCCGTCCTCGAGTCTCCTTCTTTACTGGAGCACGC
TGCAATCGGGAAGGTGCAGAAGGCTCAGCAACAATTCCGTTGATGGCGGCGACGAGCAGT
GTCTCCGTCGAAGGCTCAGCAACAACCAAGTGTCTCTATATTTGTCTCCGGCGATGTTTA
TCACGAGCTACCGAGTGCTCGACGAGAGGGAGGACCCAGTGCTCAAGGATTTCGCCAATC
CGACGGCCCGCCATGAGTTCTGGTCTCACTCTCTCTGTCGATCCGGCTTTTTCGCCGTGG
CTCTCTCCCTCTCTCTCTCTTCCCTGA
>FCD_00027440	+	
GAGCGATTCACCATTGGAGCAGAGCATGGTACGACATCTCAGAGTGATGCAACTACTAAT
CCTAGAAGCCCTCGAAGGGAAACAATTAACGACACTGGATCCTCCGGTGCACAACACCAA
GATGTTCTCGGGAAATCCAATCCCTTAACCCCAGTGCAGGATACAATAACCCTGATACAA
GATCCTCCGGAGCATAACACTGAAGATATTCATGAAGAACCTGGTCTCCTAACCCCAATA
CAGGATAAAATAACCTCAGTACAGGATCCTCAAGCGCACAACATTGAAGATACTCATGTG
AAACCCGGTCCAAGCTCAAGCATAACATGGCAAGAAACAAGCTCGGATTATAGAAATCTT
GACGCACAAGAAACAGAGTCAGAGGATAGAAACCTTGCTTCACAAGAAACTGCAGATGCA
ACCACATTTTGTGGTGGCTGGGATGGAAATGATGTCGCAGACTTACTTGAAGACAATTAC
CAAGCGTATGCTGAAACTAGTTATGATTGGATCAGTGACATTTCTCGCCCTCGGAGCTAT
TGGGAAGACCGCAGGCAAGAATGGAGGGACAGTATCAAGCTTCTTGCTAGTGACTTCCGA
GAGAGAATGGACAGATTAATGGAGACTCGCTTAGAAATTAGGCAAGCACAGCCTGCTGGT
GGCAGCCAAGGGGGAGAAGATGATGAGGGACACAGTAAATTGAGTCTTTCATTCAAAACC
ATCGACAACGAAACAACAACAAGAACACAAAATGTAGGAAGAGAAGATAGAAGAGAAGAA
CAAGAACGAGGAGACGTACAAGTAGAAGAAGAAGAGACATTTAATAGTGATAATGAAGTT
GGTGATGAATCTAACCGAGCTCCGTCGACATCTCCATGTCAAGATTTCCAGTCCACAGTC
TTACTATCCAAACGCTTGGCAGTGCCACGTCCTCCACAAATCATCCTTCAATTGAAATGG
AACTCATATGCGAGTTTCAGTGAAGGCGGGGAAAAGAAATCATCTGGAAGGGCAGTACCG
AAGAAAGGAAACTGTTGTATCTGCTACGAAATGAAGGTCGACTCCCTTTTGTACAGATGC
GGTCACATGTGCACGTGCCTAAAGTGTGCACGTGAGCTTCAGTGGAGTAGTGGGAAATGT
CCGATATGTCGTGCACCAATTGAGGATGTGGTAAGGGCATATTTGGAATTGGATTCATAA
>FCD_00027441	+	
ATGACATTGGTTCTTAAAACAAGGTGCATAACTAAACCATTGGCACTTCCCAATTGCAAC
ATTTCCGGAAACTTGGCCTGTACATTTGTTCCTTATCATTTGGGCAAAGCTGATAGATGC
CACGGTTTGGAGCCTTGGAAGTTGGAACCAAATGAAATGTCCCGTATACAGCCTAATTTG
ATAGGGCCAAGAAGGTCCGTAGCTTTAGCAATGCTCATGGAAAGAGCTATGGTAGCTACA
AGCCAGGGAGCTAGTTCTGATTCACCCTTTTTCCACCAAGTTAGTCGTAGCTTTAGCAAT
GCTCATGCCCGTTCGAAACCCAGCATCAGTTTACCCCAAGGAAGCGGATCCCATTGCAGT
TTCAACCCGTTAAAGATGAAATCTTAG
>FCD_00027439	-	
ATGCCGTTGAGTTCGACGATGATCGGAGCACTGCTGGGATTGGGCACCCAAATGTACTCC
AACGCCCTTCGCAAACTCCCTTATATGCGCCGTAAATCCATGGAACACGTTCTGGGGATG
GGTCTGGGAGCTGTGTTCGTGAACCAGCTGGTGAAATGGGACGCTCAGCTCCAAGAAGAC
CTCGACAAGATGCTCGAGAAAGCCAAGGCCGCCAACGAACGCCGTTACTTTGGTAGTTGT
CTTAATAGGTTGAATTAG
>FCD_00027431	+	
ATGTCGGTGCCGCCGACATTGGCTCGAGCAATACTAGAGGAGAATTATTGCTCGGCGGAA
GAGAAGGCGGAATTGGTACTCACCGTACAAGGAGAAGTCTGTAGTCGAAACGCCGTTGCC
GGACGACGAACTTCATCTTTATTGGCCTTCGTTACTAGCCGGACGACGAACCGTCGATGC
TCCATAACCCAGATTTGGTTTTTTGGATCTCAGCATTGGATCTCAGACAGGTCAAGAGAC
CCATGTCCATCGCTCGCCTTGGCTTTACCGATGGCGGACTAA
>FCD_00027475	-	
ATGAAAGCCGAAACAAAGATTGGTTCGAGATTTTGCAAGGTGCTAGTGATTTTCTTTGAC
TGTTTCGAGATCGAGATTGGGTTGTCAGAGATCATTGAAGCTCTCATCGGAGACATCACG
CGACGGCCACAAGATTGCGAGAATCGCAATGAGAGTCGCGAGAAGAGTCGCACGATTCCT
CCAACAACGTCCCAAATCGAGAGAATCTTCGACGAAGAGCTCGCCTTTCGAGCCATCTTC
TCCTGCGGTGGTGAGGTAGCAATGGCGATAGGAGCTTCTTGGGTTTCCTAA
>FCD_00027432	+	
ATGGAGCCACTCTCTCTCTGTCCTCCCACATCCACCATCAGCCGACGATCTACCACTTCT
CCGCCCTCTGATCTTCCCACTCCACACTCAGCTACATGCTGTCGCCGTCCAAGTTTGCCT
TCTCCGATCGTTCCATCTGACTTGGCACGTCGCGGACGCGCTGCTCGTCTGGTGAACGGA
CCCGATCGTCGCCGAGGTCGGCGACAGCTTCGTCGGGGTTTCGGAGGTTCTTTTGCCAGG
AAGGTCTTTGGGAAGAATCCGATAATAACGACCAAGCAGGAGCTCCTTTTGCAGGAGGTG
GAGGCGCTCAGCCGCCGGACATTGCTCTTTCGCCGGAGAATTCACCGAGATTTGATTGGC
CTTCATCGCACCTCACGTCGCTGCTGGGATTTCGCGAAGAAATCCGATCGGAAGCGGCCA
TTAATGGGTTCGGTGGCTTGGGGCTTGCTCTGGTGTGTTGTATAG
>FCD_00027476	+	
ATGGAAAGGGGAAGACCTGACACTGATAGTGATAGTGACACTCTTCTTCCCCTCCGCCGC
ACGCCCAATACCAAATCCAATTCCAATACTTCAAGCAATACCAATAGCATCTCCTCTTGT
TGGTACTGCGACTACAAGATCTCCATTCTCAACCAACCCCTCTTCCGCCTGGGCCGAACC
CACTCCTCCTTTTTCAGATCTTGGTTCTCCGTCGGCGTCGGCTTTTCCCTCTCCTCTCTC
CTCTTTGTTTCCCTGATTGTCTTCTGGTCTCATAATATTCAGATTCTTGTGTGGGAAGTG
GGTAGAGCTCTGCGTATTCTCCCAAGCTCCTTTGCCGATCTTTCCACCTCCTTCTTGTTC
GGCTTTTCCCCCTCGCCCACGGGCATTTCAGTTGCTGATGCTGCCTACCTATTAGTTTCT
ACGGTGATATCGGTTTCTCTTCATGAACTCGGCCACGCTCTTTCCGCTGCCAGTGAAGGC
ATTCAGATGGACTATGTTGCCATCTTCATTGTGGTTCTGTTTCCCGGTGCTTTGGTCGCT
TTTAATTATGACTCGCTTCTTGCATTACCTCATTTTTCTTCCCTTCGTGTATATTGTGCT
GGCATTTGGCACAATGCAGTGTGCTGTGCAGTTTGTGGACTGGTATTATTCTTCCTGCCT
ATGATTTTGTTTCCCTTTTACCTACATGGTCAAAGCCCCATGGTTTTAGCCGTACCACCC
TTATCGCCCTTATCTGGATACTTGTCTCCTGGTGATATAATTGTCTCCTTGGATGGCGTA
CGCATCAATAGTGCCCAAGACTGGACAGAGATGTCATCTTTGATAAATCAATTGGCTCTT
CAGAGTATGAACAATTCTACGTATGTTGAAAGCATCAGAAGAGTCAATAGCAGTAAGGGG
TACTGTGTTCCTGATTCTTTGTTGGAAGAAAGCAAGAGGATTAAAGTAGTAGAAAATCAG
TACAGCTGTCCAGATGATCTTGCTGCATTTGTTGCTATTTCCTGTCCCGATACAAGTACA
TTTGGTGATGGTCACCCAAACAGAATTGAGGAAAACCATTGCTTGAAGGCTAAGGAAGTT
GTTAAATTCAAGAAATGTGGCGATGGTTGGATAAGAGCTAAAGCACAGGATGATAATTGC
GTATGTTCACAGGAAAACTCTTGCTTAAGTCCAATTCAAACACTAGACATGCTATGGGTT
GAAGTCTCATATTCAAGCCCATATTCATTGGAATGCTTGCAATCTGGAAGGAAATCTCCT
TCAGGTTCTAGGACTTACGATTTTCTAGAGCCTAATTGTGGCGGGACTTTTGTTTTTGTT
GGTGACATAACCTCCATGGCGAGCTCGGTTCGATTAACTGCATATCAACCTCGTTGGGCA
TATTTTAGTCCCTATCTTCCGTATGTACTCGAAAGGATGTCTTTGTGCATTTTCCACGTC
TCTCTAACACTAGCTCTTCTCAACAGTTTGCCGTGA
>FCD_00027433	-	
ATGGCTGGGCACAGAGCGGAGGACGACTATGATTATCTATTCAAGGTGGTTCTGATAGGA
GATTTCTCCAGACTCACTAGGAACGAGTTTAGCCTCAAGGTGGTTCTGATAGGATACTCA
GGTGTGGGAAGTCCAATTTGCTCTCCAGATTCACTAGGAACGAGTTTAGCCTCAAGGCTC
CGAGATCGTCCTCTGCTTCATGTGCCGTCTGTTTTGCCCTTTTGGATTTGA
>FCD_00027434	+	
ATGCCTGTCCACGGAGACTCTTCTGACAGGTGCAATAATGATAACACAGTCCCGAGCTCT
TCGATCGATAAGCAATTCCTTGCTGCTCCCATCAAAAGAGCTGTTGATAAATATCAGCTT
CTCCCTGAATTCTTAAAGATGAGAGGTTTGGTGAAGCAACATCTGGACTCGTTTAATTAT
TTTGTCAACACGGAGATCAAGAAGATTGTACGTGCCAACAATCGCATCGTGTCAAGTATC
GACCCAAGTATCTACCTCAGGTTCAAAGATATTCGAATTGGCGAGCCTTCTGTCACAGTT
GATGGTGTTACCGAAAATCTTGTTCCCCAAACGTGCCGCTTATCAGACATGACGTATGCT
GCTCCCATTAAGGTTGATATCGAATATATTCATGGAAGTCACGGCCACAAAATCCGATCA
GAGAAGACTGATGTCTTTATTGGAAGAATGCCTATCATGCTAAGGAGTTGCCGTTGTGTC
TTGTATGGAAAAGATGAAGCCGAACTTGCAAAGCTAGGTGAATGTCCACTTGATCCAGGG
GGATATTTTATTGTCAAAGGAACAGAGAAGGTTCTTCTCATCCAAGAGCAACTATCAAAA
AATAGGATCATTATTGACACCGACAAGAAGGGAAACATAAACGCATCTGTTACAAGCAGC
TCTGAGACAATAAGGAGCAAAACTGTCATTCAGATGGAAAAGGAGAAGTTGTATTTGAAG
CTCAACGTGTTTTCTACCAAAAAGATTCCTATTATGATAGCCATAAAGGCCATGGGAATG
GAAAGTGATCAAGAAGTAGTACAAATGCTTGGACGAGATCCTCGGTATAGTGCCCTTCTT
TTGCCATCTCTCGAGAATACCATGGAATTTTCCACTAATAGGCTAGTTGTGAAGTCCTTT
GAAATGTATGTATCAATTTCTTCGTCTTTTATTCCTTGTACCGAGCTGGTGATTGTTTGC
TTTAATTTCAAATGTGCTAAAGAAGGTATATACACACAAGAGCAAGCCTTGGAGTACCTG
TTATCAAAGGTGAAAAACTTCAATTGTCCCTCATCTGAAAAGGATGGTAAAGTTATAGCA
ATATTCAAAGACGTGTTCCTCGCAAACGTTCGGGTGCGAGGTAATAACTTCCGCCCGAAA
TGCATGTATGTCGCTGTAATGATAAGACGCATAATGGATGCAATCTTAAACAAGGATGCA
ATGGATGATAAGGATTATGTGGGGAACAAGCGGTTGGAATTATCTGGTCAGCTTATTTCT
CTTCTTTTCGAGCATTTGTTCAAGTCAATGATTACCGATGTTAGGAGGGCTGTGGATCAT
GTTTTGTCACACCGCAGCAGGTCAAGTCGGTTTGATTTTTCTCAGTTGTTAGTCAGACCT
ATAATAACAGATGGCCTTGAGAGGAGCCTTTCCACTGGAAATTGGGATGTTAAACGGTTT
AAAATGCACCGGAAAGGCATGACACAGGTTCTGGCTAGGTTGTCCTTTATAGGGACTCTA
GGCCATATGACGAGAATCCTTCCTCAATTTGAGAAGTCAAGGAAAGTAAGTGGTCCAAGA
GCGTTGCAACCTAGTCAGTGGGGTATGCTTTGCCCCTGTGATACTCCAGAAGGCGAAGCG
TGTGGACTTGTGAAAAACTTGGCGCTTATGACTCATGTGACAACTGATGAAGAGGAAGGT
CCATTAATTACTCTGTGCTATGCTTTGGGTGTTGAGGACCTGGCATTTCTCTCCGGAGAA
GAGCTTCATGCTCCAGATTCATTTCTTGTTGTATTGAATGGGAATATACTTGGTAAGCAC
CGGAGGCCACAGGCTTTTGCTTCTGCAATTAGAACACTGCGTAGAACAGGAAAAGTTGGA
GAGTTTGTAAGTGTCTTCGTCAATGAAAAGCAGCGGTGTGTATACATTGCTTCTGATGGA
GGTCGAGTTTGCCGTCCATTGGTCATTGTTGACAAAGGGGTGTCAAAGGTCAAAGAACAT
CATATGAAGGAGTTGGCTGACGGAGTCCGCACATTTGATGATTTCTTGCGTGAGGGGTTG
ATCGAGTACCTGGATATTGCATTGTACGAAAAAGATGTTGAACCGGAAACAACCCATCTC
GAAATAGAACCTTTCACCATCTTGGGTGTCTGTGCCGGGTTGATTCCATATCCTCATCAC
AACCAGTCTCCTAGAAATACTTACCAGTGTGCTATGGGAAAACAAGCTATGGGAAATATC
GCATACAACCAGGCAAGTTTGTGCCGGATGGACACTTTACTCTACCTTTTAGTCTATCCG
CAAAGACCACTATTGACAACGAGAACAATCGAGTTGGTTGGCTATGATAAGCTCGGAGCA
GGGCAAAATGCAACTGTTGCAGTGATGAGTTATAGTGGCTATGACATAGAGGATGCAATT
GTCCTCAACAAGGCATCTCTAGATCGTGGATTTGGCCGTTGTATTGTCATGAACAGGCTT
TCTGCCATCAATCAAAAGTATGAAAATAACACTCAAGACCGGATAATTAGGCCTGATAGA
GAAGGAAGTGATGCCGCAAGGATGCAGGTGTTGGACGATGATGGAATTGCCGCACCAGGT
GAAATTATTCGACCAAACGATATTTATATCAACAAGCAATCACCAAAAGTTACAAAGGGG
CCACCGAGGACTAGGTTAACTGATAGTGACTATAAGCCTTCTTATCAAACATTCAAAGGT
GCTGAAGGAGAGTTGTGTGTTGTGGATAAAGTGGCTCTTTATTCTGACAAGACTAATAAT
TTATGCATAAAATTCTTGATACGTCATACTCGTAGACCAGAGGTTGGTGACAAATTCAGT
AGCAGGCATGGGCAGAAAGGCGTTTGTGGCACCATTGTTCCGCAGGAAGATTTCCCTTTC
ACCGAGCGTGGCATTTGCCCTGATTTAATCATGAATCCTCATGGGTTTCCGAGTCGTATG
ACTGTCGGGAAGATGATAGAGCTTATTGGGGGCAAAGCTGGAGTTTCATGTGGCCGATTC
CATTACGGTAGTGCCTTTGGGGAACCAAGTGGTCATGCAGACAAAGTAGAGGATATAAGT
AAAACACTTGTGGAGAAGGGGTTTAGCTACAATGGCAAGGACTTCATATATTCAGGTATT
ACAGGCTGCCCGCTACAAGCATATATTTTCATGGGACCGATATACTACCAGAAGCTAAAG
CATATGGTCTTGGATAAAATGCATGCTCGTGGTAGTGGTCCTCGAGTCATGCTAACAAGA
CAACCGACTGAGGGGAAAGCTCGGAATGGAGGTTTACGTGTAGGGGAAATGGAACGTGAT
TGTTTGATTGCACATGGAGCGAGTATGTTGATTTTCGAGCGCCTCATGGTTTCCAGTGAT
CCTTTTGAAGTTCAGGTTTGCAGGGTTTGTGGTTTGTTGGGATATTACAACCATAAGCTT
AAAACCGGAGTTTGTTCATCATGTAAAAACGGGGCAAACATTTCTACTATGAAGCTACCA
TACGCATGCAAGCTCCTGATTCAGGAACTTCAGTCGATGAACATTGTTCCGCGATTGAAA
CTAGCTGAGGCGTAG
>FCD_00027435	-	
ATGCTCTCACCTATTGGAAATGGGATTTGGGCCACTTGGAACTTCATGTACGCTAGCATT
GAAGACACTTTCTTGCCGTGGCAACGGTGTCCGACGAGCTGGTCGATTCCGTCCCGATCG
CCTTCTTTGACCCGGTGGACGGACACGAAGGGCAGTAGTACTAGTACTAGCTACGCCAAT
CGAAACACTTCGTCGTAG
>FCD_00027436	+	
ATGCGCCTTTGGGAAAACTCCTTGGGAGTACTATTGGAAGCCGACTTCGTCACTCAATTC
TCCTTCAAGATCCATTCCGACAACTGGGCGCCCGGAGATGGAATCGCCTTCTTCCTCGCG
CAGCCTCCATTCCATCTCCCAAAATTAATGGAACTCGACACTTTGACGAACGATTTCGAT
CCGCGTGATCTTCAGGAACACGTCGGTATAAACGTCAACTCCATGGTTTCTAGGGCAACT
GCACCATGGTCTTGTAACGTTAAGTCTTGGCCTAAGACAGATGTATACAATGCAACTATA
AGTTAG
>FCD_00027437	-	
ATGAATTCTATGGTCAGTACAAGTTTTGTTGTTCTAGTTCTCCTTGGAACAATCCACGTA
GTTTCAGCCTCATCATCCTACGATGAACCCGCCAAATATCGCTCACAAGAAGATGATCAT
CAAGTTCCATCCTCTTATTATAATGATCAAAACTATGATGATCATCAGCCTTCCGATTTG
GAGGGAGTTTTTTCTTTAACGGTTCCGAATTTATTCCCCGACATTCGTGACAAGAAGAAG
CCTTCCATCGCCTACGACGATTCGCTCTCTTCCAACTACTATTACCGGAGTTGCCCGGAC
TTTGAGTCCATTGGATGCGACGCTTCCGTTCTGCTCAACCACGAGGGAAGCGAGAGAAAA
GCCACAGTAAGCAAGACACTTAGAGGGTTTGAAGTGATTGATGAAATCAAGGCCGAGATT
GAGAAGAAGTGCCCAAGAACTGTGTCGTGTTCCGATATTCTTACGGCAGCCGCTAGAGAT
GCGACGGTTGCAGCCGGTGGTAGATACTGGACGGTCGACTACGGTAGAAAAGATGGCCTC
GTATCCATTGCCAAGGAGGCTGAGTCGCTGATGCCGATGGGCCACGAAAGCATTACAGAT
TTGATTGAGCTTTTCCAATCTCTAGGGTTGGATATTGATGACTTGGTTGCTCTCTCAGGG
GCACACACAATTGGGAGGTCTTCATGCGGTGCCATTCAATATTGGCTATACAACTACACT
ACTAGTACTAATTATGGTTTGCAAGATTTGTCAATTGACCCAAAGTTTTATGATTACTTG
CAAAGAAAATGCAGATGGGCCTCAGATTATGTCGATCTTGACGCAACAACTCCCAAAAAC
TTCGACAACGAATATTTTATTAACTTAATTTACAGGAAAATTGGTCTCTTATCAACAGAC
AGATTGCTCTATTCCGATCCAAGGACTTCATATATTGTCAAGACGTTGGCTTACGACAGC
TCAACTTTCTACTTGCAGTTTAAAAAATCGATGAAGAAGCTTGGGAATGTTCAAGTCCTC
ACTGGTCCTAAAGAAGGCGAAATTCGTACCAATTGCAATTTTGTAAACTCTCCTAATTAT
TGA
>FCD_00027438	+	
ATGGCCCCAACATGGAGAAGATTGTTTATGTCATTTGTTTGTGTTGTTGTTTTCATGATT
CTCTCCTCTTCTAAGTTTGTGTTCTGCCAACACAAACTCACCACTTTGACGACTCTTTTG
GAGATCAAGAAGGCTTTTGTGGAAGACCCTGACGGTGTTTTGCATAGTTGGTCCAAAACC
AACGCCAACTTCTGTACTTGGAGAGGAGTTTCATGCGGGATTAACAACTCGGTCCAAGTA
GTCGGACTCAACCTCTCCGACTCCTCACTCGCCGGGTCGATATCTCCCTCACTCGGTCGT
TTGCAAAGCCTGGCTCTCTTCGACCTCTCCTCTAACCGCCTCAGTGGGCCCATCCCACTT
ACTCTCTCCAACCTCTCCCGCTTGGAATCTCTGCTCCTCTTCACCAACCAACTCACGGGA
CCCATCCCGAGTCAACTCGGCCAACTCACGAGTCTCCGAGTTATGCGCATCGGCGACAAC
GGACTCACCGGGCCGATACCCGAGTCATTCGGCGGCCTCGCGAATCTGGAAGTCTTGGGC
CTGGCCTCGTGTCAACTCACCGGGTCAATACCGCCGCAACTCGGCCGGCTCGGCAGACTT
AGGAACCTGATCTTGCAGGAGAATCAGCTCTCGGGACCGATTCCGCCCGAGTTGGGAAAC
TGCTCCAGCCTCGAGGTCGTCACAGCCGCCAACAACAACCTCAACGGCACCATCCCTCCG
GAAATGGGTCGTCTCCAGAATCTCCAAAACCTCAACCTCGTCAACAACAGCCTCTCCGGC
GAGCTCCCGAGTCAACTCGACTCACTGAGTCAACTCGTCTACCTGAACCTCGGCGGGAAT
CAGCTCGAAGGGCGAATCCCAAGGTCTTTATCTCAACTGGGCAGTCTTTACAATCTCGAT
TTGTCAGGAAACAGACTCACCGGAGGGATTCCAGAGGAGTTCGGCGACATGGGTCAGTTG
GGTTTCTTGGTTCTGTCGAAGAACAATCTCTCCGGCGTTATACCGAGGAAAATATGTTCG
AACGCCACAAGGTTGGAGCATTTGTTTCTGTCGGAGACTCAAATCCACGGGGATATTCCG
AAGGAGCTGAGTCAGTGCCGATCGCTGAAACAACTGGATTTGTCCAACAACACTCTCAGT
GGATCAATACCTGTTGAGATGTATGAGTTAGTGGATTTAACTGACTTGTTGTTAAACAAC
AACAGTTTGGTGGGTCCCATTTCTCCCTTCATTGGTAGCCTCACGAATCTTGAGACGGTC
ACTTTGTACCACAACAATCTCAAGGGGAATCTTCCAAAGGAGATTGGAATGCTTGGGAAG
CTTGAGATTTTATACCTTTATGAGAATCAGTTGAATGGGGAGATACCAAGAGAGATTGGT
AATTGTTCAAGCTTGCAAATGGTTGATTTTTTTGGGAATCGGTTTAGTGGGAAAATTCCA
ATCACTATTGGGAGGCTTAAGGAGTTGAATTTGCTTCACTTGAGGCAAAATGAACTTGTG
GGTCGAATTCCCGCCACTTTGGGTAACTGTCACAAACTGACTATCTTGGACTTGGCGGAT
AACAACCTCTCCGGTGGGATCCCGGTAACGGTTGGCTTCATCAAATCTCTTGAACAGTTA
TTGCTCTACAACAATTCTCTTGAAGGTAATCTGCCTGATTCACTATCTCGCTTAACCAAC
TTGACAAGAGTCAATTTGTCTCGAAATAGATTGAATGGTAGTGTTGCCGCGTTGTGCGGC
TCGAATTCGCTTATTTCTTTTGATGTAACTGATAATGATTTTGGCCTTGAGATTCCGAGC
ACATTGGGGAACTCTCCTTTGCTCGAGAGGTTGAGATTAGGGGGAAACCAATTCACTGGA
AATATCCCAAGGACATTGGGAAAAATCCCTGAGCTTTCGATGCTAGACGTCTCGAGGAAT
TTGCTTACTGGATCAGTACCGGAAGAGCTGTCATTTTGCAAGAAGCTCAGTCATGTTGTT
TTGAACAACAACCTTCTTTCTGGCGCGGTACCACCCTGGCTCGGAAGCTTGGCGCAGTTG
GGAGAGTTGAAGCTCTCCTTGAATAGGTTCTCGGGGCCAATTCCTCGAGAGCTTTTCAAT
TGTTCGAAGATGATTGTTCTTTCTCTAGATGAAAATCAACTAAATGGAACTCTCCCCGAC
GAGGTCGGTAATCTTGGGGCGTCGCTGAATGTATTCAATCTTGAAGGTAACCAATTTTCG
GGACCAATCCCTCCAGCCATTGGTAAGCTGGAGAAGTTGTATGAGCTACGGCTCTCGCGG
AACAACTTCGATGGTGAGATACCGGCGGAGCTTGGACAGCTACGGAATCTACAGAGTGTT
CTAGACCTCAGCCACAACAATTTGAGTGGTGAAATTCCACCGGCTATTGGAGAACTCTCA
AAGCTCGAAGTGCTTGATCTTTCGAACAATCAACTTGCCGGAGAAGTCCCTCCACAAGTC
GGTGAGATGAGCAGCCTGGTCATGCTTAACCTCTCTTACAACATCCTCGAAGGAAAATTA
GGCAAGCAGTTTTCACGCTGGCCAGCCAAAGCCTTTCAAGGGAATTTGCGTCTCTGTGGA
AACCCTCTTGGCGAATGCAATGCCAATGCAACGAAGAGCTCAGGCCTAAGCCAAGCATCG
GTGGTGGTCATTTCTGCAGTATGTACTTTAGCTGCAATTGCTCTGCTATTAATCGTGGTT
GCGACTTTTTTGAAGCACAGGCGAGAGTCCTCTGGAAGAGCCAGTGATGTGAACTACATC
TACTCGTCCAGTTCTTCCGCTGCACAACGAAGACTACTTCTGTTTCAAAATGGCTCCATG
AAGCGAGATTTCAGATGGGAAGACATCATGGAGGCCACAAACAATCTAAGCAGCGAGTTC
ATCATTGGCACAGGAGGGTCAGGTGTAATCTTCAAAGCGGAAATGCCCAACGGAGAAACT
GTAGCTGTCAAGAAGATTTCATCGAAAGACGACAGCCTCCTAGCGAACAAAAGTTTCGTA
AGGGAGGTGAAGACGCTAGGGAGGATAAGGCACAGACATCTAGTGAAGCTAATGGGTTAT
TGCAGCCACAAAGGAGCAGCCGGTGCAAATCTGCTGATCTACGAGTACATGGAGAACGGA
AGCGTTTGGGATTGGCTGCACAAACAACCCGTGAACGGCAAGAAGAAGAGAAGCCTTGAT
TGGGAAGAGAGGTTGAGGATTGCAGTGGGATTAGCTCAAGGAGTGGAGTATCTCCACCAT
GATTGCATACCGAAGATCATTCACCGAGACATTAAGTCTGGCAACGTGTTGCTAGACTCC
AACATGGAAGCACATTTGGGGGATTTTGGGCTGGCAAAACCACTCATCGACTCCGAGTCA
CACATGGAATCAAATTCGTGGTTTGCTGGTTCCTTTGGCTATGTTGCTCCAGAGTATGCT
TATTCCCTCAAGCCAACCGAGAAGAGTGATGTTTACAGCATGGGGATTGTGCTAATGGAG
CTTGTTAGCGGGAAAATGCCAACCGACGCAGCCTTCGGAGTGGACATGGACATGGTGAGA
TGGGTGGAGAGCCGCATGGAAATGCAGGGCACCGGAAGAGAGGAGCTCGTAGATCCGGTA
CTGAAACCGCTCTTGCCGGGGGAGGAATTTGCAGCATTCCAAGTGGTTGAGATAGCAATG
CAGTGCACCAAGACCAGCCCACAAGAAAGGCCATCTTCAAGACAAGTTTGTGAACAGCTT
ATACATGTTTTTAACCATAGGATGGTGGATTTTGACAAGTTGAAGTCTGATAGCTGCCAT
GCATGA
>FCD_00027470	-	
ATGAAGTTGGTCTTTTATCATCTCCTAAGTGTTGTGCTTATTCTGATCCCCTGCTTTTCC
TCTGTGTCTTCTTCTTCTTCTTCTTCACACAATCTCTCTCTCAGTCTCAGAAGGCAAGCT
TCAATCCTGGTCTCTCTTAAACAATCTTTTCAAACCTCCAACACTTGTTTCGATGCCTGG
CAAGTCTCAAACCACTCTTCCCTTTGCTCTTGGCCTGGAATCCAATGTGACCATACCAAC
AGCTCAGTCGTTTCTATTGACATCTCCAATTCCAGCATCTCCGGCTCTCTCTCTCCTGCC
ATCACGCATCTTCGTACTCTCCTCAGCATCACCCTCACCGACAACAATTTCTCCGGCGAT
TTCCCTAACCAAATTCACAGTCTTCCACGGCTTCAGTTCCTCAACATGTCCAACAACCAA
TTCAGTGGTGAGCTTGACTGGGATTTCACCAAGTTAAGAGAGCTTGCGGTTATTGATGCC
TACAACAACAACTTCAATGGCTCGCTTCCATTAGGCGTTACCAAGCTACCAAAGTTGAAG
CACTTGAACTTCGGTGGGAACTACTTCTCCGGGACGATTCCTCGGAGTTATGGAAGTATG
AACAACCTCAACTATCTTTCCCTTTCGGGGAATGATCTGAGAGGTTTCATACCAAGCGAG
CTTGGCAATCTCACAAGCCTCCAACAGCTTTACTTGGGCTATTTTAACGATTTCGATGGT
GGAATTCCATTTGAGCTCGGTAAGCTGATCGATCTGTTCCATTTAGACCTTGCCAATTGT
AGTTTGGTGGGTCCAATACCTCCGGAGCTTGGGAATCTCAACAAGCTGGACACTCTTTAC
CTGCAAACAAATGAGCTCAGCGGGTCAATTCCTTCTCAATTCAGCAACCTGACCAGGTTG
AGATATTTTGATCTTTCAAACAATGAATTGACAGGAGAAATCCCGGTTGACTTCTCCGGC
TTTAGGGAGCTTATTCTCTTGAACTTGTTCATGAACAAGCTCCATGGTGAGATCCCACAT
GCCATTGCAGAGCTACCAAACTTGAGAGTTTTTAAGCTTTGGCAGAACAATTTCACCGGA
ACAATCCCTTCGAAGCTTGGCCAAAATAGTAACCTGACCGAGCTTGACTTGTCAACCAAT
AAGCTCACTGGGATGGTTCCTAAATCTCTGTGCTCTGGAAGGAATCTGACGATTTTGATT
TTGCAAAACAATTTCCTGTTCGGGCCCTTGCCGGATGATCTTGGCCAATGCAATACACTT
GTGAGAGTACGGTTGGGGCAGAACTATTTGACAGGAGCTTTGCCAAATGGGTTTCTGTAC
TTGCCTCAGCTATTACTCATGGAGCTACAGAACAACTATCTTACTGGACAACTTGAGCAC
CTGAAAACTAAGGTACCCTCAAGACTTTCACTGCTTAATTTGTCGAACAATCGCTTGTCC
GGTTCGATTCCTACCTCTGTTGGCAACTTCACTAGCTTGCAGAATGTCCTATTAAGTGGA
AACCGATTCACCGCTGAAATTCCAACCGAGATAGGTCGGTTGAAAAGTGTCCTGAAATTG
GATTTGAGTAGGAACAAATTCTCGGGCAGGATCCCTCCTACAATAGGGAATTGTATCTTG
TTGAATTATTTAGATTTGAGCCAAAATCAACTCTCCGGCCCTATCCCAGTTCAGATTGCA
GATATTCACATTCTAAATTACCTGAACCTCTCACGGAACCTCTTGAGCCAAGGCCTTCCA
AAGGAAATCGGATCATTGAAGAGCTTAACTTCCGCAGATTTCTCTTACAACAACTTGTCT
GGTTTAATACCCCAAACCGGCCAATATCTCTTCTTCAACTCCACATCTTTCATCGGTAAC
CCAGAGCTCTGCAGCTCTTCTTCTATTCTGATATGCAATCACTCGTTATCCTCACCGCAG
CACGATCACAACCAAAACAACAACAAGCCTCAAGTGCCTGCAAAGTTCAAGCTCATTTTT
GCGTTGGGACTGTTGCTGTGCTCGTTCATTTTCACGGCTTTTGCAATCATCAAAACAAGG
AAGTCGAGAAATGGTGGCGACAAATGGAAGCTCACGGCATTCCAGAAGCTAGAATTCGTG
AGCCAGGACATATTGGAATGCATAAAGGACAACAACGTGATAGGGAGAGGTGGAGCCGGG
ATTGTTTACAGAGGGAGCATGCCAAATGGAGAGGAAGTAGCAGTGAAGAAGCTTTTGGGA
ATAAACAAAGGCTCTTATCATGACAATGGCTTGTCGGCGGAGATTCAAACGCTCGGCAAA
ATCAGGCACAGGAACATAGTGAGATTGCTGGCATTCTGTTCTAACAGAGAGACAAATCTG
CTCGTATACGAGTACATGGAAAATGGGAGTTTAGGTGAAGTGCTGCATGGGAAAGCGGGA
GAGTATCTAAAGTGGGAGACAAGGCTGAAGATAGCCATTGAAGCAGCGAAAGGGCTAAGC
TATTTGCATCATGACTGTTCTCCTCTAATTCTCCACAGGGATGTCAAGTCCAACAACATT
TTGCTCAACTCCGATTATGAGGCTCACGTCGCCGATTTCGGACTCGCCAAGTTCTTGCAA
GACAATGGAACATCAGAGTGCATGTCTGCCATTGCTGGCTCTTATGGCTATATTGCTCCA
GAGTATGCCTACACATTGAAGGTAGACGAGAAGAGTGATGTGTATAGTTTCGGAGTGGTG
TTATTAGAGTTGATAACGGGACGAAAGCCGGTTGGTGATTTCGGAGAGGAAGGAATGGAC
ATCGTCCAGTGGACGAAGATAAAGACGGAGTCTAGCAAAGAAGGGGTGGTGAAGATCATG
GATGAGCGGTTAAGCAACAATGTTCCAATAGAGCAAGCAATGCAAGTCTTCTTTGTGGCA
ATGCTATGTGTTCAAGAGCAAAGCGTCGAACGACCCACCATGAGAGAAGTTGTTCAAATG
CTTGCCCAAGCTAAACAACCCTCTACTTTTCATTTGCAATGA
>FCD_00027471	-	
ATGGAAACACCGAAAGCAGAGAGCAAGCCCCAAGAGACTCTGCTTCTGCCTCGGTCGGAT
ATTCTTGCCCCTGAAACCCCGAATCTCGGGGCGGCTTCTCTTGCTCATATATGGGAGAAG
AGGCTAAACCGGTCCAACAGTTTAAACAATTCTAATTCAGCGATATCTCCCAATTCGGCA
TTGAGCTGCAATGAGAATAATGCTTCTTCTTCTTCTTCCCCAGAAGCTCAGAGTCAGAAA
CAGGGCACTCTGTTTTCGAAGAGAGATTTGATTCGTCGGCAGATTGGCATTCCGATAGAA
CCGCTCCGAGTGAGCAGCCTTCTCCCTGCCAGAGCCGGAATTCAGATGCAGGCGAAAGCG
AGAGGCGACAACGGCAACGGTCACGAGCAGTCTACTTCTCCCTGTGACCGTTTGTCCCCT
AGGTCTGATCAAATGGAGCAGAGGATTTTCTCTCCACGCATCAGAGGTCGGCAGGCTTTC
GCCGATTTGCTTATGCAAATGGAGAAGGAACGACACGGAGAGTTCAACGTGTTGATCGAG
CGAAAAGCAGTTTTGAGGTTCGCTCAGAAAGGGAGAATCCAGTCCATGCTTAGGCTAAGA
TTGCTGCAACGAGGCACGCCCATTCAAGATCCGCAGAGGCCGCGGTTTGCAGCAGCGTCT
CATCAAGTGGAGAGGCTGCCACAAGGGTCTACCATTATGCATCTCAGGGAGCGATTCACC
ATTGGAGCAGAGCATGGTACGACATCTCAGAGTGATGCAACTACTGATCCTAGAAGCCCT
CGAAGGGAAACAATTAACGACACTGGAATGAACACCCTTGTACATGATCCTCCGTCGCAT
AACATTGAAGAAATTCACAATGAACCCGTTCCCCTAACCCCAGTTCCGGAAACTAGAACG
GTGGTCCAGGATCCTCCGGTGCACAACTCCAAAGATGTTCACGGGAAATCCAATCCCTTA
ACCCCAGTGCAGGATACAATAACCCTGATACAAGATCCTCCGGAGCATAACACCGAAGAT
ATTCATGAAGAACCCGAAATCCTGACGCACAAGAAACTGAGTCAAGAGGATAGAAACCTT
GCTTCACAAGAAACTGCAGATGCAACCACATTTTGTGGTGGCTGGGATGGAAATGATGTT
GCAGACTTACTTGAAGACAATTACCAAGAGTATGCTGAAACTAGTTATGATTGGATCAGT
GACATTTCTTGCCCTCGGAGCTATTGGGAAGACCGCAGGCAAGAATGGTACCATGAAATG
CTCAACTCCAATTCAGAAAATGCTGAAATTCGTCGACTTCTTGAAAGAGGGACAGTATCA
AGCTTTCTTGCTAGTGACTTCCGAGAGAGAATGGACAGATTAATGGAGACTCGCTTAGAA
ATTAGGCAAGCACAGCCTGCTGGTGGCAGCCAAGGGGCAGAAGATGATGAGGGACACAGT
AAATTGATGTCTTTCATTCAAAACCATCGACAACGAAAACAACAACAAGAACACAAAATG
GAGGAAGAGGAGATAGGAAGAGAAGAACAAGAACGAGGAGAAGTAAAAGTAGAAGAAGAT
GAGACCTTTATTAGTGGTCAATATCATGAAGCCAGTGATTATTTTGATCAACCAACATTA
TCACCACTGCAAGTGCCTTCACAGTCTCTACTAAGATCATGGAGTTTTCAAGATAATGAA
GTTGGTGATGAATCTGACCGAGCTCCGTCGACATCTCCATGTCAAGATTTCTGGTCACAT
TCTTACTATCCAAACGCTTGGCGATGCACGTCCTCCACAAATCATCCTTCAATTGAAATG
GAACTCATATGCGAAGCTAAGAGGGCAAATGGAGCAGCTTCATCAAGAGATGTCCGAGCT
ACGAAAATCAGTAAAGAGCTGCATGGACATGCAGATGATATTAATGCAAAATTCCATGAA
GCAGGAAGTTCATTCAGGTTTTTTACTCATTCCTTCAAACTTTAG
>FCD_00027472	+	
ATGATGAGATATCAGAGAGTAAGCCCAGATTGTCTGCCCTTAAACAATGGGAAGAAGCCT
AACATGGAGAATGGGAGAAGCTTCCCAACATCAACAAACACCGCGACATCTTCTTCTTCT
TCTTTGGAACCAAAAGCCTTCAGATTCAGATCCCCATCCAGAACCCCCACTCCAGATCAC
CACCACCTTCCTAGTTCTACTTTAGACAATAACAACAACAATAACAATACTAATAATAGT
AATTTACATCACCAGCATGAGACCACCCAGCAGAGACCGGAGAGCAGCCCCAGCCCCAGT
CCCAGCCCAAGTCCCAGCCATGGTGGCGATATACTCTTGCAATGGGGTCGTAAGAAGAGG
CCGAGGGCCTCGAGGACTGAGATCCGAGCCCTCACTGATGACTCTTCATCATCATCATCG
GCAGCAGCAGCAGCTGCAGCTCAAGCCAAACATCTACAACAAGTTCTCAAACCTCAAAGG
AGAGTGGTAACTCCCTCAGAGAAGGAGCTTCCCACCACGTCCATGCCCCCGCCGCCTCCT
CCTCCACCACCGCTTTCTTCTTCTTCCAATGCTAGAGTGAGAAAAGATACCTCCGGATCG
CTTCCTAGGCCAAGAATTTTAGGTGATTTGCTGAGAAAGGTTCAAACTCTAGTGTTGGTT
TTACTTGGTCTATTATATGATCACCTCCTATACAATCCAACAGGTCCAGTTCCAGTCGTC
ATTTTCTTCCCCTTGGGTGGTTGTTCTTTGCTTTTGTCTTGTCAAAACGTTAAAGGGACT
GCTCAGCCAACTCTTACCATCATTTCTTGGCCTGCCATGACTAGGAATTTAGAAGATCGA
TCTGGTGTTGTAAACGGATCACCATCGAGAAATTATGGAGGCAACAACCGTGCTGCTTCT
AGATCTAATGTGGGTAAACGATCTCCTCCACCTGAGAAGAACGAGAGGAAGAATGCTTTC
TCGGGAAGGTCAGCAAATGATAAGCTAAATGGTTCCTCGATGCAAGCCGATCGCTCAAAT
CATGTCGATTTTGCTTCGTTGCATACCGAACAAGAAGATGGAGGCACCCATACTAGTGCT
GCTCCAAAAGAAGAGAAGGTGAAAGTGGAGGCGATGGAATGGCCGAGAATTTATATTGGT
CTATCAAGAAAGGAGAAGGAAGATGACTTCCTTGCGATGAAAGGGACGAAGCTGCCCCAA
AGGCCTAAGAAAAGGGCCAAGAATATTGAAAGAGCGCTCCAGTATTGTTTCCCTGGGATG
TGGCTGTCTGACTTGACAAGGAATCGCTATGAAGTCAGGGAGAAGAAATGTGTGAAGAAG
CAGCAAAAGCGAAGGGGGCTTAAAGGAATGGAAAGCGTGGACACCGATTCCGAGTAG
>FCD_00027473	-	
ATGACGCTTTTATCACACAATGCTGTGACTACATGGTCAAAGAAACCACAGGCAATCGTC
GTCCAACTCGTAGAAACGAGGAGAATGGACTCAAAAGCAGCCGAAACACCAAACATTGAA
GCCTCCACCAGTAGCACACAGAGAGCAAGAGGAACAGCCTCCGAAAACCAAGGCAAAGAA
AGGCCTAATGGGAGCACACTGAGCCGGGAAGAGGGATTCAACCCTCGGAGCCAAAAAACA
CACCCTAGGAGATTAGCAAATTTGGAGCCGATGACCAGACCCAATCACCCAACTAGTAGG
AAACGGTAA
>FCD_00027430	+	
ATGGAGTGGCAGCCGATGGGGCTAAGATCGTTGCCATGCTTCAATGGCCTTCTCTTCAGT
CTCGCAGGGAGCTTCGGGGATTCCGCGGCCTTACTGGGTATTACCGGCATTTTATGGCAA
TATATGGTGACTTGGTGTGGCCACTTACTAAGCAGCTTAAACAGGATCAGTTTTGCTGGA
AGTGCCAAGGAAAGGAAGCGTGTCAACGACTTAAGCAAGTGA
>FCD_00027474	-	
ATGATTCTTTTGCAGTCTCATTCCAGATTTCTCCTTCAGACCTTGCTCAATCGCCTCCAC
AATCTCGAAAAAGGAATTGAGTTGGACTACCATTGGGTTGAGTTCGATGACGTCCGTTAC
CATGTTCAGGTGACAATGAGGAATCCACATCACATTTTGGTATCGGTATCGTTACCCACA
CCACCTCCAGAAACTGCTTTCTTTGGTGGACTTCCTGCCGGTGCTATAGAAGCCATAAAA
GCTGCATATAGTGGATTCGTACAAATTCTTGATCCTCCACGGGATGGCTTTAACCTGACT
TTGAAACTGAATCTTTCAAAGCTCCCTCCAGATGAAGAGTACAAACATGCTATTTTGGTA
AAAATTGCATCTGTGAGGGAAGTGGTACTTGGTGCTCCATTGAGAGCAATTCTGAAAACA
CTTGGCTCAAGGACTGTTGCAACCAATATTGATCGGCTTGTTGCACTTGTGCATCGACCA
AAGGAGTCTTTTTTCCTCATTCCTCAGGCAGAAAAAGTGACAGTGGTGTTTCCTATGAGA
TTTAAGGACTCAATTGACATTGTTCTTGCCACTTCCTTCCTGCAGGAATTTGTGGAAGCA
AGACGGACGGCAGGGCTCAATAATGCCCCCCTTTGCTTGTGGTCACCTACTCCTCCTCTA
GAATTAAAGGGAGCTCCTGCTGAAGCATTATCTGCAAATGCAGGTTTTGTAACTATTGTT
ATTTTTCCTCGTCATGTTGAAGCCAGAAAACTGGAACGTACCGTTTGGAGTTTGTCAACA
TTTCATGCATACGTTAGTTATCATGTGAAGGGCAACGAAAACAAATCTAATCTGGTTAGA
CTGTAA
>FCD_00027428	+	
ATGGGCGATAGCCGCCGGCCTAGATCGGAGCGCCGCTTGCCGAGATCGCGATCGCGATCG
CGAGGCCGAGATGGTGATTTGCGATCACAAGGCCGAAATTGCGATCACGAGGCCGAAATC
CCGAGATCCAATCCTATATATCGCAACGTCGACGTCGAGATACCGTCACGAAACTCGCGA
GAGACCTCAAGCTCATGGTTGGGAAAAATGGCGACGCCGTGA
>FCD_00027429	+	
ATGGGACATCAGTGTTGCGGCAAACAGAAAGTGAAGAGAGGGCTTTGGTCTCCTGAGGAA
GATGAGAAGCTTATCAAACACATCTCCACTCATGGCCATGGTTCTTGGAGTTCTGTCCCT
AAACTAGCAGTTTTTTCGGTTAATTCGCCTGGGTATGTTTCTCCTCGCCCTACTTCCATG
AATCACCATCATGTGATCATGAAAGTACCTTTTGTCACGTCACCAAATAATTACTCGGTT
TCTATTGCTCATCCCAATCCTGCTAATCCTAGTGATGATCAATTGTTGCAAGAAAGCTCA
TCAGTCATATCAAGCTGCAAATACCAAAACCCTAGCTCGGTAATTTGGAGTGCCGATCAT
ATTCTCCACGAGCAAAATCCGACTTCTTTAATCAAGTCCACGAGCCAACTACCGTCGAAG
CAAATATTAAATATACAAACTCATCCTCCACAAAATCCATCAGGGTCTGAGAGAATAATA
GAAGAGAATTGCTTGTGGGAAATTTGCAGCTTTGAACCGGCCAGTAGTATCAAGCAAAAT
GAGGGAACTACATTGCATCATGATGATCAGCGGAATTCAGACAAGGCTTCGAATATTGAA
GAAATGAATATTGATCATGATCAAAAGATGAATGCAAAGAACGAGGATGCTGCTATTGAG
AGTACTAATTATAATTTTGACTTTGATCATTTTGTAGATTCTTCTCTTTTGTCCTGTGGA
ATGTATTGCCATCTAAGTCCAATCGTCGATCATTCTGCATGGAATTTTTTTTGA
>FCD_00028541	-	
ATGGCGGCGGATGTGCAAGTGAAGGCTGATGCTTCCAACTCCTGCTGTGCTGCGTGGAAG
AACAAGTACGCGAAGTTAGAGGAGAAACGGAATGCTCTCCGGCAAGCTGTGAAGCTTCTG
GAGCAGCAGATTGATAAGATTCAAGCCCAGAGTAAGAAAGTGTGTGAGGAAGAGAGGGCA
AGGGCGGACTTTGAGAAAGAGGGGAAGGAGAAAGAATCTGCTGCTAGAGTAGCTCTTGAG
AATGAAGTGGTTGAATTGAAGTCCGAGATCCTTTCTCTTAAGCAGGAAGGAGGTAAAGAT
GTTCAAGAGAGTGATGATGATGTGAAGCTTCTTCAAGCTCGCGTATCGGAATTGGAAAAG
GAAATTAATCATCTTAAGGAGGCTGTTCAAAAAGAAAGAAAAAGGGCAGATTCAGAAAGG
AAAAATGCCGAAGCCGAGAAGAAAAAAGCCGCTGAAGCTCAAAAGGCCGTGGAAGATGAA
AGAAGTAAGGCCGGAAAAGAAAGGAACGTTGCGAAATCGGAAAAGGATAGAGCTGAGAAA
TATAGGCTTCAGATAGAGGTACTGAGGAAGGAGGCTGATGAAACCAAATCGAAGTTAGCT
TCTGGGATGTTGAAACTTGAAGAGGCAAACAAAAAGCTTGAAGCAGAAAAACAGAAGGTG
GTCAAGGAGAAAAAACGGGCAGATTCAGAGAAGGCAAAAGCGGAAGAGCAAAGAAAGCTT
GCGGTGGCCAATATAAAAAAGGTTGCAGAAGGGAGAATTTATGCTGAAAGTTTGTCTCGG
CAATTAGAAGAGAATAAAAAAAGAGTTGAAGAAGCACATAAACCGAAGTTAGTGTTGGAG
CTTTCCGGGAAACTTGAGGAAGCAAACAAAAGGTTTCAGCTCGAGAAACAGAAGGCTTCT
AGGGAGAAAGAACGAGCAGATGCAGAGATGTTGAAAACAGTAGAACAGAAGAAGGTTGCA
GAAGTAAATTGGAAAAAATCCCAGGAAGAAAAGTCTCGTGCTGATCAGTTGTGTTGGCAG
TTAGAAGAATACAAGCAGAAGACGAATGACTTACAAAACAGATACAAGAGATTTTGTCGA
ACAGAAAATTTGTCAAGCCATTTGCAGGTTCAAAAGATGAAATTATGGAATTGA
>FCD_00028500	-	
ATGGCCGGAAACTCACTTCACGAGTCCTTCATGTATTCACTTCTGAACTACTCCGACCCT
TCTCACCCAATCACTCCTTCCGCAATCCACACCCCTGATACCCTGGAATTCTTCTCCGTC
CTCCAATCCCACATCCGAAACCTCCGGTTCGACACCCCGCAAACCCCGAAACCCCTCCTC
ATCATCACCCCGACGCATGTCTCCCACGTCCGCGCCGCCGTACTCGCCGCCCAGAAGCAC
AACCTTCGCATGAAGATCCGCAGCGGCGGACACGACTACGAGGGCGTCTCGTACGTCTCC
GAAACCCCGTTCCTCCTCCTCGACATGCAAAACCTCCGCGCCATTGAAATCGACATGGCG
TCCGAGACCGCCTGGGTCCAGGCCGGCGCAACTCTTGGCGAGCTCTACTACCAAATCTCC
CGAAAGAGCAAAGTTCACGGATTCCCCGCCGGGGTGTGTCCGTCAGTCGGCGTCGGAGGA
CACTTGAGTGGCGGCGGATACGGCAACATGATGAGAAAGTACGGCCTTTCGGTCGACAAC
ATCGTTGATGCGCAGGTTGTCGATGTTCGCGGTCGGATACTAGACCGAAATTCCATGGGG
GAGGATCTGTTTTGGGCTATCCGAGGAGGCGGCGGAGCAAGCTTTTGCGTCGTTGTGGCG
TACAAGATAAATCTCGTTCCGATCCCGGAAACCGTCACCGTTTTCCGAGTCGACAAGACT
CTGGAGCAGAAAGGAACCGACGACGTCGTTTACCGGTGGCAAGAGGTCGCGCCAAAGCTT
GACGAAGACCTCTTCATTAGAATGTATTTAGGCGTTGTGAAGAAAAAAGATCAAACAGAG
AAGACCATAAGAGCTTCCTTTGTTGGGTTATTTCTTGGAGATTCTAAGAAACTTATGGGT
TTGTTGTACAACAGTTTTCCAGAACTTGGTCTGAAGAAATCAGACTGCATTGTTACAAGC
TGGGTCAAGTCCATTTTCTTCTGGGACGACATACCAATCGGGACACCAGACGATTATCTC
CTCGTACGAAAGCCGAAAAAGCTCGTTCACCTTAAGAGAAAGTCCGATTACTTGAAAGAA
CCCATTCCCAAGGACGGTCTGAGGAGGATTTTCCAAAGGTTGATTGAGTTGGAGTTTCCA
ATGCTGGCGTTTAATCCATACGGCGGAAAAATGGCTCGGATTCCGGCGACCGCCACGCCG
TTCCCGCACCGCGGAAACTTGGCCAAAATCCAGTACGTGCTGAATTGGGACGAGCCGGGA
ACGGAGGCGGAGAATTTCTACATCGGATTGTTGAGGAAGCTGTACCATTACATGACTCCG
TTTGTGTCGAAGAATCCGAGGGAATCGTATTTCAATTACAAAGATCACGACCTCGGAATC
AACGGCCATGATGATCCGAGAACGAGCTACGAGAAGGGAAGAGAGTACGGGATAAAGTAT
TTCAAGCATAATTTCAAGAGGTTGGTGGAGATCAAGAGCAGAGTTGATCCTGGGAATTTC
TTCAGGAACGAACAGAGCATTCCAACACTTGCTGTGGAAGAGTCTGGTTTGGTCCACAAT
TTGTTGGAATCTCGCATGTGA
>FCD_00028540	+	
ATGACTTCTATTTCTCTGTTTTCTTTGCTTTTCTTTTCAATCTCATGGGCATGTTCCAAA
CCTGTCCATGAAAATTTCATGCAGTGCATGTCAAACCAGCTCAAATCCGGCAAAAATCAC
TCACAAATCATCTACAGCTCATCCTCTCCGCAATTCCAAAATCTCTTACAATCATCCCAA
CAGAACCCGAGATGGTCAAACTCCACATCAGTTCTAACAACCCCTTTCATCATCACACCT
TTCCATGAGTCCCAAGTCCAAGCATCCGTTATCTGCAGCAGAAGGCATGGCTTACAAGTC
CGAGTTAGAAGCGAGTCCGGGGCTACATTAGGAGAGCTTTACTATGCCATAAGCAAGGCA
AGTAAAGTTCATGGATTCCCGGCCGGAATTTGTCCTAGTGTTGGCGTTGGAGGGCACTTT
AGCGGAGGCGGGTTTGGGACCATGTTGAGAAAACATGGCCTGGCAGCAGATAATGTCCTG
GATGCTCATGTAGTAGATTCAAACGGAAGAATTCTTGAGAGGAAAACAATGAGTGAGGGC
TTGTTTTGGGCCATAAGAGGAGGTGGTGGAGGGAACTTTGGGATTGTAGTTTCATGGAAG
ATCAAACTAGTTAGAGTTCCACAGATTGTGACCGGTTTTACGGTTTCCAAAACTCTAGCA
CAAGGTGCTAGTTTGCTCGTCCACAAGTGGCAGTACATTGCAGATAAGTTGCATGAAGAT
CTCTTCATCAGAATTATTCTACAAAATGTTGGTGAAGGGAATAATCAGAAGACAGTCCAA
GCTTCCTTCAACTCACTTTTTCTTGGAGGGAAAGAAAGATTGGTCCAGTTGATGAAAGAG
AGATTCCCCGAATTAGGCCTGCAGGCTCGTGATTGTATCGAGATGAGCTGGATCCAATCT
GTGCTGTATATTGCTGGCTACGATAAGGATCAGCCTTTAGAGGTGTTGCTAGATAGGGAA
ACTCTCTACAAAAGCAAGTTCAAGGCGAAATCGGATTTTGTGAACACCCCTATACCTGAA
GTTGGCTTAAAGGGGATTTGGGACATGTTTTCGCAAGAAGAGGTGGTGTTCATGATAATG
GACCCTTTCGGTGGGAAAATGAATGAGATTTCGGAATTCGAAACTCCTTTTCCTCACCGG
AAAGGGAATTTGTACAACATACAGTACATGGTGAAGTGGGATGCGGACGGGGTTGGGGAA
TCGAACAAGCATTTGAGATGGATTAGAGTGCTCTATTGGTACATGAGGCCACATGTTACA
AGATCTCCAAGAGGTGCTTATGTGAACTATAGGGACCTTGATTTGGGGACAAACAATTTG
GTAAAGAAAAGCTACCAAGAGGCAAGAACCTGGGGTGTGAAGTACTTCAAGGGTAACTTC
GAGAGATTGGCGCGAGTAAAGAACAAGGTCGATCCCGATAACTTCTTTAGGAATGAACAG
AGTATCCCACCTCTTCCATCGTTGTTGTAA
>FCD_00028506	+	
ATGACTACTCCAGATGACGCCGATGATCTCTCCAGCGATCTTCCTGACTATTGGAAGTTT
AAGATCCCGACGACTGGAGTCGTCGATGTCACCAGTGTGATTCACCATGTCACTCACGCG
ATTCAAATCTCTGATCAGTCGCTGCCGAGGTTGAGATCAATCTTCAGCTTTGTTGACGCT
TTCTCGAGTATGGTGGCTCCGTCGCATCGGTGTTGCTCCGGTGTGGTGGTTTTTGGGGCT
AATTTTATATTTAGGGATGCTTTACCAAATGTGGCGGCTCCATCGCGTCGGTATTGGTCT
GATGTGGCGGATTTTGGGGCTGATTTGGGATTTAGGCAAGGTTTTGCTTATTTTGGGCTT
TGA
>FCD_00028505	-	
ATGAAGTACTCCGAGTTCTCTTCATTCTTTCCCTGTTTTATTGCTTTTCTTTTCTCTTTT
TCCTTGGCAGCTTCTGCTTACAATCGTGAGCATTTCCTTCAGTGCCTCTCTAATCATATA
TCAAATACTTCCTCCATATCCAAGATCATCTACACTCCAATCGATCCGTCATATGCCTCT
ATCTTGCATTCCACCATAATGAATCCACAATTTGCCATTTCACCTTTTACCCCAAACCCG
CTCGTTATCATTACACCGTTTCATGCCTCAGAAGTCCAAGCTACGATTATCTGCTCCAAG
AAATATGACCTGCAGATTAGAACCCGAAGTGGAGGACATGATGGCGCTGGTCTTTCTTAC
TTGTCACATGTCCCATATGTCATACTCGACCTCAGAAACCTCAGTTCAATCGAAGTAGAT
GTTGAGGACAAGACTGCATGGGTTCAAGCTGGAGCTACACTAGGTGAAGTTTACTTTACA
ATTTCTGAGAAAAGTTCAACTCTCAGCTTCCCTGCAGGTTTTTCTTATACTATAGGTGTT
GGCGGGCACTTTAGTGGAGGAGGCTTCGGAGTTTTGATGCGCAAATATGGCCTTGCAGCT
GATAATATTCTTGACGCACACATAGTCGATGCACGGGGAAGGGTTCTTGATAGAAAATCA
ATGGGGCAAGATCTCTTTTGGGCAATACGCGGTGGTGGAGCTGTAAGCTTCGGAGTAGTT
ATTGCTTGGAAAATTCGACTGGTTCCTGTTCCATCAAAAGTCACTACATTCAGTGTCGTT
AGAGACTTGGAGAAACCTGAAACCAAGAAAATTGTTCATCAGTGGCAATACGTCGGCAAC
AAATTTGATGAAGATATGTTTCTTTTCGTCAGGATCCAAACTGCAAACTCAACTTCAAAA
GGTAATACTAAACCAGTATTACAAGCTCAGTTCCTTTCCGTGTTCCTTGGTAGAGTGGAG
AAGCTTCTCCCTTTAATGCAAAAGAGCTTCCCTGAGTTGGGTTTGGTAGAAGAGGATTGC
ATCGAAATGAGCTGGATTCAATCCATTGTCTTATTCAATGGATTTCCCAGCGGAACACCT
CCTAACGTTCTACTTGATAGGAGTAAGCCTCAAGGACGCCCGATCTCTTTCATCGCGAAA
GTCGACTATGTTGAAAAGCCTATTCCAGAAGACGTGTTGGAAAGGGTGTGGAAAAGGTTT
TATGATTTAAAGGTTGGAGTTCCACTTTTCCAGCTATACCCTTATGGGGCGAGAATGAGT
GAGATTCCGCAATCCGAAATTCCATTCCCACACCGTGCTGGAAACCGCTTTCAATTTACA
TACCTTGTGAGGTGGGATGATGACGGAGATGTTACAACAAACGAAAGGCATTTGGATTGG
ATTAGAAGTGCTTATGCTTACATGACTCCTTATGTGACGAAAAATCCGAGAGCCGCGTAT
CTCAACTACAGGGACCTTGACCTAGGAAGGAACAACGACAAGGGCACCACAAGCTATGCA
CAAGCAAGCACTTGGGGCAAAAGTTATTTTAAGGATAATTTCGACAGATTAGTCCATGTG
AAGACTAATGTTGATCCTACTAATTTCTTTAGGAACGAACAAAGCATCCCACCCCTTCCT
TTGCGGTGGAAGAAAAGAGATGACTAA
>FCD_00028508	-	
ATGAAGTACTCTGAGTTCTCTCCTTTGATTCCCTTTGTTATTACTTTAATTTTTTCTTTT
TTCTGTGCAGCTTCTGCTTACAATCATAAGGACTTTCTTCAGTGCCTCTCTCATCATCTA
TCAAACACTTCATCCGTAGATGCTAAACTCATTTACACTCCGATCAACCCGTCGTATGTT
TCTATCTTGAATTCCACCATAATGAATTCCCTTTTCGCCATTTCTCCGTCGTCCCCAAAA
CCGCTCGCTATCATTACACCGCTTCATGCTTCAGAAGTTCAAGCCACCATTTTCTGCTCC
AAGGAACATGGCGTGCAGATCAGAACCCGCAGCGGAGGTCATGATAGCTGGGGTCTCTCT
TACTTGTCACATGTCCCATACGTCATAATCGACCTCAGAAACCTTCGTTCAGTCGAAGTA
GATGTCAAGGACAAGACCGCGTGGGTTCAAGCTGGAGCTACACTGGGTGAAGTTTATTAT
AGAATTTCTGAGAAAAGTGCAACTCTCGGTTTCCCTGCAGGCTTTTGTTATACTGTAGGT
GCTGGCGGGCACTTCAGTGGAGGAGGCTATGGAATTCTGTTGCGCAAATACGGCCTCGCA
GCTGATAACATTCTTGATGCACACATAGTCGACGCTGAGGGAAGGGTTCTTGATAGAAAA
TCAATGGGGGAAGATCTCTTTTGGGCGATACGTGGTGGTGGAGCTGTAAGCTTTGGAGTT
GTTCTTGCCTGGAAAATTCGACTGGTTGCGATTCCGTCAAAAGTCACTGTATTCAATGTC
GTTCGAGACTTGGAGAAACCTGAAACCAAGATACTTGTTCATCAGTGGCAATACGTAGGC
GACAAATTTCATGAAGATTTGCTTCTTTTCGTCAGGATCCAAACTGCAAACTCAACTACA
AAAGGTAATACTAAACCAGTATTACAAGCTACCTTCACTTCCGTGTTCCTTGGTAGAGTG
GAGAAGCTTCTCCCTTTAATGCAAAAGAGCTTCCCTAAGTTGGGTTTGGTAAAAGAGGAT
TGCCTCGAAATGAGCTGGATTCAATCCATTGTCTTATTCAATGGATTTCCCAGTGGAACA
CCTCCTAACGTTCTACTTGATAGGAGTAAGCCTCAAGGAAGCCCGATGTCTTTCATCGCG
AAAGCCGACTATGTTGAAAAGCCTATTTCAGAAGAAGTGTTGGAAAGGGTGTGGGAAAGG
TTGTATGAATTAGAAGTTGGAGTTGCATTTTTCCAGTTATACCCTTATGGGGCAAGAATG
AGTAAGATTCCGCAATCCGAAATTCCATTCCCACACCGCGCTGGAAACCGCTTTGAGTTT
ACATACCTTGTGAGGTGGAATGATGACGGAAATGTTACAAGAAACGAAAGGCATTTGGAA
TGGATTAGAAGTGCTTATGCTTACATGACTCCTTACGTGACGAAAAACCCGAGAGGCGCG
TATCTCAACTACAGGGACCTTGACCTAGGAAGGAACAACGACAAGGGCACCACAAGCTAT
GCACAAGCAAGCACTTGGGGCAAAAGTTATTTCAAGAATAATTTCGACAGGTTAGTTCAT
GTGAAGACTAAGGTCGATCCAACTAATTTCTTCAGGAATGAACAAAGCATCCCGCCCCTT
CCATTGCGGTGGTAG
>FCD_00028507	-	
ATGACTCCTTATGTGACGAAAAACCCGAGAGGCGCGTATCTCAACTACACGGACCTTGAC
CTAGGAAGGAACAACGACAAGGGCACCACAAGCTATGCACAAGCAAGCACTTGGGGCAAA
AGTTATTTTAAGAATAATTTTGATAGAAAAGAGGTGACTAGTTTGAGCTGTGGCGGAGCC
AACTTATATGTTACTGCCGCGATCTCGACCGCTACAATCTCTAATCTCCATCGCGATCTT
GGCCTCGTGACCACTGTGATGTTGGTGCTCCAGGACCTTAGCCACCACGATATCCTCTCT
CGGGATCGTCGGAGCAACAGCCACGTCAGTCTACGACGAAACTCCAAATCTCCCTCCCTT
CCTCCCTCCCTGAAGTAA
>FCD_00028502	-	
ATGGCCGAAAACTCACTTCACGAGTCCTTCATGTATTCACTTCTGAGCTACTCCGACCCT
TCTTACCCAATCACTCCTTCCGCAATCCACACCCCTGATACCCTGGAATTCTTCTCCGTC
CTCCAATCCCACATCCGAAACCTCCGGTTTGACACCCCGCAAACCCCGAAACCCCTCCTC
ATCATCACCCCGACGCATGTCTCCCACGTCCGCGCCGCCGTACTCGCCACCCAGAAGCAC
AACCTTCGCATGAAGATCCGCAGCGGCGGACACGACTACGAGGGCGTCTCGTACGTCTCC
GAATCCCCGTTCCTCCTCCTCGACATGCAAAACCTCCGCGCCATCGAAATCCACATGGCG
TCCGAGACCGCCTGGGTCCAGGCCGGCGCAACTATCGGCGAGCTCTACTACAAAATCTCC
CGAAAGAGCAAAGTTCACGGATTCCCCGCCGGGGTGTGTCCGTCAGTCGGCGTCGGAGGA
CACTTGAGTGGCGGCGGATACGGCAACATGATGAGAAAGTACGGCCTTTCGGTCGACAAC
ATCGTTGATGCGCAGGTTGTCGATGTTCGCGGTCGGATACTCGACCGAAATTCCATGGGG
GAGGATCTGTTTTGGGCTATCCGAGGAGGCGGCGGAGCAAGCTTTTGCGTCGTTGTGGCG
TACAAGATAAATCTCGTTCCGATCCCGGAAACCGTCACCGTTTTCCGAGTCGACAAGACT
CTGGAGCAGAAAGGAACCGACGACGTCGTTTACCGGTGGCAAGAGGTCGCGCCAAAGCTT
GACGAAGACCTCTTCATTAGAATGTATTTAGGCGTTGTGAAGAAAAAAGATCAAACAGAG
AAGACCATAAGAGCTTCCTTTGTTGGGTTATTTCTTGGAGATTCTAAGAAACTTATGGGT
TTGTTGTACAACAGTTTTCCAGAACTTGGTCTGAAGAAATCAGACTGCATTGTTACAAGC
TGGGTCAAGTCCATTTTCTTCTGGGACGACATACCAATCGGGACACCAGACGATTATCTC
CTCGTACGAAAGCCCAAAAAGCTTGTTCACCTTAAGAGAAAGTCCGATTACTTGAAAGAA
CCCATTCCCAAGGACGGTCTGAGGAGGATTTTCCAAAGGTTGATTGAGTTGGAGTTTCCA
ATGCTGGCGTTTAATCCATACGGCGGAAGAATGGCTCGGATTCCGGCGACCGCCACGCCG
TTCCCGCACCGCGGAAACTTGGCCAAAATCCAGTACGTGCTGAATTGGGACGAGCCGGGA
ACGGAGGCGGAGAATTTCTACATCGGATTGTTGAGGAAGCTGTACCATTACATGACTCCG
TTTGTGTCGAAGAATCCGAGGGAATCGTATTTCAATTACAAAGATCACGACCTCGGGATC
AACGGCCATGATGATCCGAGAACGAGCTACGAGATGGGAAGAGAGTACGGGATAAAGTAT
TTCAAGCATAATTTCAAGAGGTTGGTGGAGATCAAGAGCAGAGTTGATCCTGGGAATTTC
TTCAGGAACGAACAGAGCATTCCAACACTTGCTGTGGAAGAGTCTGGTTTGGTCCACAAT
TTGTTGGAGTCTCGCATGTGA
>FCD_00028501	+	
ATGGTGCTGTCTGGGGCTCACCCAGGGGCAGGGGCGGATATATTCATAAATGTTCCTTTC
TGGTACTACGCTTTGAATGCCCTTTTGTCACCTTTCCTGACTCAAAGAACCAAGAGCAAA
TTAGTCGTTGCGCGGCCGGCAAAAGTCACCGAAACCCTTCTTAAGTACATTCCGGCCGAG
GAAATCCCCGTGCAATACGGTGGCTTCAAGAGGGAGAATGACTTCGACTTCTATGGAGAT
GATTCTGCTGTTTCTGAACTATTTGTCAAAGCTGGAACTTCTGAAACCATTGAGATACCC
GCACCCGAGGCTGATGCCACATTGGTGTGGGACCTGACTGTTTTGGGCTGGGAAGTAAAC
TACAAGGAGGAGTTTGTTCCGAACGATGAGGGATCTTATACCATCATTGTCCAGAAGGCC
AAGAAAATGGGATCGAACCAAGGACCTCTTCGCAACACTTTTAGGAGCAACGAGCCCGGA
AAGGTTGTCCTAACAATCGAGAACACCTCGAGCAAGAAGAAGAAGGTTCTGTACCGGCAC
AAGACCAAGAAGCAGTGCCCTTCCTTCTAA
>FCD_00028504	-	
ATGGAAATCCGAACCCGAAGCGGCGGACATGACTACGAGGGCCTCTCCTATGTGTCTTAT
AGTCCGCCTTTTGTCATTGTCGACCTCATCAACCTTCGATCAATCGACGTAAATGTCGCA
GACAAAACCGCTTGGGTTCAAGCCGGTGCTACGATCGGAGAAGTATACTATAAAATTGCC
GAAAAAAGCTCAACTCTCGGCTTTCCTTCGGCTATTGCCCACACTGTCGGTGTCGGAGGA
CTATTCAGTGGAGGAGGATATGGCAATATGTTACGAAAATATGGCCTTTCGGCTGATCAT
ATTATTGATGCGCAGTTAGTTGATGTTGAAGGAAGAGTTCTTGACAGAAGATCCATGGGA
GAAGATCTCTTTTGGGCCATACGAGGCGGCGGAGGAGCGAGCTTCGCAGTTGTTCTCGCA
TGGAAAATTCGGCTAGTTCCTGTCCCGTCAACCGTCGCCGTGTTCACAGTCAATCGGAAC
TTGGAACAGAATGCAACAAAACTTGTGCATCAATGGCAGTATGTTGCCGACAAATTCGAT
GAAGATCTATTTATCCTTATTAGATTGCAAGCAGTGACGAGCTCCACTAGTACTAACAAC
AAAACGATACAAGCTACATTCATTTCCTTATTCCTCGGCGGAGTGAATCGGCTTCTCTTT
TTGATCCAAAACAGCTTCCCTGAGTTGGGTTTGGCAAGAGAAGATTGCACAGAAACGACC
TGGATTGATTCAGCTCTATACTTCGCCGGTTTCCCAATAGGATCGTCTCGGGACGTCCTG
CTTCAGAGAACGCCCCAAATAAGACTGCCCTTTAAAGGAAAATCTGACTACGTGAAGGAT
CCGATTCCGGTGACCGGATTGGAAGGAATATGGGAAAGACTGTACGAGGAAGATGTCGGA
AGGGCTTTGATGCAAATGACACCTTATGGCGGGAAAATGAGAGAGATTCCGGAGTCCGCA
ATTCCGTTCCCGCACCGCAGAAATATCTACAAGATTTTATACCTTGTGGGCACTAGCGGA
GACGAGGGAAATGAACATATAGATTGGATCAGAAGGCTTTACAGTTACATGACTTCTTAT
GTGACGAAGAATCCAAGAGCTGCATATCTGAATTATAGAGACCTTGACATTGGGACTAAT
AACAACAATGGCTCCACAGGCTACGCACAAGCAAGTGTTTGGGGTTTCAAGTATTTCAAG
AATAATTTCAACAGATTGGTTCGCATTAAGACTAAAGTTGATCCAAGTAATTTCTTCAGA
AACGAACAAAGCATTCCTCTTTAA
>FCD_00028503	+	
ATGAGGATCTGGGGTCGCCGACATGCGACGATGCTCGTCCTGGATCTTGGTGGATCTCGG
GTGCCTGTTCCAGACGACTGCCGGATCTCGAACCTTTGCAGACGAACCGCCACGCAATCC
GCTACTTCTCGCCGGATCTTGAACCTCTACAGACCCATCTTGCTAAATCTCGAACCTTCG
CAGACGAACCGCCATGCGATCCGCTGCTACTTGCCAGATCTTGAACCTCTGCATACGATT
GGGTTTCACTTTTTCTTTGTGGTGGGGATTTGGTGTGGTAAAGGACTGAAAGTGGATGGT
GCTAATCTACTTTGGATGTGA
>FCD_00028509	+	
ATGGACCTCTCCTTATGGTTGGTTCAAGCTGGCGCTAAATGCAGTTTTGCTGCTGATCCT
CATTTTGCCGAGTTGGAAGCCATCAAAACGGGTCTGATTCAGGCAAAAGCGAGGCAGTGG
AGTTCTGTAGTGATCGAAAGTGACTCAGCGCTAGCTATCAAAATATTGTCTGATCCTATC
CGTAGCTGTCCCTGGAGTGCGAAAACGCTGAAGATGGATTGTGTTGCTCTTTCTAACTTT
TGCACCTCGGTGGAGTTCAGATGGATTCCTAGAGACATTACTTTTGCTGCTCACATTTTT
ACCATGTGGTCAAGGATGTCCTCCTTTTTCAGTGACTATTCACACCTCTGTCCCTGA
>FCD_00028511	-	
ATGAAGTACTCCGAGTTCTATTCATTCTTTCCCTGTTTTATTGCTCTTCTTTTCTCTCTT
TCCTTGGCAGCTTCTGCTCATAATCATCATGAGCACTTCCTTCACTGCCTCTCTCATCAT
ATATCAAACACTTCCACCATATCCAATATCATCTACACTCCAATCAATCCGTCATACGCC
TCTATCTTGAATTCCACCATAATGAATTCCCAATTCGCCATTCCTCCTTTTACCCCGAAA
CCGCTCGTTATCATTACACCATTTAATGCCTCAGAAGTCGAAGCCACCGTTATCTGCTCC
AAGAAATATGGCCTGCAGATTAGAACCCGAAGTGGAGGCCATGACGCCGCTGGTCTGTCT
TACTTGTCACCTGTCCCGTATGTCATACTCGACCTCAGAAACCTTCGTTCAGTCGAAGTA
GATGTTGAGGACAAGACTGCGTGGGTTCAAGCTGGAGCTACACTAGGTGAAGTCTATTTT
AGAATTTTTGAGAAAAGTTCTACTCTCGGCTTCTCTGCAGGTTTTTTTTATACTATAGGC
GTTGGCGGGCACTTTAGTGGAGGAGGCTTTGGAATTTTGTTGCGCAAATATGGCCTTGCA
GCTGATAATATTCTTGACGCACACATAGTCGATGCTAAGGGAAGGTTTCTTGATAGAAAA
TCCATGGGGGAAGATCTCTTCTGGGCGATACGCGGCGGTGGAGCTGCAAGCTTCGGAGTA
GTTCTTGCTTGGAAAATTCGACTGGTTCCTGTTCCGCCAAAACTCACTACATTCAGTGTC
GTTAGAGACTTGGAGAAACCTGAAACCAAGAAACTTGTTCATCAGTGGCAATACGTCGCC
AACAAATTTGATGAAGATATGTTATTTTTTGTCAGGATCCAAACTGCAAACTCAACTTCA
AAGGGCAATACTAAACCAGTATTACAAGCTTACTTCGTTGCCGTGTTCCTTGGTAAAGTG
GAGAAGCTTCTCCCTTTAATCCAAGAGAGCTTCCCCAAGTTGGGTTTGGTAAAAGAGGAT
TGCGTCGAAATAAGCTGGATTCAAGCCATTGTCTTATACACTGGATTTCCCCTTGGAACA
CCTCCTAACGTTCTACTTGATAGGAGTAAGCCCCAAGGACGCCCAAGGTCATTCGTCGAG
AAATCTGACTTCGTTCAAGAGCCTATTCAAGAAGACGTTTTAGAAAAGGCGTGGAAAAGA
TTGTATGAAGAAGAAGTTGGAATTGCAGCTTTACGGCTATTTCCTTTTGGAGCGAAACTG
AGTGAGATTCCTGAATCCGAAATTCCGTTCCCACATCGTGCTGGAAACCTCTATGCAATC
GATTACATTGTAACGTGGGATGACGACGGAAATGCTACAGCAACCAAAAGGCATTGGGAT
TGGATTAGAAGTGTTCATGCTTACATGACTCCTTATGTTTCAAAAAATCCAAGAGGCGCA
TATCTTAACTTCCGGGATCTTGACCTAGGAAGGAACAACGACAACGGCACCACAAGTTAT
GCACAAGCAAGCACTTGGGGAAGATGCTATTTTAAAAATAATTTCGACAGGTTAGTTCAT
GTGAAGACTAAGGTTGACCCAACTAATTTCTTCAGGAATGAACAAAGCATCCCATCCCTT
CCTTTGCGGCAGAAGAAAGGAGGTGGCAAAGAGTCATGGCGGAGCCAGCCTTCTACGTTA
GTATGGGCAATTGTTGATAAATTAATTTCCAATTATTTTTAG
>FCD_00028510	-	
ATGAAGTACTCTGAGTTCTATTCGTTCTTTCCCTGTTTTATTGCTTTTCTTATCTCTTTT
TCCTTGGCAGCTTCTGCTTATAATCATGAGCACTTCCTTCACTGCTTCTCTCTTCATCTA
TCAAACACTTCCTCCATATCCAATATCATCTACACTCAAAACAATCCGTCTTATGTCTCT
ATCTTGAATTCCACCATAATGAATTCCCGATTCGCTATTTCTTCTTCGACCTCGAAACCG
CTCATTATCATTACACCGTTTAATGCCTCAGAAGTCGAAGCCACCGTTGTCTGCTCCAAG
AAATATGGCCTGCAGATTAGAACCCGAAGTGGAGGCCATGATAGCGAGGGTCTTTCTTAC
TTGTCACCTGTCCCGTATGTAATAATCGATCTTAGAAACGTTCGTTCAATCGAAGTAGAT
GTCGCGGAAAAGACAGCGTGGGTCCAAGCTGGAGCTACCTTGGGAGAAGTTTATTTTAGA
ATTTATGAGAAAAGTTCTACTCTTGGCTTCCCTGCGGGTCTTTGTTATACTGTAGGCGTT
GGTGGGCACTTTAGTGGAGGAGGCTATGGAATTCTGTTGCGCAAATATGGCCTTGCAGCT
GATAATATTCTCGACGCACACATCGTCGATGCCAAGGGCAGGATTCTTGACAGAAAATCG
ATGGGGGAAGATCTCTTTTGGGCGATACGTGGTGGTGGAGCTGTAAGCTTCGGAGTTGTT
CTCGCTTGGAAAATTCGACTAGTTCCTGTTCCATCAAATATCACTGTATTCAGTGTCGTT
AGAGACTTGGAGAAACCTGAAACCAAGAAACTTGTTCATCAGTGGCAATACGTTGCCGAC
AAATTTCATGAAGATTTGTTACTATCAGTCAGGATCCAAGCTGCAAACTCCACTACAAAA
GGTAAGAGGAAACCGTTATTACAAGCTTTCTTTAATTCTGTGTTCCTTGGTAGAGTGGAG
AAGCTTCTCCCTTTGATGCAAAAGAGCTTCCCCAAGTTGCGTATAGTAAAAGGCGACTGT
TTCGAAATGAGTTGGATTCAATACATTCTCTTAGTCAACGGTTTTTCTCTTGGAACACCT
CCCAACGCTCTACTCGATAGAAGTAAGCCACAAGGACGCCCGATGTCATTCATCGCAAAA
GCCGACTACATTGAAGAGCCTATTCCAGAAGATGTGTTAGAAAAGCTGTGGAAAAGATTG
TATGAAGAAAAAGTTGGAATTGCATCTTTCCAGCTATTCCCTTATGGAGCGAAAATGAGT
GAGATTCCGGAATCCCAAATTCCATTCCCACACCGCGCTGGAAACCTCTATGAATTTACA
TACCTTGTGCGGTGGAACGAAGACGGAAATGTTACAGCAACCGAAAGACATTGGGATTGG
ATTAGAAATGCTTATGCTTACATGACTCCTTTTGTTTCAATAAACCCAAGAGGCGCATAT
CTTAACTACAGGGATCTTGACCTAGGAAGGAACAACAACAAGGGCACCGTAAGTTATGCA
CAAGCAAGCGCTTGGGGCAGAAGTTATTTTAAGGATAATTTCGACAGATTAGTTCATGTG
AAGACTAAAGTTGATCCTACAAATTTCTTCAGGAATGAACAAAGTATCCCACCCCTTCCA
TTGCGGTAG
>FCD_00028517	+	
ATGTTGGCAGATCGTTTCCCCGAACTCAGTTTGAAAGAAGAGGAATGCCGTGAAATGAGT
TGGGTAGAATCCACTGTGTTTTGGTACGATTATCCGATCGGAACTCCATTAGATGTTCTG
TTGAAAAGGCTAAACGGGCCTAAGGAGTTTTACAAGATCAAGTCGGATTACGTGAAACAA
CCGATTTCAAAGCCAGACTTGGAGTCGATTTTTGAATCGATGTCGAAGATCGGGATAGGT
TCGATGAAGTGGAATCCTTACGGTGGAAGGATGAGTGAGATTTCGGAGTCGGAAACGCCA
TTCCCTCATAGGGCGGGGAATTTGTTTTTGATTCAGTACCTTGTTCTTTGGTCTGAAGAA
GGTGCAGATGTCGAAAAAAAGTACGTGGATCTTGCAAGAGAATTGTATGAGAAGATGACT
CCTTTTGTTTCGGAGAATCCTAGAGAGGCCTTCCTCAACTACAGGGACTTTGATATTGGT
GAAAATCCTGATAATCAGACGGACTATGAAACCGCAAGAGTTTATGGGAGAAAGTTTTTC
AAGGACAATTTTGATCGGCTGGTGAAGGCGAAAACCTCGATTGATCCTGATAATTTCTTC
AAGAATCACCAAAGTATTCCAACTCTTCCAAAAATGGAATGA
>FCD_00028516	+	
ATGACAAGTTTTAGGTCAACAAACAGCCTTTTGTTCTTCTCGTTTATTCTAGTATTATGG
CTTTCTTGGCCGGCTTCAGGCAATAGTAGTACTGCTACTTCAGCTCCAGAAGACTACATT
GCCTGCCTTCTGGACAACTCTCATCCCGATCACCCAATTTCGCCGGCGATCTTCACTCCC
GACAACTCTTCGTTCACATCGGTTCTCCGAGCTTACATCCGAAACAACCGATTCAACACT
TCCGCAACCCGAAAGCCTTTTCTCATCGTCACCGCCTTGCATGTCTCCCACATACAAGCC
TCCATCGTATGCGCTCGGAGGCACAACATGCAGATGAAGATCAGGAGCGGAGGCCATGAC
TACGAGGGCGTTTCCTATGTCGCCGAAGTCCCCTTCTTCATCCTCGATATGTTCAATCTC
CGAACAATTGACATCGACATAGAGAAAGAGACCGCATGGGTTCAGACCGGTGCAACTCTC
GGTGAAGTCTACTATAGAATCGCCGAGAAGAGCAAAGTCCATGGCTACCCTGCCGGAGTA
TGTCCAACGGTCGGTGTAGGAGGACACATAAGCGGAGCTGGCTATGGAAATTTGATGAGA
AAGTATGGCCTGACTGTTGACAACATAGAAGATGCTACAATGGTCGATGTTAATGGCCGG
CTTCTCGATAGAAAAGCGATGGGAGAAGATTTGTTTTGGGCCATAAGTGGAGGCGGAGGA
TCCAGTTTCGGTGTCGTCTTGTCGTACAAGATCAAACTTGTCCGTGTCCCGGAGAAAGTA
ACCGTTTTTAGGGTTACAAGATCCCCGGAACAAAACGCTTCTTACATCGGTTCTCGTTGG
CAACAGGTTGCGGATAAGATAGACAGAGATCTTTTCATAAGGTTTATCATGGATGTTGTC
AACAACACACAAACAGGAAAGAAGACGGCTAGGGCAACGTTCCACGGTTTGTTTCTCGGA
GACGCCGACAGGCTTTTCTCCGTGTTGAACACGAGTTTCCCGGAATTGGCCTTGAAGAGA
TCAGAGGTCAACGAAACAAGCTGGGTTCAATCCGTTCTTTTCTGGACAAATTACCCCATT
GGGACGTCCGAGGAAGTTTTGCTCTCTCGTACGCCGCCGGTGAACAGCTTGAAGCGGAAA
TCAGACTACGTGAAGAAGCCGATTTCAAAGGAGGGTTTGGAGTGGATATGGGACAGAATG
GCGGAGTTGGAAGCTCCATTGGCGTTGACATTCAATCCCTATGGTGGAAGGATGGCTGAG
ATTCGGTCGACCGCCAAACCGTTCCCTCACCGAGCGGGGAACTTGGCTAAGATCCAGTAC
GCGGTGAACTGGGACGAGCAGGGAACCGAGGCTGCAAATTACTACATTGGTTTGACAAGG
AAGCTTCACATGTACATGACACGTTTTGTGTCAGCAAATCCAAGAGAGGCGTTTTACAAC
TACAAAGATCTTGATTTGGGAATCAACCATAATGGAAGAGAAAGCTACTACGAAGGCAGG
ACTTATGGGATTAAGTACTTTGTAGGCAATTTCAACAGGTTGGTGGAGATTAAGACAAGA
GTTGATCCAGACAATTTCTTTAGGAATGAACAGAGCATCCCAACTCTCCCACATAAAAAG
TGA
>FCD_00028519	+	
ATGAAGACCCAAATCTTCACAATCTTGATCTCAATCTGTCTCCTCCAAATCCTAATGGCG
ATTTCAGATCAAACCCATGAAACTTTCCTCCAATGTCTCTCTTCCCATTCTCAACAAACC
ACCACACCAATCTCCTCAATCACATACTTCCCAGGCAACACTTCATACTCATCAGTTCTC
GAATCATACATCAGAAACCTCAGATTCTCATCGCCAACGACCCCAAAACCTCTCTTCATC
GTAGCTGCGACTCACATCTCTCACATCCAAGCCACCATAACTTGCTGCAAAATCCACGGC
CTTCAGATCAGAATCCGCAGTGGAGGCCACGATTACGACGGCCTCTCGTATATCTCCGAT
GAGCCGTTTATCATACTTGACATGTTCAATCTCCGAGGAATACAAGTCAACATAGAGGAA
GAGTATGCTTGGGTAGAGAGTGGTGCAACTTTAGGCGAGCTTTATTACAAGATTGCGGAG
AAGAGCAAAATCCATGGCTTCCCTGCTGGCGTTTGTCCGACCGTCGGTGTTGGCGGGCAT
TTTAGCGGCGGCGGATACGGTAATTTGATGAGAAAATATGGGTTGTCTACAGATAATGTG
GTTGATGCAAAAATTGTTGATGTTAATGGTAATGTTATGGATAGAAAATCAATGGGTGAA
GATCTTTTTTGGGCAATAAGAGGAGGGGGTGGGGCTAGTTTCGGAGTTATCGTTTCTTGG
AAGATTAAGCTAGTTTCTGTGCCTGAAGTTGTCACGGTTTTTAGAGTAGAGAGGACTTTG
GAACAAGGTGGAACGGACATTGTTCTGCAATGGCAAGATGTGGCTGATAAACTTGATGAA
GATGTTTTCATTAGAGTTGTTTTGATGCCAGTGAATAAGAAAACTCAGAAGACTGTAAAG
GCTAAATTTGTCTGTTTGTTTCTCGGGAATGCGAAGAGGCTTGAAGCTTTGATGGAAGAA
AGTTTGCCCAAATTGGGGCTGAGGAAAGAGGACTATTTCGAGATGAGTTGGATTGAATCT
GTTCTGTATTGGACTAACTACCCGATTGGGACACCGGTGGATGTTTTGTTAGAAAGGGTG
CCGGAATCGGAGAAATTTCTCAAGAAAAAGTCGGATTACGTGCAAGAACCGATCAAGAGG
GAGGAAATGGAAGGGATATGGAGAAAAATGGTGGAACTAACGAAGCCAGTGCTTACATTG
AATCCTTATGGTGGGAAAATGAGTGAAATATCGGAGGTCGAAACTGCATTTCCACATAGA
GCTGGGAACATGTACAAAATCCAGTACTCAGTGCAGTGGAAAGAGGAGGGTGCTGAGGTT
TCGGAACAAAATCTAGATCGGATTAGGAAACTTTATGAGTACATGACTCCTCATGTGTCG
AAAGCTCCGAGGTGTTCTTATCTGAATTACAGAGATGTTGATTTGGGTACAAATGGAATT
GGGAACAATGCAAGCTACAAGAAAGCTAGTGTTTGGGGGACCAAGTATTTCAATGGGAAT
TTCGATCGGCTAGTGGAAGTGAAGACTAAGGTTGATCCAGGTAACTTTTTTCGTTATGAA
CAGAGTATCCCATCTCTTGTAACAAGCGTAGGTAAAATGGCACTATGA
>FCD_00028518	-	
ATGGGAGAACGGCAAAGGAAATATCAGAGGAAGCGGTCTGTATCGGGAGGTGGAGAAGAG
ATATGCGTTTGGAGAGACAAGATGAAGATGGTGGCGACGGTTTTGTATGATCACCGACGA
GAAGGGCTCCATTGGAGAATATGA
>FCD_00028513	-	
ATGAGCTTCTCGGCCCCAGTTCACCAAAGATGCCGCCGTGGGTGTTCTCCGCTCGAAAAT
GCTCCGCCGCTAGGTCTCATCGGGTGGTCTTTTTCTGCTGCCGCGATCTCGACCGCTACA
GTCTCTAATTTCCATCGCGATATTGGCCTCGTGTGGTCTCAATCACTGCGATGTCGGTGC
TCTACGATATCAGCCACCGTGATATCCTCTCTCTGGATCGTTGGAGTAACAGCCACCTAA
>FCD_00028512	+	
ATGCCGCCACGTTGCTTAGCTGCAAACGTGCCACGGGTTCAAGGTGACAACATCATGAAC
ACGGTGTATGAAGCTATTCAGGGAATGGACTCAAGGGACTTCCAGAAGAGTCGTGATGCA
CGCAACAGATCAGGCGGACCCCAACGGAACATGAGAAGGAATCAGAACCAAGATCAGGAC
AGTAAAGGTGGTATCAACGGCAACAACAACTCCTCCGACAGTGGAAGAAGTGGACTCTAC
AGCCCCGTCTATCATATGTGCCAGCAGCCTGTCCCCTCAGTCTTAGCCACCGTAATTCCA
GGTGTCGTTTTCCCCAAGTCTCGGATCCGTGCAGTCTCCCCTGCAGCAGCAGTTCCAACA
GAGCAGTCTTAG
>FCD_00028515	+	
ATGTTGAGGACAAGATTGCGTTTTTGTTATACTCTAGGTGTTGGCGGGCACTTTAGTAGA
GGAGGCTTCGGAAATTTGATGCGCAAATATGGCCTTGCAGCTGATAATTTTCTTGACGCA
CACATAGTCGATGTTAAGGGAAGGTTTCTTAATAGAAAATCAATGGGGGAAGATCTCTTT
TGGCCGATACGTGGGGGTGGAGCTGAAAGCTTTGGAGTAGTTTTTGCTTGGGGATTCATT
ATGGTGGAATGCAAGATAGAGGCATATGACGGATTGATTGGAGGTGCTTACGATTGTAAG
CAGAAGCTGCCAAGGAAAGAGAGAAAAGAAGAGCAGTAA
>FCD_00028514	-	
ATGAAGTTCTCCGAGTACTCTTCATTCTTTCCCTGTTTAATTGCTTTTCTTTTCTCTTTT
TCCTTGGCAGCTTCTGCTCATAATCATCATGAGCACTTCCTTCACTGCCTCTCTCATCAT
ATATCAAACACTTCCTCCATATCCAATATCATCTACACTCCAATCAATCCGTCCTACGCC
TCTATCTTGAATTCCACCATAATGAATTCCCAATTCGCCATTCCTCCTTTTACCCCGAAA
CCGCTCGTTATCATTACACCGTTTCATGCCTCAGAAGTCCAAGCCACCGTTATCTGCTCC
AAGAAATGTGGCCTGCAGATTAGAACCCGAAGTGGAGGCCATGATGCCGATGGTCTGTCT
TACTTGTCACCTGTCCCGTATGTCATACTCGACCTCAGAAACCTTCGTTCAGTCGAAGTA
GATGTTGAGGACAAGACTGCGTGGGTTCAAGCTGGAGCTACACTAGGTGAAGTCTATTAT
AGAATTTCTGAGAAAAGTTCAACTCTCGGCTTCTCTGCAGGTTTTTTTTATACTATAGGT
GTTGGCGGGCACATTAGTGGAGGAGGCTTCGGAATTTTGATGCGCAAATATGGCCTTGCA
GCTGATAATATTCTTGACGCACACATAGTCGATGCTAAGGGAAGGTTTCTTGATAGAAAA
TCCATGGGGGAAGATCTCTTCTGGGCGATACGCGGCGGTGGAGCTGTAAGCTTCGGAGTA
GTTTTTGCTTGGAAAATCCGACTGGCTCCTGTTCCGCCAAAACTCACTACATTCAGTGTC
GTTAGAGACTTGGAGAAACCTGAAACCAAGAAACTTGTTCATCAGTGGCAATACGTCGCC
AACAAATTTGATGAAGACATGTTTCTTTTTGTCAGGATCCAAACTGCAAACTCAACTTCA
AAGGGTAATACTAAACCAGTATTACAAGCTTACTTCGTTGCCGTGTTCCTTGGTAAAGTG
GAGAAGCTTCTCCCTTTAATCCAAAAGAGCTTCCCCAAGTTGGGTTTGGTAAAAGAGGAT
TGCGTCGAAATAAGCTGGATTCAAGCCATTGTCTTATACACTGGATTTCCCCTTGGAACA
CCTCCTAACGTTCTACTTGATAGGAGTAAGCCCCAGGGACGCCCAAGGTCATTCGTCGAG
AAATCTGACTTCGTTCAAGAGCCTATTCAAGAAGACGTTTTAGAAAAGGCGTGGGAAAGA
TTGTATGAAGAAGAAGTTGGAATTGCGGCTTTACGGCTATTTCCTTTTGGAGCGAAACTG
AGTGAGATTCCTGAATCCGAAATTCCATTCCCACATCGTGCTGGAAACCTCTATGCAATC
GATTACATTGTAACGTGGGATGACGACGGAAATGCTACAGCAACCAAAAGGCATTGGGAT
TGGATTAGAAGTGTTCATGCTTACATGACTCCTTATGTTTCAAAAAATCCAAGAGGCGCA
TATCTTAACTTCAGGGATCTTGACCTAGGACGGAACAACGTCAACGGCACCACAAGTTAT
GCACAAGCAAGCACTTGGGGGAGATGCTATTTTAAGGATAATTTCGACAGGTTAGTTCAT
GTGAAGACTAAGGTTGATCCAACTAATTTCTTCAGGAATGAACAAAGCATCCCATCCCTT
CCTTTGCGGTGGAAGAAAGGAGGTGACTAA
>FCD_00028481	-	
ATGGCTCTACGCTTCTGCTCCAAATGGCCCTATTCTTCTCTCCATAACCTAATTAACCCT
GACATCATCAGCTTATTCCAACAAACACAAGCGGAGCTTGGTTCATCCTGTTTCTTCGAT
TTTGACGTCTACAATGAATATGTCTCACTTTCCGACAGTTCTTATTCCATCGATTCGCTC
TTCGATACCAACAACATTAACGACTGCAAACCACAAAACGCTTTTCCTGATGATTCTCTG
GATGAAGAAATGAGCCGGCACCCCAAACGACAGAAGACTGTGTCCGAAAATCACTGTCGT
TTCACTTATAGTTCTGCCACTAATACTACTAATCCCGAGTTCTCAAATGGGTATGTGCCA
ATTCCAAGTTTTAGTCCAGAGTTCTCAAATTTTCCATCAGAAGCAATACTATCTGCTTGT
TGGGGAAACCAGGAGATGATAAAGAGTGAGGCCATGAAAAAGGACAGTAGTAGAAGTGGT
TGTAGTAGAAGTGCTACAGGTACTACTGCGGTGTCGGCGAAGAGCATCGCGGCCCGAGAG
AGGAGGAGAAAGATAACGGAGAAGACGCAGGAGCTGGGAAAGCTGATTCCGGGTGGGAAT
AAGATGAACACCGCTGAGATGTTACAAGCCGCTTACAAGTACGTCAAGTTTTTGCAGGCT
CAAGTTACTGTTCTTCAGCTCCTAAGGTCAATTCAGGTAATTAGCAAGAGAGTCATAGGT
ACGTTATTAGGGCTAGCACAGCGGGTGAAAGGTAAAGATTTCAAGATTTAG
>FCD_00028480	+	
ATGAGGAGAGTCAACGTTCCCAAGCAGCAACAACAGTTGAAGCGGCTGGACAAGGTGCAA
AGGTGGATTTCAATGGTTGAAGCCGTGGAAGCTGAAGTCAACGAACTGACGCTCAGAAGC
ACTCAAGAAACCAACAAACTATGCCTTTGGCATTGTTGTTCTAAGAAGTACATATCCAGC
TACAACTTTGGCATAAAGGTGTCTGTGAAGCTCATCCAAGTGACTAATTTGCAAAGCAAA
GGGGCTTTCGAAGTGGTGGCTGGCTTCCGTGGTTGA
>FCD_00028487	+	
ATGTGGAGGCCGTCGAGGGGGGTTGCGACTTTGCTGAAGTTGGGGGGCGACTTTACTGAA
TGTCGTGCGAGGGGGCGGGTTTGCAGGGAGGTCGAGAGGGGGGGGGGGGTGGGTCGAATC
CTAGCTAAATCGGAGAGATTCAACGAGGTTAGTACCGATCATGTGTCTAAAGATGATATT
TTGAAGCAGAAAGTGGAGCTTCTTGGGATTGTGTTTGATTCTTCTTACGTACCCAGCAAT
GGTGGGCAATCAATGGAGAGAAGTTTGTCTTTTAACATTGTCCCAAATGGGTATGCTGAT
ACGGTTTCCTTTGCTTTTCTATTGGATTTTGCAATGTGGAGATGTTTTCGATTTGATTGC
GGCTGGGGTGGCCGGGATGACGCAGAAGACGACAGAACCAGAAGGAAATCCAAGTCTGCT
CAACAATTGACAGACCGGACCCTTGGTTTAGTACCACTTGGTGATGAGGTTACAATCATT
TCCATTGATTGCTGA
>FCD_00028520	+	
ATGATTCCCTTGGCTTTTCTTTTCCTTGTTCTTCATGTCTCTTCTTCTCCTTCCTCTGCC
GCATTGGATTCTACATACAACACATTCCTCCAATGCATGCAAAAGAACACAAAAACCCAA
CCATCTCAACTCTCAAGCATAATTTATTCCCCATATAGCCCCTCTTACACCTCCGTTCTC
CGGGCCTACATCCGAAATGCCCGGTTCAACACCACCACCACCAAGAAGCCTCTCCTCATC
GTCACTCCGACGACCGAGAACCACATTTCGGCGACCGTGCTATGCGCTAAAACCCTCGGT
CTTCGGATAAAAACCCGAAGCGGAGGACATGACTACGCCGGTCTCTCCTACATCTCCGAT
GTCCCTTTCGTCATGATCGACATGTTCAATCTCCGTTCAATCACCGTCGACCTCGCCGAT
CAGTCCGCTTGGGTTCAGGCCGGTGCCACGCTCGGGGAGCTATACCACAGCATTTGGAAG
AAGAGTAAGTCCCTCGGATTCCCTGCTGGGGTTTGTCCGACTGTCGGTGCGGGAGGACAT
ATTAGTGGCGGCGGGTACGGAAACATGATAAGGAAATACGGTTTGGCGGTCGACTATGTT
GTTGATGCGAAGATTGTCGACGCGAAAGGGAGTGTTCTTGATAGAAAAGCAATGGGGGAA
GGTCTTTTCTGGGCAATTAGAGGAGGCGGTGGAGCGAGTTTTGGTGTCATTTTGGCCTAC
AAAGTGAAGCTCGTTCCCGTGCCGCAGACGGTGACAGTTTTCAAGGTTCAGAGGACACAG
GATGTGGTAACCCACAGGTTGACCGACTTCGTTTGCCAGTGGCAACAAGCCGCGCCGACG
ACGAACGACGGGCTCTTCATGAGGATGCTCATTCAGCCAGTCACTTCCAAGGCCAACAAG
GGTCAGACGACAGTGAGATCAACGATCAACGCCTTCTACCTCGGAAAGGCCGACGAACTC
GTGTCGTTTTTGGCGAAAGACTTCCCGCTATTGGGGCTGAAGAAGGAGGACTGCACAGAG
CTCAGTTGGATCGAGTCTGTTCTCTGGTGGGCAAATTTCGACAACGGAACATCTCCGGAT
GCGCTGCTCGACCGGGACCAAAACTCGGCGATTTTCGGGACGAGGAAGTCGGATTACGTC
CAGACCCCGATCTCCAAAGACGGGTTGGAATTGATTTGGAAGAAGATCGCAGAATTGGGT
AAAGTAGGATTGGTATTCAATCCTTATGGAGGCAGAATGAACCAAGTGTCTCCGTCGGCG
ACGCCGTTTTCGCACCGGGCCGGGAATCTGTTCAAGATTCAATACTCGATAAGTTGGAGA
GAACCAGGACCTGAAGCTGATAATAAGTATGTAACACAGATCAGAAGCCTCTACAGTTAC
ATGACTCCATTTGTGTCGAAGAATCCAAGAAGTGCTTTCTTGAACTACAGAGACATTGAC
ATTGGGGTGAATCACTTTGGGGCAAATAGTTATGAAGAAGGGAAAGTTTATGGGTACAAG
TACTTTGGTGCTGCCAATTTTGATAGATTGGTGAAGGTGAAGACTGCGGTTGATCCGGAC
AACTTCTTCAAGAGTGAACAGAGTATCCCAACTTTACCAAAATCCGCTTAA
>FCD_00028486	+	
ATGGTTGTTCCGAATCTCAAGGGATCAGATTTGCCCACATTCCTCACCCATAAGGCCGCT
AGTCACGGCCCTCTTAACCATGCCCTTGACCAACCTCCTGGCCACCAATCTCGACCTTAC
TGGCCAATATGCCTCCTGGCCTTCGCACCACCACTTGGCCCTTAA
>FCD_00028489	+	
ATGGGAGGGGTGGGAAAAACCACCCTTCTTAAAAAGATAAACAACAATTTCCTTGAAACA
CCGAATGACTATAATGTCATCTGGGTAGTGGTGTCTAAGGATCATACACTTGAGAACATA
CAGAATGTTCTTGGAGAAAAAATTGGGTATTCTGATGACGCATGGAAGAGGAGAGACTCT
CACCAGAAAGCTGCAGACATCTTTGGCGTCCTTAAAAGAAGGAGATTTGTGTTGTTGTTG
GATGATGTATGGGAGAGGGTTGATCTTACTAAACTTGGAGTTCCTTTGCCTGACAGACTA
AATGGATCCAAGGTAGTATTCACAACTCGTAAAAAGGATGTATGCTTCTGCATGGAAGCA
AATAGAAAGTTTCCAGTGAATTGCTTGAAGTGGAAAAAATCTTGGGCATTGTTTCAAAAA
AAGGTTGGAGAAGAAGCCCTCAATGCCCACCCAGAGATCCCCAACTTAGCTGAAATTGTT
GCAAAAGAATGTGGCGGTTTACCTCTCGCACTAATCACAATTGGTCGTGCCATGGCTTGC
AAGACAACGCCTGAAGAATGGAACTATGCAATTCAGGTCCTCAAGAATTCAGCCTCAGAG
TTTTCAGGCATGGGAGATGGGGTACTTTCTCTTCTAAAGTTCAGTTATGACAATTTAGCC
AGTGAGAAAGTTAGATCTTGTTTCTTGTATTGTGCATTTTTCCCAGAAGATGCTTTAATA
TTGAGAAAGAACTTGATAGGTTTGTGGATGGGTGAAGGATTTCTGGATGAATATGCTGAC
ATAAATGGTGCAAAATACCAAGGATACGATATCATTGGTATGCTTCTTCATGCATGCTTA
TTAGAAGAGGATGGCGTTAATCATGTAAAGATGCATGATGTCATTCGTGACATGGCTTTG
TGGATAGTTTCTGGTTATGGGACGACAACAAATAATAGCTTTTTGGTGCAAACAAAAGCT
CAATTGTCAGAACTGCCAACGTTGGAAAAATGGAATGAGGTTAGTAGGATATCTTTGATG
AGTAACAAAATTCAGAGTCTTTCAGGAAGTCCATTGTGCCCCAATCTATTGACTTTATTT
CTCAGGCGAAACAGTTTGTGTCAGATCACTGATAATTTCTTTGAGTTCATGCCTAAACTG
AGAGTGTTGGATCTATCTTGGAATATTAGGCTAACTCATTTTTCAGTAGGTATTGCAAAA
TTAGTTACACTGCAGTATCTTGACCTGTCATTTACCGGGATAAAAGAGTTGCCAAGGGAG
TTAAGTAACTTGGTATTACTAAAACAATTGTTCTTAAGCGTTTTAGAAGAACTTGATGTA
ATTCCAGAACAAATAATATCAAGTTTTTCTCGTTTGCAAGTCTTGGAAATGTTTAACTGT
GGAATTTCTGAAATGGTAGTGGAGGATAGTGTTCAGTGTGGGGGCAATGAATTGCTTATA
AAGGAACTGCAGCTTTTGAAAAGCTTAATTTCATTGAGAGTCTCCATCAAAAGTGTCTCT
GCTTTTGAAAGATTTTTGGCATCCAAAAACTTGGTAAGCTGCACTCAAGGGTTATTTCTC
CAACATTTAAGTGGTTTGCACTTCCTCAAGCTGTCGTCTCTCATAGATTTAAAGCTTTTA
GATGAATTTGCTATCTGCCACTGTACAAGCTTGGAAATTGACTGGGGTTGGGAAAGACTT
CAACACTCAATGATCACAGGTGCAGGTTGCTTCCAAAAACTTGGTCGAGTCAGAATTGAG
CACTGCCATAAACTGAAGGATTTGAGTTGGCTCATTTTTGTTCCAAACTTATACTACCTT
TTTGTTGAAGATTGCTCAGCTCTTGAAGAAATAATACACCCCAACAAACTAGGTGATGGT
CAAGAGGTGACGAAACATCTAGATCCATTTGTTAAACTTCAAAAGTTATATCTATTCGAC
TTACCAAGCTTAAAGAATATCTCCAGAAAGCCCCTGCCACGTCTGAAGTGTATTGATGTG
AGGAAATGTGCGAAGCTGAAGAAACTTCCAATCAGTTCCGAGATCACCAAGATACAGAAT
CTAACCATTCGAGGAGAAGAATCTTGGTGGAATGAGTTAGAATGGGAGGACGTGGCCACT
CGAGATGCTTTTCTTCCATGTTTCCGGGCTAATCACAATTGA
>FCD_00028522	+	
ATGACCGGAGGACGAGCACATGTCGACGGAGAAGATGTCACGACAATTAAGGCAGAGCCA
ACCTTTTTTATTCCCGATCTTGGCTTCTTCTCCGGCAAGAGATCCTTTGCAACGACCTAT
TTTTCATCACGATCTAGGATGTTGATTTTTGTTTTGCAAGTTGAACCGTCAGGAGGTGAG
GTGGTCGGTGAGGAGATTGCACTGTCCCAATGA
>FCD_00028488	+	
ATGGGAAACTGTATTTCAATTAGTTGTCAGACAAGTTCTCCAGATTTTGTTCTTTCTCAT
TGCTTCAAATGCATTAGTAAACATACAAGGTATGTGTCTGAGCTTGGACGAACTCTTGAT
GCTTTGAAGACGGCTTTCGAAGAGTTAACAGACGCAAAGAATGACTTGATTAGGAGAGTC
CACGTTGCCGAGCAGCAACAGCGGTTGAAGCGGCTGGATAAGGTGCAGAGCTGGATTTCA
AGGGTTGAAGCCATGGAAGCTGAAGTCAACGAGCTGATGCTCAGAAGAACTCAAGAAGTC
AACAAACTTTGCCTTTGGGGTTGTTGTTCTAGGAACTACATCTCCAGCTACAAGTTTGGC
AAAAAGGTGTCTGAGAAGCTCGCCAAAGTGACTGATCTGCAAAGCAAAGGGATGTTTGAA
GTGGTGGCCGAAAGGGTACTAGAAGCTTCTACAGAGGAAATGCCTCTTGAGCCAACTGTG
GGCTAG
>FCD_00028521	+	
ATGACATCAAAAGTGCTCGAGGTGGGTCTCCGTGGGTGGTTCACGGCGGTGGCTGATGTT
GGGTGGTCGCGACTTGGGGTGGCTGGTTTGCTGCCTTCGAGCACTCGCGACGGAGATCAC
GACCTCTCGCGGCTCGTGGATCGCCACCCACGCGGAGGAGAATCGAAAACGTTTGCAATT
TTGGTGGCGTGGGTCTTTGTGAGTCTCTGGCGATCGAGGGACGCAAGAGGACATCTTCGA
GGTCTGTGTTGCCTGTGGTCGGGCTGGGTCACTATCGTCGGTGAGGGCGATCTGCCCGCC
GTCGGTGATGTTTGA
>FCD_00028483	+	
ATGGGAAACTGCATCAAAATTTCTTGTCAATCAACTACCATTGATTCCTTGGTTTCTAAA
TGTTGTAAATGGATTCGCAAACGAGCAAAGTACGTGTATGAGCTTGAAGAAAATCTTGAA
GCTCTGGAAAAAGCTATAGAAGAGTTGACAGACACAAGGAATGACTTGGTGAGGAGAGTC
GAGATTACCGAGCAGCAACAGCAGTTGAAGCGGTTGGATAAGGTGCAGAGATGGATTTCA
AGGGTCGAAGCCGTGGAAGCTGAAGTCAACGAGCTGATGCTTAGAAGAACTCAAGTCAAC
AAACTTTGCCTTTGGGGTTGTTGTTCTAGGAACTACATCTCCAGCTACAAGTTTGGCAAA
AAGGTGTCTGAGAAGCTCACCGAAGTGACTGATCTGCAAAGCAAAGGGGTGTTTGACGTG
GTGGCTGAAAGGGTACTAGGAGCTCCTGCAGGGGAAATGCCTCTCGACCCAACTGTGGGC
TTGGAAACACCGTTTGACAAGGTTTGGATAGATCTCAATAATGAAAATGTGGGAATTATG
GGGTTGTATGGGATGGGAGGGGTGGGAAAAACCACCCTTCTTAAAAAGATCAACAACAAT
TTCCTCGAAACACTGAATGACTATAATGTCATCTGGGTAGTGGTGTCTAAGGATCATACA
CTTGAGAACATACAGAATGTTCTTGGAGAAAATATTGGGTATTCTGATGACGCATGGAAG
AGGAGAGACTCTCACCAGAAAGCTGCAGACATCTTTGGCGTCCTTAAAAGAAGGAGATTT
GTATTGTTGTTGGATGATGTATGGGAGAGGGTTGATCTTACTAAACTTGGAGTTCCTTTG
CCTGACAGACTAAATGGATCCAAGGTAGTATTCACAACTCGTTCCAAGGATGTATGCTTC
TGCATGGAAGCAAATAGAAAGGTTCCAGTGAATTGCTTGGAGTGGAAAAAATCTTGGGCA
TTGTTTCAAGAAAAGGTTGGAGAAGAAGCCCTCAATGCCCACCCAGAGATCCCCAGCTTT
GCTGAAATTGTTGCAAAAGAATGTGGTGGTTTACCTCTCGCACTAATCACAATTGGTCGT
GCAATGGCTTGCAAGACAACACCTGAAGAATGGAACTATGCAATTATGGTCCTTAAGAAT
TCAGCCTCAGATTTTTCAGGCATGGGAGATAAGGTACTTCCTCTTCTAAAGTTCAGTTAC
GACAATTTAGCAAGTATGAAAGTTAGATCTTGTTTCTTGTATTGTGCATTATTTCCAGAA
GATTATTTAATAGGGAGAAAGCACTTGATAAATTTGTGGATGGTTGAGGGATTTCTGGAT
GAATATGCTGACATAAATGGTGCAAAAAGCCATGGATATGATATCATTGGTACGCTTCTT
CGTGCATGCTTATTAGAAGACTATGGTGTTGATCTTTTAAAGATGCATGATGTCATTCGT
GACATGGCTTTGTGGATAGTTTCTGGTTATGGGACGACAACAAATAATAGCTTTTTGGTG
CAAACAAAAGCTCAACTGTCAGAATTGCCAGCGTTGGAAAAATGGAATGAGGTTAGTAGG
ATATCTTTGATGAGTAACAACATTCAGAGTCTTTCAGGAAGTCCATTGTGCCCCAATCTC
TTGAATTTATTTCTCGGGAAAAACAGTTTGTGTCAGATCACTGATAATTTCTTTGAGTTC
ATGCCTAAACTGAGAGTGTTGGATCTATCTGAGAATTCGAGTCTAACTCATTTTTCAGTA
GGTATTGCAAAATTAGTTACACTGCAGTATCTTGACCTGTCATGGACAGGGATAAAAGAA
TTTCCAAGAGAGTTAAGTAACTTGGTATTACTGAAACAATTGTTCTTAAGAGGTTTAGGA
GAACTTGATGTAATTCCAGAACAAATAATATCAAGTTTTTCTCGTTTGCAAGTCTTGGAA
ATGTTTAGATGTGGAATTTCTGAAATGGTAATGGAGGATAGTGTTCAGTGTGGGGGCAAT
GAGTTGCTTATAAAGGAACTGCAGCTTTTGAAAAGCTTAATTTCATTGAGAGTCTCCATC
AAAAGTGTCTCTGCTTTTGAAAGATTTTTGGCATCCAAAAACTTGGTAAGCTGCACTCAA
GGGTTATTTCTCCAACATTTAAGTGGTTTGCACTTCCTCAAGCTGTCGTCTCTCATAGAT
TTAAAGCTTTTAGATGAATTTGCTATCTGCCACTGTACAAGCTTGGAAATTGACTGGGGT
TGGGAAAGACTTCAACACTCAATGATCACAGGTGCAGGTTGCTTCCAAAAACTTGGTCGA
GTCAGAATTGAGCACTGCCATAAACTGAAGGATTTGAGTTGGCTCATTTTTGTTCCAAAC
TTATACTACCTTTTTGTTGAAGATTGCTCAGCTCTTGAAGAAATAATAAACCTCAACAAA
CTAGGTGATGGTCAAGAGGTGACGAAACATCTAGATCCATTTGTTAAACTTCAAAAGTTA
TATCTATTCGACTTACCAAGCTTAAAGAATATCTCCAGAAAGCCCCTGCCATGTCTGGAG
TATATTGATGTGACGAAATGTGCGGAGCTGAAGAAACTTCCAATCAGCTCCGAGATCACC
AAGATACAGAATCTGACCATTTATGGAGAAGAATCTTGGTGGAATGAGTTAGAATGGGAG
GACGTGGCCACTCGAGATGCTCTTCTTCCATGTTTCCTGGCTCGTGGCAATTGA
>FCD_00028482	+	
ATGAGAATGACCTCATCGGTAATTCAGAGTCTTTATCATGTAATTAATACAACAACACCA
ATCCTTTTAAATCCAAAGAGGAAATTAGTCAACATTAGGTGTCACTTTTCTTCTGCTTCA
CACTCCAACAACCTTAAAACTTCAACCAGAATCCCAGCTAAATTGGAGAGATTCAATGAG
GTTAGTCCGGATGAGGTGCCTAAAGTTGATGTTTTGAAGCAGAAAGTTGAGCTTCTTGGG
ATTGTGTTTGGTTCTTCTTCTGTGCCCGGACTTTACTATAACCTTTTATGTCCCAAGTGT
AATAGTGGGCAATCTATCGAGAGAAGTTTGTCTTTTCACATTGTCTTAAATGGGGATTTT
GCAATGTGGAGATGCTTTCGATTCGATTGTGGCTGGGCTGGCCGGGTGTTTGCAGATGAC
CAGGCAGAAGATGACAGAACCGAAAGGAAATTCAAGTCTGCTCGACAATTGACCGAGCAG
GCCCTTGGTTTACTACCACTTGGTGATGAGCTTATTGCATACTTCCATGATCGAATGATC
TCCGATGAAACACTGCGTAGAAATAATGTTTTGCAACTTTCTGGTAACAAGGTACATTCA
CTTCCATTGATTGCTGAACTTATCACCAAGTAG
>FCD_00028485	-	
ATGCAAATTGATCAAGACAGGCCATTGCGTGGGCATGTGGCTTATGCGGCTAGGCATGGA
TGGCGTCAGCAATGTGCAAGACTGAATTCGGACAATGAAGCCGAGATTGATGCGGATGGT
GGCCGAGTGGCACGTAAGGTGAATAGGGCAATGGCTAGTGGCCGAGATCTGAGGGCCAAG
TGGCAGTGCGAGGGCCATGAGGCATATTGGCCAGTGAGGCCAAGATTGATGGCCAGGGGG
TTAATCAGGGGCATGGCCAAGAGGGCCGAGACCAACGGCCTCATGGGCAAGAAACGTGGC
ACCTGGGGCCATAAGATTTGGACTGGCAGTTTAGCTGAGTCAAACAGCGTCCAGAGATGG
GAACGGACAAGTAGAGTCAGGGTCGAGAAAATAGGAATCGAGGCAAAACCAAGTAATATA
GTGGGAGTAGCTAGGCTAAGAGTGAGGCCAGTGGGGGTCGACGGGGCCAATGGTAGCAAC
CGTGGCCAGAGGCTGCCAGTGTTGCTAACGTTAGCTCAAGCCGGGCTAGCCACAGGTGCT
AGGTTAGCATTGTCAAGAGGGCGGGCAACCATGAACAATTTGTGGGTGCGAGTGACAAGA
TTGGAGGAGACGGTGGGAGTTCCTCAGATTAAAGATGCTACAATGTTGGCTGATTGGGTT
GTCCATTAG
>FCD_00028484	+	
ATGACCTCATCAGTAATTCAGAATCTTTATCATGTAATTAATACAACAACACCAATCCTT
TTAAATCCGAGGAGGAAATTAGTCAACATTTGGTGTCACTCTTCTTCTGCTTCACACTCC
AACAACCTTAAAACTTCAACCAGAATCCCAGCTAAATTGGAGAGATTCAATGAGGTTAGT
CCGGATGAGGTGCCTAAAGTTGATGTTTTGAAGCAGAAAGTTGAGCTTCTTGGGATTGTG
TTTGGTTCTTCTTCTGTGCCCGGACTTTACTATAACCTTTTATGTCCTAAGTGCAATGGT
GGGCCTTCTATCGAGAGAAGTTTGTCTTTTCATATTGTCCCAAATGGGGATTTTGCAATG
TGGAGATGCTTTCGATTCGATTGTGGCTGGGTTGGCCGGGTGTTTGCAGATGACCGGGCA
GAAGGTGGCAGAACCGAAAGGAAATTCAAGTCTGCTCGACAATTGACCGAGCAGGCCCTT
GGTTTACTACCACTTGGTGATGAGCTTATTGCATACTTCCATGATCGAATGATCTCCGAT
GAAACACTGCGTAGAAATAATGTTTTGCAACTTTCTGGTAACAAGCTTATCATTGCCTTT
ACTTACAGACAAAATGGACTGCTTGTTGGTTGCAAGTACCGAACTGTAGAAAAAAGATTT
TGGCAGGAGAAGGATACAGAAAAAGTACTATACGGACTAGATGACATTGTTGATGCAGAT
GAAATCATCATCGTTGAAGGAGAATTAGATAAACTCTCAGTGGAGGAAGCTGGATTTCTA
AATTGCGTGAGTGTTCCTGGTGGTGCACCAGGAAAGGTTTCTGATCAATTACCATCTTTT
GAAAAGGACACTGCATTTCAGTACCTCTGGAATTGCAAACAGTACTTGGATAAGGCTTCT
CGCATCGTCCTTGCAACTGATGGTGACCAACCAGGCCAAGCTTTGGCTGATGAACTTGCA
CACCGTCTTGGGAAAGAAAGGTGTTGGCAAGTGAGTTGGCCAAAGAAAGATGAGTTCAGT
TATTTCAAAGATGCTAACGAGGTTTTGAGGTGTATGGGACCCATTGCTTTGAAGAATTTA
ATTGAAAATGCAGAGTTATACTACCAATCTATGGCAGAGCAAGAGATAGAAGACATATAG
>FCD_00028528	+	
ATGGCAAGTTATTTCAAAGCGAAATCAGATTACGTGACAGAACCCATTTCAGAAGCTAAT
TTGGAAGGTATATGGCAAAGACTTCTTGAAGATGAGGGATCGTTTTTGATCTGGACACCT
TATGGCGGAAGGATGAGTGAGATTCTGGATAGCGAAATAGCTTTCCCACATAGAAAGGGG
AATTTGTATGGAATTCAGTACTTAATTTCTTGGAATGCGGAAAACGAAACCGAGAGCCAT
ATTGGATGGATGAGAAGGTTATATAGTTATATGGAACCTTATGTTTCGAAGTCTCCAAGA
GCTGCATATCTTAACTACAGAGACCTTGACATTGGCGAGAATGATATTGGTAATACAAGC
TATTCGAAAGCAAGTACTTGGGGATTGAAGTATTTCAAGCACAATTTTAAGAGACTTGTT
CGTGTTAAAACCAAAGTTGATCCTTGCAATTTTTTCAGGAATGAGCAAAGCATTCCTATT
TTGTTATCTGCATAA
>FCD_00028527	-	
ATGGATATGAAAATTGAGGTCATTAAGAGAGAAACAATAAAACCATCCTCTCCAACTCCG
AAACACCTTAGAAAGTTAAAGCTCTCTATTCTGGATCAATTTGGCCCTGCCTATCTTAGT
CCAATACTCTTCTTCTTTCCAAGGACTCAATACCTGAACTCCGATTCTTCCGAAAGATCC
CGAATTCTAAAACAATCCTTATCCATTTCGTTGATCCATTTCTACCCTTTGGCAGGAAGA
ATCAACCAAGATAATTTCTCAATCGACTGCAACGACGAGGGAGCCGAATTCGTGGAAGCA
AGAATCAACTGTCCGTTATCAAAGATTTTGGCGGATCCCGATCCCCGAGCTTTGAAAAAA
CTAATACCTCCGGAAACAGTTGCAAGAGAAGAACTATTCACAAGCCCTCTTCTTCTTGTC
CTATGCAGCTTCTTCGAATGCGGAGGGATGACCATCGGTGCGTGTTATTCGCATAAGATC
GCCGATGGTTGCACGATCAGCAGGCACCTCAAATGCTGGGCCGCTGTGGCGTCATCGTCA
GATCCCGCCGCTGCCTTACCGTTTGCTCCATAA
>FCD_00028529	-	
ATGTCAAAATCAACAATGGCTGCTCACGGGCGACCCCAGACCGTGACGAACGCAACCTTG
GCGAAAGCGATAACAACCACGGACGAATTCAAAAATGGATTCCCGTCGGAGGGCTTGTCC
ACCGTGTCGAACAAGTGGTGGGGAAGCGGCTCTCCCGACGGCTACGACGGCCCATCGGCG
GAGAAAGGGAGAGGTGAAATTTATGAGGAGAAGAATGTGGGTCCCAAACCCCAACCACAA
GGGACGGATCTGTTGATGGATGTGAGAAAAAGGGCTGGGGAAGAAGGTCGAGAAAGGCTC
AAGCTTGGTGTCGTTAAGGGCTTTCGTGGTAAAAAGCTTGGCAATAGAGATAAGGCTTTG
CTTCTTAGAATCTTCAAGTCGTCCTTGCCACAACATTGGATTTATTCTTAA
>FCD_00028524	-	
ATGGCATCAAAACTTCGGGGTTTTGAAGAGCCAATTCCAGAAAATGCAGTAAGAATGATG
GTGTTTCGTCTCCCAAGAAATGCATTTCTCGCGTCTAAACTAGCAAGTTCTACCATGCCC
TATCCAATTCGAGTCAAGGCAGTCTTTGCTCTGATTTGGAAGTGTGCGATAAGATGGAAG
CTTCAGGCTCAGCCTCAAGGTCTCAATGTCCACCTTCTTACTTCCAAGCCGTAG
>FCD_00028523	+	
ATGATGAGAAACTCAATAGCCGTCCTCGCTATTCTCCTTCTCCTTGTTCGTGTTTCGAGT
GCAGCCGAGGATGATTCTCTTTACACCACTTTCCTCGCTGCCTCGAAAACCACACCGACC
CGACATCCCATGTCTCCGACACACTATACTCCCAATCAAACGGTTCGTACACTTCCGTCC
TCCGAGCGTACATCCGCAACGCCCGCTTCAACTCCTCCTCCACCAACAAGCCCCTCCTCA
TCATCACCGCCGCCGACGAGTCCCACGTCCAGGCCGCCGTCGTCTGCTCCAAGTCCCTCG
GCCTCCAGCTCAAGATCCGCAGCGGCGGCCACGACTACGCCGGCATTTCCTACGTCAACG
ACTCCCCCTTCGTCATCCTCGACATGTTCCAACTCCGCTCCATCTCCGTCGACGTCGCCG
ACCAGTCCGTCTGGGTCGACTCCGGCGCCACGCTCGGCGAGTTGTACTACAGAGTTTGGG
AGAAGAGCAGAGTCCTCGGCTTCCCCGCCGGAGTTTGCCCGACCGTCGCCGCCGGCGGAC
ATATCTCTGGCGGCGGGTGGTGGTGGTGCGAGTTTTGGAGTAATTTTGTCTTACAAGTTG
AAGCTTGTTCCGATACCGGAGACGGTTACAGTTTTTCGGGTGGAGAGGATTCTGGACCAG
AACCAGAGCGTAACCGACTTCGTATACGAGTGGCAGAAGGTGGCGCCGACGACGGACGAC
CGGCTTTTCATGAGGATGCTGATTCAGCCGATCAGTTCTCAGGTTCGGAAGGGTCAGAAG
ACGATTCGAGCAACGATTGTAACGCTGTTTTTAGGCAATGCTGATCAACTTGTGTCGCTA
CTGGACAAGGAGTTTCCAATTTTGGGGTTGAAGAAGGAGAATTTTACGGAGACGAGTTGG
ATAGACTCTGTCTTGTGGTGGGATAACAGAGCTATCGGAACTAAGCCTGAAGTTTTACTC
GACAGAGAACTCGATTCGGCAAATTTCCTGATTAGGAAGTCGGATTATGTTCAAACTCCG
ATTTCGAAAGACGGGTTGGAGTGGATATGGAAGAAGGTGGCTGAATTGGGAAAAACCGGA
TTCGTTTTCAACCCTTATGGAGGAAAGATGAACGAAATCTCTCCGGCCGCCACACCTTTT
CCTCATCGGGCCGGTAACTTGTACAAAATTCAGTACTCGGTGAATTGGAACGAGAACAGC
CCCGAATTGGAGAAGAATTACACGGCGCAGATAAGAAGGCTTTTCAGTTACATGACTCCG
TTCGTGTCCAAGAATCCGAGATCCGCGTTCTTGAACTACAGAGACTTGGACATTGGCATC
AACACTTTTGGCGAAAATAGCTATGAAGAAGGGGAGGTTTATGGGGTCAAATACTTTGGT
GATAATTTTGATCGGTTGGTGAAAGTTAAGACTGCGGTTGATCCGGATAATTTCTTCAGG
AATGAACAGAGTATTCCCACTTTATCAAGTAAGGCATAA
>FCD_00028526	-	
ATGGAAGCATCGGATTCAGCCTCGGGGTCTCGACGTCCGTCTTTGTTGTTACAGACGGTG
GACTTACGCAAAAGGTTCGTCCCGCTACTGCCCGAAAACTATGCTGGAAATCTTATATGG
ATGTATGGAGCAACGAGTCCTGAATTTAACGAAACGAAACTGCAAAACTTGGTTGTGACA
CTGAGGAAAGGACTTGAAGACTTCAAAGAGAGTTGCGATACTAGAATTGGATTGGCGGAG
GTACGTAATTTCGTTGACGTGGTTAGAAATCATAAGAAAAACGGAGATGTTGACACCATA
AGCAGTAGGTGTAGGTTTCCATTTTATGAAGTGAATTTCGGATGGGGAAAGCCATCTTGG
GTGTGTTTTCTAAGTATAAGTGGTAAGAATGTTATCATAATGATGGACACAGTAGATGGG
GATGGGATAGAAGTGGCGTTGTCTATAGGTGAGGAAGAGATGTCCTTTTTCGAAAGAAAC
CAGGAGTTGCTCTCATTTGCCTCTTTCAAAAATCTATTAAGTGCGATTTAG
>FCD_00028525	+	
ATGCCGAAGAGGACAACGCCGACGACGACGCGAGAGGAACCGAGGAGGAGGAAGACGATG
GAAATGGAAATTGAAACTGAAACTGAAAAGAGTATGGATGTAAATGGGAGAGGAAGGATA
TGGCAAGAAGTTGTCAACAATAGCAACAACAACAACAAGAGAGTAGTTCTGATTCCGGCT
GAGAATCTGGTCCCAGACAAGTGGAGTGGAGTCCAGTGGACTGAAGTCCAAGTCCAGTGG
AGTGAGGTCCAGGTCGAGATCAACATCATGAAGAAGGAGAGACGGAAGATCGCGAGGGAG
TTGATGTTCGGGACCAGGGCGGCTGAGAAGAGGAGGAACGGCTTGCCTCCACTGAGGAAG
ATGAATAGTCTCCTCCGTTCAGATCGCGATGGCTTCGATCCCGAGGCATTGCTACATGTC
CGGTCGCAACGATAA
>FCD_00028490	-	
ATGATATCTTACCTGATGAGAAACCGCATTGAGAGTCTTTCAGGAGCTCCAACAAGCCCA
AATCTCTCCACTTTATTTCTTAATCGTAACGGTTTGAGTCAGATCAGTGATAACTTCTTT
GACTTTATGCCAAAACTAAGAGTTCTGGATATGTCGGCAAATCCAAGTCTTACTTATTTG
CCAGTGGGAATTTCAAATCTAGTTTCATTGCAGTATCTCAACCTGTCGAAAACAGCAATA
GAAGAATTGCCAAGAGAGTTGAAGAACTTGGTGATGCTCAAATACTTGAACTTGAATCAC
GCAATAAGCCTTGATGGAATTCCAAGAGAACTAATATCAAGCTTTGCGCAGCTACAACGC
TTGAACATGTTTTTCTGTGGATTGCTTGACAACCGGATAACGGAGGCCAATACAGTTCAA
TGTGGGGGTAATGAATTGTTAGTGCAGGAACTAGAGTGTTTGAAACACTTAAACGCGTTG
GAAGTCTCTATAAAAAGTTTGTCTGCCTTTGAAAGGTTTTCAACCTCGGAAAAGTTTCAA
AACTGCACCCAGGCTCTATTTCTCCAACGTTTGAGGAGTGTGCGGCTCCTTTATATGTCG
TCTCTTGTAGATTTGAAGTCTCTAGAAAGACTCATGATCTCAGACTGTAAGAGATTGGAA
GAGATAAAGATCGATTCGGATTATACAGGAAGAGAGTCCCAAGAGATTCACCTTCAACAC
TCAAAGATCGTGAGTGAAATTTGCTTTATGAGCCTTCATGCAGTTGGAGTTGTTACCGAA
CATCTAGAGCCATTTATGGAACTTGTAGATCTAAGTCTGCGCCACTTACCGGTGTTGATG
AGCGTCCATCAGAGACCCCTATCCTTCCCACATCTCGTGAAAATTGGAGTACTAAATTGT
CCTAAACTGAGGAAACTTCCGATCAGTTCAAGTATCACCAAGGAATCTAAACTGGCCATC
AATGGAGAAGAATCTTGGTGGAATGAGTTAGAATGGGATGATGAGGCCACTCGAGATGCT
TTTCTTCCCCGTTATCATGCTGTCAAATGA
>FCD_00028492	+	
ATGGGAAACTGTATTTCAATTGCTTGTCAGACAAGTTCTCCAGATTTTGTTCTTTCTCAT
TGCTTCAAATGCACTAGTAAACATACAAAGTATGTGTCTGAGCTTGGAGGAACTCTTGAT
GCTTTGAAGACGGCTTTCGAAGAGTTAACAGACGCAAAGAATGACTTGATGAGGAGAGTC
AACGTTGCCGAGCAGCAACAGCGGTTGAAGCGGCTGGATACAGTGCAGAGGTGGATTTCA
AGGGTTGAAGCCATGGAAGCTGAAGTCAACGAGCTGATGCTCACAAGCACGCAAGAAGTC
AACAAACTTTGCCTTTGGGGTTGTTGTTCTAGGAACTACATCTCCAGCTACAAGTTTGGC
AAAAAGGTGTCTGAGAAGCTCGCCGAAGTGACTGATCTGCAAAGCAAAGGGGTGTTTGAA
GTGGTGGCTGAAAGGGTACTAGAAGGTCCTGTGGTCGAAATGCCTCTCGAGCTAACTGTG
GGCTTGGAAACACTGTTTGACAAGGTGTGGAGAGATCTAAATCATGAAAACGTTGGAATT
GTTGGGCTTTATGGGATGGGAGGGGTGGGAAAAACCACCCTTCTTAAAAAGATCAACAAC
AATTTCCTCGAAACACCGAATGACTATAAGGTCATCTGGGTAGTGGTGTCTAAGGATCAT
ACACTTGAGAACATACAGAATGTTCTTGGAGAAAAAATTGGGTATTCTGATGATGCATGG
AAGAGGAGAGACTCTCACCAGAAAGCTGCAGACATCTTTGGTGTCCTTAAAAGAAGGAGA
TTTGTATTGTTGTTGGATGATGTATGGGAGAGGGTTGATCTTACTAAACTTGGAGTTCCT
TTGCCTGGCAAACTAAATGGATCCAAGGTAGTATTCACAACTCGTTCAAAGGATGTATGC
TCCCGCATGGAAGCAAATATAAAGGTTCAAGTGAATTGCTTGGAATGGGAAAGTTCTCGG
GCATTGTTTCAAGAAAAGGTTGGAGAAGAAGCCCTCAATGCCCACCCAGAGATCCCCAGC
TTAGCTGAAATTGTTGCAAAAAAATGTGGCGGTTTACCTCTCGCACTAATCACAATTGGT
CGTGCAATGGCTTGCAAGACAACGCCTTGA
>FCD_00028491	+	
ATGGAGAGAGAGAGAGAGAGAGAGAGAGAGAGAGAGAAAGGGAGATGGAGAGGGAGGGAA
GGTTGCCCTGCCCCCGCTAAACTGGAGAGATTCAATGAGGATGGTCCCAATGATGTGACT
AAAGGTGATGTTTTGAAGCATAAAGTGAAGCTTCTTGGGATTGTTTATAATTCTTCTTCT
GTGCCCGGGCTTAACTACAACCTTTTATGTCCTACGTGCAATGGTGGGCAATCTATGGAG
AGAAGTTTGTCTTTTCACATTGTCCCAAATGGGTGTTTGCAGACGAGCGGGCAGAAGATG
ACAGAACCGAAAGGAAATTCAGCTTATCATTGCCCTTACTTACAGACGAAATGGACTGCT
TGTTGGTTGCAAGTAACGAACTGTAGAAAAAAGGTTGAAGGCGAATTAGATAAGCTCTCA
GTGGAGGAAGCTGGATTTCAAAATTGTGTGAGTGCTCCTGGTGGTGCACCAGGAAAGGTT
TCTGATTAA
>FCD_00028498	+	
ATGCGTATTTTTTGTCGCTCACTACACAAGCTCTCCTTAAAATCCACGAACAGGGTATTA
ATGGGGTCAAAGCAATTCCTCAAATCTGCTTTTTTCTCCAACCCATTAACCCCTTCTTCG
CATAGACGCCTCTCCAACACTTGCAAACTTCCCTTCTCTGCTTTTCCTCCAAAACCCACC
TCCAGAACTCGGCCCTTTTGTCTTATCCACACTAATGGCTACTCTAATGTCTCTGAAGTC
AGTGAGCCCGGACCAGTGCTTTTGGAGAATCCAGAGGAGAAGAACGCTGCTCAGTTGGAG
ATTTTGAAGCACAAACTAGAGGAGCTTGGTATGGAGAGTGACATATCAATGCCGGGCCAA
TTCAACCACTTGCTTTGTCCGATGTGCAAAGGTGGTGATCAAAATGAAAGGAGCTTATCT
CTTTTTATCGAACAAGATGGGAGTTCAGCTTTGTGGGTGTGTTTTCGTGCAAAATGTGGG
TGGAGAGGCAGCACAAGAGCCTTTGCTGAGACTATGTCATCTTATGAAAGATCAAGCAAA
ATAACACCAGGCAAGAGAATACGAAAGATAACAGTGGAGGATCTTGAACTGGAACCACCT
TGTGATGAGATAGTTGCTTACTTTGCAGAGAGAATGATATCAAAGGAGACAATGCAAAGA
AATGCTATAATGCAAAAGCGTTATAGTGATCAGATCACAATTGCATTTCCTTATTGGAGA
AATGGGAAGCTAATAAGTTGCAAGTATCGGGATATCAACAAGAGGTTTTGGCAGGAAGCG
GATACTGAAAAGATCTTTTATGGGCTGGATGATATAAAGGAAGCTAGTGATATTATCATT
GTTGAGGGTGAAATGGATAAGCTTGCGATGGAAGAAGCTGGCTTCCGTAATTGCATTAGT
GTCCCTGATGGTGCACCTTCGTGCGTTTCCATGAAGGATTTGCCACCTGAAGAAAGGGAC
ACAAAGTATCAGTACTTGTGGAACTGCAAAGAGTACTTAAAGGAGGCATCACGTATCATA
CTCGCCACTGATGGGGATGGCCCTGGTCAAGCCTTGGCGGAAGAACTTGCTCGCCGTGTT
GGACGAGAGAGATGCTGGCGAGTCAAGTGGCCAAAGAAAAATGAGGTTGATCATTTTAAA
GACGCAAATGAGGTTCTCATGTATATGGGTCCTGCCGTACTGAAAGAAGTAATTGAGGAT
GCCGAGTTATACCCTATACGTGGATTATTCAATTTTAGCCATTACTTCAGTGAAATAGAC
GCTTATTATCATAAGACTTTGGGAGATGAGTATGGCATCTCAACCGGGTGGAGATCTCTA
AATGGCTTTTATAATGTCGTGCCAGGTGAATTAACTATAGTAACTGGAGTTCCTAATTCA
GGAAAGAGTGAGTGGATTGATGCTCTCTTGTGCAATCTTAACGAAAGTGTGGGTTGGAAA
TTTGCTCTTTGCTCGATGGAAAACAAGGTCAGGGAGCACGCAAGAAAACTATTGGAGAAA
CACATGAAAAAGCCTTTCTTTGATATACGTTATGGTGAATCCGCTGACCGGATAAGTTTA
GAAGAGTTTGAGCAGGGAAAGGAATGGCTAAATGAAACATTTTATCTTATAAGGTGTGAG
GACGATTCCCTTCCAAGTATTATGTGGGTTCTTGATCTTGCAAGAGCAGCAGTTTTAAGG
CATGGGATACGTGGACTTGTAATTGACCCTTATAACGAGCTCGATCATCAGCGTCTTCCA
AACCAAACAGAAACAGAGTATGTTAGTCAGATGCTTACCAAGGTTAAGCGGTTTGCACAA
CATCACGCTTGCCATGTTTGGTTTGTAGCACATCCTCGGCAGTTGCAAAATTGGACCGGG
AGTCCACCAAATCTTTACGATATAAGTGGAAGTGCACACTTCATAAACAAATGTGACAAC
GGAATTGTAGTTCATCGTAACCGGGATCCAGAAGTTGGTCCTGTTGATAAAGTACAAATT
CTGGTCAGAAAGGTACGGAATAAGGTCGCAGGAACCATAGGTGAAGCATTCTTGACATAT
GATAGGGTGACGGGTCAATACATCGATGACCAGGACCGGTAA
>FCD_00028531	-	
ATGCATTCAAGGTTACCATATGTAGTTGTACTACTACTGTATTCTCTTTGCCATTTGCAA
TCAGCTTCACGGGCACGTTCCATTTCAACTACAGAAACCTTCATAACCTGTGTGTCGGCC
AATTCCGAGATTTCCATCCCAGTCACCACGACCCTTTTTACCCCAAACAATTCTTCATAC
ACCTCTGTTCTTCGATCGACAGCCGAAAATTTCAGGTTCTTGGAGCCTTCGGTTACAAAA
CCCGAGTTCATTTTCACACCATTGCATGATTCCCAAGTGCAAGCAGCTGTTGTTTGCTCA
AAACAGCTGGGATTTCATCTCAGAATCCGCAGTGGGGGACATGACTACGAGGGTGTCTCC
TATGCAACCGAAATCGACATGCCTTTCGTGCTTTTAGACCTTGTCAATCTTCGTTTAATC
GATGTTGACATTGAAGATAACACGGCTTGGGTTCAGGCCGGTGCCACTATTGGACAACTA
TACTACAGAATTTCTCAGAAAAGCAAAACCCGTGGCTTCCCAGCTGGAATTTGCCCTAGT
GTAGGCATTGGCGGGCATATAACCGGGGGAGGTTATGGTGCAATGATGAGAAAATACGGC
CTAGCAGCTGACAATGTTATCGATGCTCTAATCGTCGATGTTAATGGAAGAATCCTTGAT
AGAGAGAGCATGGGAGAAGACCTATTTTGGGCGATCAGAGGCGGTGGTGGAGGAAGCTTT
GGGATTATCCTTTGGTGGAAGATCAAACTCGTACCGGTTCCAGAAACTGTGACAGTTTTC
AGGGTTAATAAGACATTAGAGGAAGGGGCTACAGAGGTCCTGTATAAGTGGCAACAAGTT
ATGGACAAGCTTGACGAAGATCTCTTCATCAACATCATCATGCAAGTAGTCAACAGAGGC
GGTCGGAGAACCGTGGTGACAACTTACAATGCCTTGTTTCTTGGAAGTCCTAACCGACTC
ATCAACGTTATGCAAAAAGGCTTCCCTGAATTGGGTTTGACACGAAAGGATTGTGTTGAA
ACAAGCTGGATACGGTCGGTGTTTTATGTTGGAGGCTACCCTGGCGAATCTCCTCTTGAA
CTTCTCCTTCAAGCAAAATCTAAGTACACATCATATTTCAAAGCGAAATCAGACTTTGTT
AAAGTTCCAATACCCGAAACCGGACTTGAGGGCTTGTGGAAAATGATGCTGGAAGAAGAT
AATCCGGCGACGGTTTGGACTCCGTTTGGTGGTAAGATGAGCAAGATTTCGGAATCGGAA
ACTCCTTATCCTCACAGAAAGGGTGTTCTATTCATGAGCCAGTACCTAACATATTGGAGT
GATGGAGAAAAATCCTCGGAAAAGCACTTCGAATGGATTAGGAAATTGTATGACTACATG
GCCGCTTACGTCTCGACGAATCCAAGAGAAGCGTATGTGAACTACAGAGATCTTGACTTG
GGGATTAACAAAAATAAAAACACAAGCTACACAGAGGCAAGTGACTGGGGTTGGAAATAT
TACAAGCATAACTTCATCAGATTGGCACGAGTTAAGAGCAAGGTTGATCCTCATAACTTC
TTTTTCCATGAACAGAGTATTCCACAGATATAA
>FCD_00028497	+	
ATGCTTCTTCTTTGTCGCTCACTACACAAGCTCTCCTTAAAATCCACGAACAGGGTTTTA
ATGGGGTCAAAGCAATACCTCAAGTCTGCTTTTTTCTTCAACCCATTAACCCCTTCTTCA
CATAGACAGGTCTCCAACACTTGTAAACTTCCCTTCTCTGCTTTCCCTTCAAAACCCACC
TCCAAAACTCGGCCTTTTTGTCTGACTCTTGTTCAGACTGATGGCTACTCTAATGTCTCT
GAAGCCACGGAGCACAGAACTGATACATTTTATTCTCATGTAGTGTTTTTGGAGAATCCA
GAAGAGAGGAATGCTGCTTGGTTTGGGATTTTGAAGCATAGGTTGGAGGAGCTTGGTTTC
GGGTGTAACATATCAATGCCGGGGCAATTCAACCACTTGCTTTGTCCAATGTGCAAAGGC
GGTGATCGACAGGAAAGGAGCTTATCTCTTTTTATTGAACAAGATGGGAGTTATGCTTTG
TGGAAATGTTTTCGTGGAAAATGTGGGTGGAGAGGCAGCACAAGAGCCTTTGATGCGACT
AGGTTGTCAACTGGAACCATCTTTGAGAGGCAGCATTTTGAAAGATCAAACAAAGTAACA
ACAGTTAAAAGAATACGAGAGATAACAGTGGAGGATCTTCAACTGAAACCACCTTGTGAC
GAGATAATTGCTTACTTTGCGGCGAGAATGATATCAAAGGAAACAGTGCAGAGAAATACC
ATAATGCAAAAGTGCTGTGGAGATCAGATCGTAATTGCATTTACGTACTGGAGAAATGGG
AAGCTTATAAATTGCAAATATCGGGATGTCAACAAGAGGTTTTGGCAGGAAGCAGATACT
GAGAAGATCTTTTATGGGCTGGATGATATAAAGGAAGCCAATGAGATTATTATTGTTGAG
GGTGAAATGGATAAGCTTGCGATGGAAGAAGCTGGCTTCCGTAATTGTGTGAGCGTCCCC
AATGGTGCACCTTCTTGTGTTTCCCAAAAGGATTTACCATCTGAAGAAATGGACACAAAG
TATCGGTACTTGTGGAACTGCAAAGAGTATTTAAAGAAGGCATCACGTATCATACTTGCC
ACTGATGGAGATCCCCCTGGTCAAGCCTTGGCGGAAGAGCTTGCACGTCGTGTCGGAAGA
GAAAGATGTTGGCAAGTCAACTGGCCCAAGAAAAATGAGGTTGATCATTTCAAAGACGCA
AACGAGGTTCTCATGCATATGGGTCCTGCTGCACTGAGGGAAGTAATCACTCACTCGTGT
GAACGAGTCCAAAAAGATATTGACATGGATCTTTATAAGTCCCCGTAG
>FCD_00028530	-	
ATGGTTTCAAAATCATCCATAGCAGTAAAACTAGCATATTTTGCCATCTTTTTACAAACA
TTTTCATGGGCAAAATCTGCTTCAACCACAGACACTTTCATCCAATGTGTCTCAACCAGT
TCTGAGGTCATAGTTCCAGTCACCACAACCCTTTTCACCCCAAACAACTCTTCATTCACC
TCTATCCTTGAATCCACTGCCACAAATCTCAGGTTGTTGGAGCCTTCGGTTCCGAAACCC
GAATTTATTTTCACTCCCTTACATGATTCCCACGTCCAAGCCGCGGTAATTTGCACTAAA
GAGCTCGGACTGCATGTTCGAGTCAGAAGTGGAGGCCATGACTACGAAGGCGTCTCCTAC
GTATCCGAAATCGAGACTCCTTTCATCGTTATAGACCTCGTAAACCTTCGGTTGATTGAC
GTTGACATCGAAGACAACACGGCATGGGTCCAGGCCGGCGCGACAAATGGTGAAGTGTAC
TACAGAATCGCTCAGAAAAGCAAAATCCATGGCTATCCAGCTGGGATTTGCACGAGCCTC
GGCATTGGCGGGCATATAACCGGCGGGGCATATGGCGCTATGTTGAGAAAATACGGACTA
GGTGCAGACAACGTCGTCGATGCCCGAATTATTGATGCTAATGGCAGAATTCTTGACAGA
GAAGCCATGGGAGAAGATCTATTTTGGGCCATCCGAGGTGGCGGCGGAGGAAGCTTCGGA
ATCATTCTTTGGACATTGGAGCAAGGCGCCACGAAGCTCCTCTACAAGCATCAACAAGTT
ATGGATAAGGTTGATGAAGATCTCTTCATCAACGTCCTAATCCAAGTAGTTGACGCAAGC
GAGAGCGGCCAAAAAACCGTCGCCACTTCTTACAATGCCTTGTTCCTTGGTAACGCCAAT
CGACTCCTCCGAGTGATGGAAAAGAGCTTCCCGGAATTGGGTTTGACACAGAAAGATTGC
GTCGAAACGAGCTGGATTCGGTCTCAGCTTTACGTTGCCGTTTACCCAAGTGGAACTCCA
CTCGAAATTCTTCTCCGACCTAAATCTACATTCAGGACTTACTTCAAAGCTAAATCAGAC
TTTCTGAAAGCTCCAATACCCGAAACTGCGCTCGAGGGCCTTTGGAAGAGGATGTTGGAA
GAAGACAATCCGAGAACGTTTCTGACTCCGTTCGGAGGGTTTATGAACAAGATTGCAGAA
TCCGAAACGCCTTATCCTCACAGAAAAGGAATTAGATTCATGGTTCAGTACTTAACTTCT
TGGAGAGAAGGCGAAAAAGATCCCGAAAAGCACATAGATTGGATTAGAAAGTTGTATGAC
TACATGGGACCTTATGTCTCGATGAATCCGAGAGAAGCTTATCTGAACTACAGAGATCTT
GATCTAGGCAAGAACGAGAGGGACAATACAAGCTTTGCAAAGGCGAGTGTTTGGGGTAAA
AAGTATTTCAAGCATAATTTTATTAGACTGGCAAGAGTGAAGGGGAAAGTTGATCCTGAC
AACTTCTTTAGGCATGAACAGAGCATCCCTCCCTTGAAGTCCGCCGTGTGA
>FCD_00028533	+	
ATGGAGGTGGTGGAAATGAAAGGGAGTGATGGCGGTGGGTCTGCGAGGAAGATGAAGATG
ACAGAGATGGAAAGGAGTGATGGTGGTGGGTCTGCGAGGAAGATGAAGATGGCCGAGATG
GAAAGGAGGGATGGCGGTGGGTCCGTAAAGAAGACGAAGGTGGGGAATATTGAGGATACC
TGTGAGTGGGTGGTGGAGAACGGGTCCGTTGGTGAGCACACCACCGGCGAGATCCGCAAC
TCTGGTAGTATGAATCTCTAG
>FCD_00028499	+	
ATGACTGTCGAGGTTGTCAAGGCTGAGGAGACCCAGGTGGGAGAGGTTTTTGTTCATGAA
GAGGAGACGAAGAAGGATGTGAAGGAAGCTGAATCCAAACCCAGAACTGTTGAGAAGAGC
TCTTCTTATAAGGAAGAGAGTAACTTTCTCTCTGATCTGAAAGAGTTTGAGAGGAAGGCT
TTGAATGAGCTCAAATCGAAGCTTGAAGAAGCCATTCTCGGAAACAATCTTTACAAAAAG
GAGGAGCCGAAGAAGACTGAAGAGGAGAAGGCGAAATCCGAAGAAGCCGAAAAAGAAGAG
AAAAAAGAAGAAGAAGAAGAAGCTGAGAAATGTGATGATCAGGAAGCAAAACCAGAAGAA
GGTGATAATGGAAAGGAAGAAAAAGAAGAAGAGAAAGAGGAGAAACCCGATGAAGAGAAG
ACCGAAGAGAAAATCGAAGAAGAAGTCGTCCACGATAAGGACATTTCCCTTTGGGGAATT
CCCCTTTTGCCAAGCAAAGGCTCGGAAGGCACCGAAGTGGTCCTCTTGAAGTTCTTGAGG
GCTAGAGAGTTCAAGGTAAACGACGCCTTCGAGATGCTTAAGAAGACCCTTCAATGGAGG
AAGGATTCGAAGATCGATTCGATCTTGGACGAGGAGTTGTGGACCGACTTGAGCTCGGCG
GCCTACATCAATGGCGTCGATCGCGAGGGACACCCCGTGTGCTACAATGTTTTCAGCGTG
TTCGAGAACGAAGAGCTTTACCAGAAGACTTTCGGGACAGAGGAGAAGAGGACACATTTC
TTGAGATGGAGGTGCCAGCTGATGGAGAAGAGCATTCAGAAGCTTGATTTGAAACCGAGC
GGCGTGTCGTCTTTGCTTCAAGTCAATGACCTTAAAAACTCGCCGGGGCCTTCCAAGAAG
GAGCTCCGAATCGCCACCAAGCAAGCTGTCGGGCTTTTGCAGGACAATTACCCTGAGTTG
GTCGCTAAGAATATATTCATAAACGTTCCTTTCTGGTACTACGCTTTGAATGCCCTTTTG
TCACCTTTCCTGACTCAAAGAACCAAGAGCAAATTAGTCGTTGCGCGGCCGGCAAAAGTC
ACCGAAACCCTTCTTAAGTACATTCCGGCCGAGGAAATCCCCGTGCAATACGGTGGCTTC
AAGAGGGAGAATGACTTCGACTTCTATGGAGATGATTCTGCTGTTTCTGAACTATTTGTC
AAAGCTGGAACTTCTGAAACCATTGAGATACCCGCACCCGAGGCTGATGCCACATTGGTG
TGGGACCTGACTGTTTTGGGCTGGGAAGTAAACTACAAGGAGGAGTTTGTTCCGAACGAT
GAGGGATCTTATACCATCATTGTTCAGAAGGCCAAGAAAATGGGATCGAACCAAGGACCT
CTTCGCAACACTTTTAGGAGCAACGAGCCCGGAAAGGTTGTCCTAACAATCGAGAACACC
TCAAGCAAGAAGAAGAAGGTTCTGTACCGGCACAAGACCAAGAAGCAGTGCCCTTCCTTC
TAA
>FCD_00028532	+	
ATGAAGTTCCTGCAATGGCTGCTGTTGTCCATGGAGTTCAGGCGAGGTCATGATCGTGAG
GTGGACGACGATCTCGATCTGTGCGCATCGAAATCTACTAGATCTTCCTGGGGATCACCA
CAAGATCTGACATTGGAGATCTCGCCGGCACTTGAGCCGTAG
>FCD_00028494	-	
ATGGGAAACTGTATATCAATTTCTTTTCAGTGTGATGCAGTTGATGTGGTTTCTCGCTGC
TATGAATTCTCCACCAGACGACCAAGGTACCTGTATAAGCTTGAAGAAAATCTTCAAGCT
CTCAAGAAAGCTTTCGAAGAGTTGACAGATGCGAAGAATGACTTGATGAGGAGAGTCGAC
GTTGCTGAACAAGAACAACAGATAAAGCGGCTGGATAAGGTTCAGAGATGGATCTCAAGG
GTTGACTCCATTGAAGCTGAAGTCAGCGAGCTGATTCTCACGAGCACTCAAGAAGTCAAC
AAACTTTGCCTTTGGGGTTGTTGTTCCAAGAACTACACCTCCAGCTACAAGTTTGGCAAG
ACGGTGTCCGAGAAGCTCGCCGAGGTGACTGATCTGCAAACAAAAGGGGTGTTTGAAGTA
GTGGCCGAAAGGGTACCACTACCTGTAGCTTCTGTGGTTGAGATTCCTGTTGAGCCAACT
GTAGGCTTGGAAACACTGTTTGACGAGGTTTGGAGAGATGTTTGTCATGAAAATGTGGGA
ATTATGGCGTTGTACGGAATGGGAGGGGTGGGGAAAACCACCCTTTTGAAAAATGTCAAC
AACAATTTCCTCAAAACTCCCAGTGGTGACTATAGTGTGTTCTGGATAGTGGTGTCTAAG
GATCACACACTTGAACAGATGCAAAATGACATCGGGGAAAAGATTGGTTACTCTGACGAT
GCATGGAAGAGCAGAAACTGTCATCAAAAAGCTGCAGACATCTTTAGCGTCCTTAGCAGA
AGGAGATTTGTACTGTTGTTGGATGACATATGGGATAGGGTTGATCTTATTGAGCTTGGT
GTTCCTTTGCCGAACAAAGAAAATGGATCCAAGGTAGTATTCACGACTCGTTCCAAGGAA
GTTTGTTGTCAAATGGATGCTCATAAATTGGTCGAAGTGAAGTGCTTGGCGTGGGAAAAA
TCCTGGAAGTTGTTTCAAGAGAAGGTCGGGGAAGTGGCCCTTAATGCGCACCCAGATGTC
CCTAGTTTAGCTGAGATTGTCGCCAAAGAGTGCGGTGGTTTACCTCTCGCGCTAATTACA
ATTGGTCGTGCCATGGCTTGCAAAAGAACACCTCAAGAATGGAAATATGCAATTCAGTTG
CTGAAGAATTCGTCCTCAGATTTTTCAGGCATGCGCGATAAGGTACTTCCGCTCTTGAAG
TTCAGTTATGACAATTTGTCGAGTGAGAGAGTCAAATCTTGTTTCTTGTATTGTGCATTA
TTCCCGGAAGATTGGCCAATTCATAGAAGTACATTGATAGATTACTGGATTTCCGAGGGA
CTTTTGGATGAATATGATGGCATAGATCATGCGAAAAATAAAGGGTGCGATATTATTGGC
TCACTTCTTTATGCATGCTTATTAGAAGATATTGAAGATGACTATGTAAAGATGCATGAT
GTTGTCCATGACATGGCTTTGTGGATTGCTTGTGAGTGTGGGAAGGCTGAGAATAACTGT
CTCGTGAAAACTAATGCTCAGCTGTTAGAACTTCCTATCATTGAAAGATGGAATGAGGTT
AGTAGGGTTTCTCTAATGAGAAACCACATTGAGAGTCTTTCGGGAGCTCCAACATGCCCA
AATCTCTCCACTTTATTTCTTAATCGCAACAGTTTGAGTCAGATCAGTGATAACTTCTTT
GACTTTATGCCAAAACTAAGAGTTCTGGATATGTCGGCAAATTCAAGTCTTACTTATTTG
CCAGTGGGAATTTCAAATCTAGTTTCATTGCAGTATCTCAACCTGTCGAAAACAGCAATA
GAAGAATTGCCAAGAGAGTTGAAGAACTTGGTGATGCTCAAATACTTGAACTTGAATCAC
GCAATAAGCCTTGATGGAATTCCAAGAGAACTAATATCAAGCTTTGCGCGGCTACAACAC
TTGAGCATGTTTTTCTGCGGAGTGCTTGCTAACCAGATAACGGAGGCTAATACAGTTCAA
TGTGGGGGTAATGAATTGTTAGTGCAGGAACTAGAGTGTTTGAAACACTTAAACACGTTG
GAAGTCTCTATAAAAAGTTTGTCTGCCTTTGAAAGGCTTTCAACCTTGGAAAAGTTACAA
AACTGCACCCAGGCTCTATTTCTCCAACGTTTGAGGAGTGTGCGGCTCCTTTATATGTCA
TCTTTCGTAGATTTGAAGTCTCTAGAAAGACTCATGATCTCAGACTGTAAGAGATTGGAA
GAGATAAAGATTGATTCAGATTATACAAGAAGAGAGTCCCAAGAGATTCACCTTCAACAC
TCAAAGATTGCGGGTGAAATTTGCTTTATGAGCCTTCATTCAGTTGGAGTTGTAAGTTGT
CAGTCATTAAAGGACTTGACTTTTCTTATTTTTGCTCCAAAGCTGAGATTTCTTAATGTA
AGTAATTGCCGTGCACTGCAACAAATAATATGTCTCAACAAACTAGCTGATGCTCTAGAG
GTTACAGAACATCTAGAGCCATTTATGGAACTCGTACATCTAAGTCTACGCCACTTACCG
GTGTTGATGAGTGTCCATCAGAGACCCCTGTCCTTCCCACATCTCGTGAAAATTGAAGTA
TTAAATTGTCTTAAACTGAGGAAACTTCCGATCAGTTCAAGTATCACCAAGGAATCTAAA
CTGGCCATCAATGGAGAAGAATCTTGGTGGAATGAGTTAGAATGGGATGATGAGGCCACT
CGAGATGCTTTTCTTCCCCGTTATCATGCTGTCAAAAGATCGGAGGAGCATTGA
>FCD_00028493	+	
ATGGGTGAGGGATTTCTGGATGAATATGCTGACATAAATGGTGCGAAAAACCAAGGATAT
GATATCCTTGGTACGCTTCTTCATGCATGCTTATTAGAAAAGGATAACGGTGATCTTGTA
AAGATGCATGATGTCATTCGTGACATGGCTTTGTGGATAGTTTCTGGTTATGGGACGACA
ACAAATAATAGCTTTTTGGTGCAAACAAAAGCTCATTTGTCAGAATTGCCAACTTTTGAA
AAATGGAATGAGGTTAGTAGGATATCTTTGATGGGAAATGATATTGAGAGTCTTTCAGGA
AGTCCATTGTGCCCCAATCTCTTGACTTTATTTCTCCAGCGAAACAGATTGTGTCAGATC
ACTGATAATTTCTTTGAGTTTATGCCTAAACTGAGAGTGTTGGATCTATCTCATAATTGG
AGTCTAACTCATTTTTCAGTAGGTATTGCAAAATTAGTTACACTGCTGTATCTTGACCTG
TCATGGACAGGGATAAAAGAATTTCCAAGAGAGTTAAGTAACTTGATATTACTGAAACAA
TTGTCCTTAAACGGATTAGGAAAACTTGATGTAATTCCAGAACAAATAATATCAAGTTTT
TCTCGTTTGCAAGTCTTGGAAATGTTTAACTGTGGACATTCTGAAATGGTAGTGGAGGAT
AGTGTTCAGTGTGGGGGCAATGAATTGCTTATAAAGGAACTGCAGCTTTTGAAAAACTTA
TTTTCATTGAGAGTCTCCATCAAAAGTGTCTCTGCTTTTGAAAGATTTTTGGCATCCAAA
AACTTGGTAAGCTGCACTCAAGCGTTATTTCTCCAACATTTAAGTGGTTTGCACTTCCTC
AAGCTGTCGTCTCTCATAGATTTAAAGCTTTTAGATGAAGTTGCTATCTGCCACTGTACA
AGCTTGGAAATTGACTGTGGTTGGGAAAGACTTCAACACTCAATGATCACAGGTGCAGGT
TACTTCCAAAAACTTGGTCGAGTCACAATTATGCACTGCCATAAACTGAAGGATTTGACT
TGGCTCATTTTTGCTCCAAACCTAGGCTACCTTTCGATAGAAGCTTGCTCTGCACTTGAA
GAAATAATACACCTCGACAAACTTGGTGATGGTCTAGAGGTGACAAAAAATCTAGAACCA
TTTGTTAGTCTTCGCACTCTACATTTATACAATGTACCGAGCTTAAAGAATATCTATGAG
AAACCCCTGCCACATCTGAAGTTTATTGGAGTAAGGGAATGCATGGAGGTGAAGAAACTT
CCAATCAGTTCTGACATCATCGAGATACAGAATCTGATCATTCGAGGAGAAGAATCTTGG
TGGAATGAGTTAGAATGGGAGGACGTGGCCACTCGAGATGCTCTTCTTCCATGTTTCAGG
GCTTTTAACAATTGA
>FCD_00028496	+	
ATGGACGTTCTCTCTCTCTCCTCCCCAATTCCCTCCCTCAAACTCAACCTCCCCAGCTAC
TCTCGCCCCAAACCCATCTCCTTCCCAATCTTCTCTCTCAAAAGAGCCTCATCTTTTCCC
AGATGCTTTCAACCCATTTCTTCCTCCTCCTCTTCGTCCCCAAAACCCCAAAGCCTCAGC
CCTTCTCTCCTCCTCGCCTCCGCGCCCCAGACGCCGGCCACCGCCATGAGAGGCGCCGAA
TCCGACGCCATGGGCCTCCTCCTAAGGGAGAGAATCGTCTTCTTGGGTAGCAGCATTGAT
GACTTCGTCGCCGACGCCATTATCAGCCAGCTTATTTTGTTAGATGCCCAGGACTCCACT
AAGGATATCAAGCTCTTTATCAACTCCCCCGGTGGCTCTCTCAGTGGTAGTGTCTTATGT
TTGCTTATGCAGATTACTTGGAGCTTCTTTGGCGGGAGGGAAAAGCAGCAGAGAGGGGGC
GCTACAATGGCTATCTACGATGTTGTTCAGCTTGTGAGGGCTGATGTATCAACAGTTGCG
CTTGGCATCGCAGCATCAACAGCTTCCGTCATCCTTGGTGGTGGCACCAAAGGCAAGCGT
TTTGCAATGCCCAACACAAGGATAATGATTCATCAACCTCTAGGAGGTGCTAGTGGACAG
GCAATAGATGTCGAAATTCAAGCCCGAGAAATCATGCATAACAAGAACAATGTCACATCA
ATCATTGCAAAATGCACTGGCCGCTCATTTGAACAAGTCCAAAAAGATATTGACAGGGAT
CGTTATTTGTCCCCGATTGAAGCAGTTGAATATGGAATAATAGATGGAGTTATCGATAAA
GATAGTATAATCCCTCTTGTGCCTGTACCGGAACGGGTGAAACCAAGGATCAGTTACGAG
GAAATCAGTAAAGATCCAAGGAAATTCTTGACTCCAGATGTTCCGGACGATGAGATATAT
TAA
>FCD_00028495	+	
ATGGAAGGAGAGGAGGGAGAAGGGCTAAGGCTAAGCAAGAGATTCTCGTCGGAAACAAGT
AAAAGCGGCGAGGTCGATTACAAGGCGAAGGCAGGGACGGCATGGAGCCACTCGTACTTG
AACCAGAAGCCATGGCATCCGCTCTCCTACCCCAACCAACGCCGCAAGTGGATCGCCGAG
CAGACCCACGCCAACCACCTCCGTCGCTCCGAAGAATATGCTCAAGAGCAAGAGTTCTTT
CGCCAGACAGCTCTCGTCTCCAACAAAGAAAAGGAAAAGCTGGAGATTATGAAAGCTGTT
AGCTTCATGTATGTTCGGCCGCCTGGTTACAATGCTGAAAGTGCTAAAGCAGCAGAGATT
GCTGAAGAAATGAAAAGGCAAGAGCCTTCCCAAGACCCAACCGTAAATGGGGCATCCACT
TCAATACTGGAGACTGGCGTTCCTGCGAGGGTGAAACCATTTGGAGTTGAAGTGCGCAAT
GTGAAATGCCTTAGATGTGGAAATTATGGTCACCAAAGTGGCGATCGTGATTGTCCATTA
AGAGATGTTATAATGCCTAATGAAGAGACCCGATTGAAAAGAGATGACCCCTTGACTGCT
ATCCTTGCCCACACAGATCCTAGTGAGCCTCTAAAGTGGGAGCTAAAGCAGAAGCCAGGA
ATTAGTCCTCCTCGTGGAGGCTTTAAATCAGATGATCCCAACCAGCAAATAGTTGCCGAG
GAGATATTTGACGAGTATGGAGGCTTTCTTAGTGGGGGCAACATTCCTGAGTTGCTGACC
AACTTCTCAAGCAAACCCAAGAAGAAGTCCGGGAAGAAGATTAAGCACAAAAAGCATCAA
TCTTCATGTGAAAGTGAAGAATTGGAAGACGGTGATTTCTCTTCTTCTTCCAAGGACAGA
GAGAGGCGGCCAAAGAAGAGAAAATATAAGAAGAAAAACAAGAAGCATAAACATTCTGAA
TCGAGTTCCTCAGACATTTCCGAGTCCTATAGCCGTAAAGAAAAGAGCAACCGCAAGTGT
TACTCACCGGAGGAATCCGATGCTAGCCGGCATCATTCAAATAACAAAAACAGAAGAAAA
GATTTCTATTCATCTGAAGATTCTGATAACGACAGGCGCCATAGAAGTGACAAAAGGATG
AACAGGCACATCAAATCAAAAGATTCTAGTATTGATAGGCATTATAAGAGAGACAAGAGC
TATTATACATCTGAAGATTCGGACCCTGATGACCAGTCTAGAAGTAAGGACAAACAAAAG
CATTCTTTTTCACATCAACATTCTGAAATTAAGAGACAGAATACCAGCAGCAAGCAAAAG
AGTAGACGGGAGCATTCGCATTCGCATTTATCTGTGGCTTCGGAGTCTAACAAACATCGG
GATAGTCGTCACCGTCATCATCATCGGACAGAGTCCTAG
>FCD_00028539	-	
ATGCCCCATCGCGATTTCTCTAGCGATATCATTTCCGTCGCGATCTCGGAGTCCGTCGGA
CATGTCGTCGTCGTCGGCGATATAGGATTCCGATCTCTCTCTCTCTCTTCTTCGTTGTGG
CAGATCTGGGCCGTAGGATCGCGATCTCAGCCTCGCGATTGTGATCTCCTGATCTCGGCC
TCGATCTCTAGCCGACGGCGGCTTCTCCCTCGGGTTCTCGACAGTGATGGTGGCGATTAA
>FCD_00028538	-	
ATGACCTCTCTGTCCCTCCATCGGCACCACCACCAACTGGGGTTTCACCACTGTCTCTCT
TCGTCAGTCTCACAGAAGCTCTTCCTCCCTCCCTCCGTCGTTTCCAATTTCCCAAAGCCA
AACTCCAGAAATTTGGTCGTTTCTCAGTACAAACCCGAACGAGAACGACCAGTGACAGTG
AAGGGAAAGAAGGAAAACGTGTGGAGCGTCGACAATGAGCTCGCTTCGAAGAGCAAAAAC
AGAAGTACCACTCGGGGAAGGCAGAGAGGGAGGAGGGTTTTGAAGAAGAAGCAGAAGAAG
GAGAACACAAGTAACCATGGCCGAGATGCTGTCATGGTGTCTGATGCAATGCTTATGGAG
GTCGAAAAGGTTCTCCAAACTCAGGAACCTGTAATAAAACCAGTGTGGAATACATTTGCT
AGCAGTGTTAGTGGGATATGGAAGGGGGTTGGAGCTGTATTTTCCCCCATCACTGCTGAA
ATGGAGCCCGTTGAACTTGGAAACAAGAACGAAAATCTGTATGATTGCTATACATGTTCC
CGGATTGCAGTCGTTCCATCTCCTTCTGGAGGGAAGACATCGCAAATACGAAGGAAGATA
AATTGGGTGACTTTGAATCCTTATGGTGAGATGCGACAACAAAGTGGAGCCTACAATAGA
ATTAGAGACGAGAGTGGAGATGGAGATTCTTCCCTTTCTGCAGAGGCAATGGTTGAAGAA
ACTGGAAAACATCAAGATTTACCAAAATTTGAGTCTTACGACTTTAAGAGAAGTGATGTT
ATGGAAGAAGATGTCATGGGCAATGAACCGGGTCTAGTTTATTTTGAGGATGGATCATAT
TCCAGGGGTCCTGTTGATATTCCAGTTGGTGATACTGATGATTCGAAGTATTACCTTTCC
CCGACTTTCAAATTTGAACAATGCTTGGTCAAAGGATGCCACATGAGGCTACGCATTGTG
CACACGATAGAATTCAGTAATGGTGGTTCAGACATACAGATACTGAGAGTAGTTGTTTAT
GAAGAAGAGTGGGTCAGTCCTGCCAATGCTCATGATGAAAGTGACATGGAGTTTAACGCA
AAACCATTTTCTCGACGCAAGCGAACCCAGCCGTCACAGCTGACAGGGTCCTGGAAGGTG
TTTGAGTTAAGTGCTACACCAGTATTCGGTGAGGACTTGGTGATGGAGGAAACCAATGGC
TCTCCGTACGTTTATCTTTGCACAGAGACTCTAAAGAAAAGGAGCTTGCCAGAAAATCCT
GTCTACTTCAGAGAGGAAGAGATGCTAGACATGCAAGATGTGACCATGCTTTGGCTTCCT
GGTGGGGTTACTGCCTACGTCGACGTAAAAAAGGATGGCATCCTTTGTATTGGAGTTGGA
TGGTATTCGGACGAAGGAATTAACCTTGTTATGGAGCGTGATTATGGAGTTGATGGGAAG
CTTAAGGAGGTCCGATCGAAATCGGAGTTGAAGAGAAGGTGGTCTGATCCACTCCCTGTA
TGA
>FCD_00028535	+	
ATGGCGCTTTGGATCAAACCATCCTTAGCAATACTACTATTTCTCCTCCTCCAACATTCT
GAATATTCATCAGCAGCTTCTATTGTAGAGAACTTCGCACAATGTGTTTCCCTTAACTCT
GATCTCTCTGTTCTTCCACTTTCCACAATCTTCTTCACCGCAAATGATTCCTCTTTCACT
TCTATTCTCGAATCTTCGGCGCAAAATCTCAGATACTTGGTGCCATCAGCCCCGAAACCC
GAGTTCATCTTCACGCCATTGCATGATTCCCATGTCCAAGCCTCCGTCATCTGCTCTAAG
CAACTCGGATTGCATTTGAGAGTCCGAAGTGGTGGTCATGACTATGAAGGCCTCTCTTAC
GTTTCCGAGATCGAAAAGCCTTTCATAGTTGTGGATCTCTCGAATCTTCGACTAGTTAAC
GTCGATATAGAATTGAACACTGCGTGGATTCAGGCCGGCGCAACAATTGGCGAAGTTTAC
TACAGAATTGCTAAGAAAAGCAGAGTACATGGATACCCTGCTGGGCTTTGCACGAGTTTA
GGTATTGGTGGGCACATAATCGGTGGAGCTTATGGCTCCATGATGAGAAAATACGGCCTA
GGCGCTGACAATGTTGTCGACGCTAAAATCGTCGATGCTAATGGCAGAATTCTGGACAGA
GAAGCTATGGGAGAAGATCTCTTTTGGGCAATCAGAGGCAGCGGAGGAGCGAGCTTTGGG
ATCATCCTTTGGTGGAAGATCAAACTGGTGCCAGTTCCGGAGACTGTGACGGTTTTCACC
GTTGCAAAAACATTGGAACAAGGTGGTACAAAGGTACTCTACAAGTGGCAACAAGTGGTG
GACAAGCTTGACGAAGATCTCTTCATAAGGGCAATTATACAAGTGGTGAACGCCGGCGAC
AAAGGACAGAAAACCATTGTCACGGCTTACCAAGGCCTGTTTCTTGGCGGCGCCGATAGG
CTTCTCCAAGTCATGCAACAAAGCTTCCCTGAATTGGGTTTGACGAAAAAAGACTGCGTC
GAAATGAGTTGGATCGAGTCCGTCCTCTACATCGCCAGCTTCCCAACCGGAACTCCTCCC
GAAGTCCTTCTCCAGGGGAAATCCACATTCAAAAACTATTTCAAAGCGAAATCGGACTTC
GTGAAAGAACCTATCACTGAAACCGTGCTCGAGGGGTTATGGAAAAAGCTGATGGAAGAA
GACTCTCCGTTAACAATTTGGACACCTTACGGAGGAATGATGAGCAAAATTCCCGAATCC
GCAATCCCTTTCCCTCACAGAAACGGCACCATTTTCATGATCCAATGGCTCTCATTGTGG
CAAGACGGCGAGAAAGACACGACGAAACACTTGAATTGGATTAGGAAGGTTTACGATTAC
ATGGCTCCTCACGTTTCGATGCTTCCGAGGGAATCGTACGTGAACTACAGAGACCTTGAT
CTTGGGATGAACAAGAAGAACGAAGTAAACTTCATAGAGGCGAGTGGTTGGGGAAACAAG
TATTTCAAGGGTAATTTCGACAAGTTGGTGATAATTAAAACCATGTATGATCCAGATAAC
TTCTTCAGACATGAACAGAGCATTCCGACTCTTCCACGCCCGTCTTCCGAAAGCATGGGT
TGCTCTTTAGCTTGA
>FCD_00028534	+	
ATGGCGCTTTCAAAATTTTCCAGTATTGTACTACTTCTTTTTCTTGTCCTTCAAACAGCT
TCATGGGAATTTTCAGCTTCAGCTTCAACTCTAGAAAACTTTATCCAATGTGTCTCCCTC
AATTCAGAAATCTCCATCCTTCCACTGTCCACAGTCTTTTTCACCCCAAACAACTCTGCA
TTCACTTCTGTTCTACAATCTTCAGCGCAAAATCTTCGCTTCTTGGTTCCTTCGGCGCCG
AAACCCGAGTTCATCTTCACTCCGTTGCACGATTCCCACGTCCAAGCCTCCGTCATCTGC
GCCAAACAGCTCGGAATTCATCTCAGATTCCGAAGCGGAGGACACGACTACGAAGGCCTC
TCCTATGTTTCCGAGATTGAAACGCCTTTCGCTGTCGTCGATCTCGCCAACCTCCGGTTA
GTCGATGTTGATATAGCGCAAAACACGGCGTGGATTCAGGTCGGTGCCACTATCGGAGAA
GTTAACTACAGAATTGCTCAGAAGAGCAAAGTCCATGGCTTTCCCGCCGGGCTTTGCACG
ACTTTAGGCGTTGGTGGGCACATAACAGGAGGAGCTTATGGCTCTCTGATGAGAAAATAT
GGCCTCGGAGCCGACAACGTCTTAGATGCTCGAATCGTCGATGTCGATGGAAGAATTCTT
GACCGAGAAGCCATGGGAGGAGATCTGTTTTGGGCGATTAGAGGCGGCGGAGGAGCGAGC
TTCGGCGTCATCCTTTGGTGGAAGATCAGACTCGTTCATGTTCCCGAAACCGTGACGGTT
TTCACAATCGCCAAGACCTTGGAACAAGGCGCGACGAAGCTCGTCCACAGATGGCAACAA
GTTGTTGACAAGCTTGATGAAGATCTCTTTATTAGAGTCCTCATTAACCCAGTAAGTTTT
GGAAACAACACGGGTCAGAGAACTATTTCCACTGCTTACCAAGCCCTGTTTCTTGGAGGC
ACTGATAGACTTCTGGAAATAATGCGAAAGAGCTTCCCGGAGTTGGGTTTGACGATTAAA
GATTGCGAAGAAATGAGCTGGATTCAATCTGTGGTCTACATCTCCGGAAGTTACCCAAGT
GGAGCGCCAATTGAGGTCTTGCTTCAAGGAAAAACTTCATCAAAAGTCTCTTTCAAGGCG
AAATCGGACTTTGTCCGACAACCAATACCCGAAAAAGTACTTGAGGGCTTTTGGAAAAGG
GTTTTAGAAGAAGAAAATCCGTACATAATTTGGACACCTTATGGAGGAATGATGAGCAAG
ATTTCGGAATCGGCGACGCCTTTTCCGCACAGGAAAGGAACCATCTTCATGATACAGTAC
TTAACAGCTTGGTCTGATGGTGATAAAAGCGCGGCAAAGCATGTGAACTGGATTAGAAGC
CTCTATGATTTCATGGCTCCTTATGTTTCGAAAAATCCTAGGGAAGCGTATGTGAACTAC
AGAGATCTTGATCTCGGAATGAACGAGAAGAACGGAGCAAGCTTTGTGGAAGCGAGTGTG
TGGGGTAATAATTATTTTAAGAACAACTTTCACAGACTGGCTTGGGTTAAGACTAAAGTT
GATCCCAACAATTTCTTTAGGCATGAACAGAGCATTCCTCTTCTGCCACTCAAGGTTTGA
>FCD_00028537	+	
ATGGCTCTCTTAAGCTCTCTAACAGTCATATTACTCTCTCTCATCTTTCTTCACTCTGCT
TCAGCTGCAACTCTAGACAACTTCATCCAATGCGTCACACAAAATTCTGATCTCTCCGTC
CCAATCTCCTCAGCCTTCATCACCCCAAACACCTCTTCCTTCACTCCTCTCTTACAATCC
TCGGCTCAAAATCTCAGATACCTAGTCCCTTCGGCTCCGAAACCCGAGGTAATCTTCACT
CCGTTGCATGACTCCCACGTCCAAGCCTCTGTCCTCTGCTCCAAGAACCTTGGAATCCAC
CTCAGAGTTCGCAGTGGCGGCCACGACTACGAAGGCCTCTCCTACGTCTCCGAAATGGAA
AGGCCCTTCATCGTAATCGACCTCAGACGTCTTCGAGCAATCGACGTCGATATCGAAAAC
AACTCGGCGTGGGTTCAGGCCGGTGCGACCATCGGCGAGGTTTACTACCGAGTTGCGGAG
AAGAGCCGAGTCCATGGCTTCCCGGCCGGGCTTTGCACCAGTTTGGGCGTTGGTGGGCAC
ATAACTGGCGGAGCTTATGGCTCTCTGATGAGAAAATACGGCCTTGGTGTCGACAATGCC
GTCGACGCTAAAATCGTCGATGTAAACGGTAAAATTCTCGACAGAGAAGCCATGGGGGAG
GACTTGTTTTGGGCGATCCGAGGCGGCGGAGGAGCGAGCTTCGGAGTTATCCTTTGGTGG
AAGATAAAACTCGTTCCGGTGCCGGAGACCGTGACCGTTTTTTCGGTTGCGAAAACGTTG
GAACAAGACGCGACGAAGGTGCTCTGTAAGTGGCAACAAGTGGTGGACAAGCTTGACGAA
GATCTTTTCATTAGAGTCATTATTCAACCGACGAGCGAAGGAAAGAACACAACTGAAAGA
ACTGTACTCACTGTTTACCAAGCCCTTTTTCTCGGAGACTCTGCCAGACTTATCCAAGTC
ATGGAAAAGAGTTTCCCCGAATTGGGCTTAACCAAAAAGGATTGTTTAGAGATGAGCTGG
ATCCAATCTGTTCTTTACATCGCCAGCTTTCCGAGTGGAACCCCGCCGGAAGTCCTTCTG
AAGGGAAAATCCACATTCAAGAACTACTTCAAAGCGAAATCAGATTACGTCAAGGAACCG
ATCCCCGAAACCGCGCTCGAGGGGCTCTGGAAGAGGCTATTGGAAGAGGACTCTCCGTTG
ACGATTTGGACACCTTATGGCGGAATGATGAGTAGGATTCCGGAGTCGGAAACTCCCTTC
CCGCACCGAAACGGCACCGTGTTTATGATCCAGTGGGTATCTTTATGGCAAGACGGAGAA
CAGGAGGCTGCGAAGCACATGGATTGGGTTCGGAAGCTGTACAATTACATGGCTCCGTAT
GTTTCGAAGTCTCCGAGAGAAGCGTATGTGAACTACAGAGACCTTGATCTTGGGACGAAC
AAGAGGAACCAGAGTAGTAACTTTGTTGAGGCTAGTGCTTGGGGAAACAGGTATTTCAAG
GATAACTTTAACAGATTGGTGAGTGTCAAGAACAAAGTTGATCCTGATAATTTCTTCAGG
CATGAACAGAGCATTCCTGTTATTCCCAGCTCTCGGCTCTGCTAG
>FCD_00028536	+	
ATGGCGGATTCAGCTTCAACTCTAGAAAACTTCATCCAATGTGTCTCTCTTAACTCTGAT
CTTTCAGTACTTCCACTCTCCAACACGCTCTTCTTCTCCAAAAACAATTCTCTGTTCACT
TCTGTCCTAGAATCTTCAGCTCAAAACCAAAGGTACTTGGTCCCTTCGGCTCCGAAACCT
GAGTTTATCTTCACACCCCTTACCGATTCCCATGTCCAAGCCTCTGTCACTTGCTCAATA
CAGCTCAAATTACATCTTAGAGTCCGGAGTGGAGGCCATGACTACGAGGGTCTCTCCTAC
GTGTCGAGAATCGAGACGCCTTTCTTCATTCTAGACCTCGCCAATTTGCGATCGGTCAAC
GTCGACATCCAAAGCAACACTGCTTGGATTCAGGCCGGTGCCACTATCGGAGAAGTTTAC
TACAGGATTGCCCAGAAAAGCAGAGTCCATGGCTACCCTGCTGGCCTTTGCATGACTTTA
GGCGTTGGCGGGCACATAACCGGAGGAGCTTATGGCTCCATGATGAGAAAATACGGCCTC
GGTGCTGACAACGTTGTCGATGCTCGAATTGTGGATGTCAACGGCGGAATACTCGACAGA
AAAGCGATGGGAGAAGATCTGTTTTGGGCGATCAGGGGCGGCGGAGGAGCGAGCTTTGGA
ATCATCCTCTGGTGGCGGATAAAACTCGTGCCGGTTCCAGAAACCGTGACGGTTTTTACA
GTTACTAAGACTTTGGAGCAGGGAGCTACAAAGCTCGCTCATAGATGGCAGGAAGTTGTT
GACAAGCTTGATGAAAACCTCTTCATTCGGATCCTCATACAGCCTGCAAGTCTCGGTAAA
AACACGACAAAGAGAACTATTTCCACCGGTTACCAAGCGCTTTTCCTCGGAGGCATCAAC
GGGCTCCTCCAAGTCATGCGCAAATCCTTTCCGGAACTAGGTTTAACGAAAAAAGACTGT
GCTCAAATGAGCTGGATTCAGTCCGTTCTTTACATAGCGGGATATCCAACCGGGACGCCA
AACGAGGTCTTGCTACAAGCGACAACTTCATCAAAAGTGTCTTTCAAAGCGAAATCGGAT
TTCGTGAGAAACCCCATGCCAGAGACAACCCTAGACGGAATATGGAAAAGGTTTTTGGAA
GAAGAAAACCCGCTCACAATTTGGACACCATATGGAGGGAAGATGAGCAAGATATCGGAA
ACCGAAATCCCTTTCCCGCACCGGAAAGGAACAATCTTCATGATCCAATACTTGACAATC
TGGTTTGATGGGGACAAAAGCACAAAAAAACACGTGAACTGGATTCAGAAGCTTTACGAC
TACACAGGCCCTTATGTCTCCAAATTTCCAAGGGAAGCTTATGTGAACTACAGAGATCTT
GATCTTGGAATAAACTACGGAAACAGCACAGACTTTATTCAGGCACTTGGGTGGGGTAAT
AAGTATTTCAAGAGCAATTTCAACAGACTGGTGAGAGTGAAGACCAAAGTTGATCCCGGT
AACTTCTTTAGACATGAACAGAGCATCCCTCCCCTTATACATGCACCTAAGAACTTTAGC
AAAGGAGAAGGTGTTGATGTTATGCATTGA
>FCD_00034111	-	
ATGAAAGCCCCTTTTCTCTTCAGCGGCAAAAGGTGCAAGACTAATATAAAGGCAAGGGGG
CAAAAAAAAAAATTTTCATCTTCTGATATCGTACTTCTCAGCTTTCCCAGTCGTGGCACA
AGCCACCGCGCGAGCCACCCCACGCCGTTCTCTCTGCCGTCGGAGGAGCCCGAGGCTGAT
CGTCACCCCTTTCGTCCCCGCCAAGGTCTAGGCCTCAAGTCTCAACACCCGCGGCACCGC
TTTTGTTCTCGGCCGGTGAATCGGACGAGAAGCCTAAGCACTAAGCCCTCCCAACGGAAA
TTTCTAAAGAATTCGGGAAATCGCAGACGCATTGCGATGGAATCAAAAGAAAATACCAGT
ATCTCTGCGATGGATGAGGTGCAAGAGATCTTGGGGAATAACAGTCTTGAAGATGTGACC
TGGCTTTGTTCCTTGTCTGAATCCGAGCTTGATATGCTAATTGGCTTGAAAATGCTGGTT
GTCCAACGTGCAAGAACGCTTGGATGTGAGGAACTATCTCGAAAGTTTGACCTGAAGATG
CTTCGGTCTCTTGGGCTCATTCTAATGGAATATCTCAAAGAGAAGGTCAAGGACAAGTCA
CGTGTCCCAGACTTGGCCGAGTTGGTTCCACATATAGATTGTTCTAATCTATTAAAGTCC
AGTGTTGAAAATATTTTGAGCGAAGAGGAGATAAAAGAATGTATAGGTGCTAATTCAAGA
AAGAGACGTGCGAATAGAAGATTGAAAGTGATGCTGCGAGAAATCAGAGGAGATAATTTT
ATAAGTGTTGCAATTAACAACAAGCTCAAATTTGTTAAGTCAACTCCCGGTTAG
>FCD_00034122	+	
ATGACATACCGTGGAACTTTAACTGTCCTTGGTGAAAACAATAGCCATTTGGGTTCCTCA
TGCTTGTTTCCTCTAATACCAGCATTTGCTGCAAATAGCTTTATAAACATTCCAAGGACC
TATGATGTCAAAATGCGAAACCAACAGAAGCTATCTAGATACATAGTTGTGAGATCTGAA
CTTACTGGAACTGGGACCCCTGATGCAACTTTCTCGTTAACAGAACTAAGTCTTGGTTCA
AAAGCTAGGGGAATATGCTTTTATGCTGTCACTGCTATTGTTGCAATTTTTCTATTTGTG
CTGATGGTCTTGCAGCATCCTTTTTTTGAGGGATTGGAGAATCTACCTCCAGCGGATACT
CCGGCCGTTTATGTATCTAACCACCAGAGCTTCCTAGACATATATACTCTTCTGACTCTA
GGGAAACCCTTTAAATTCATCAGCAAGACCAGCATTTTTCTCTTCCCCATCATTGGTTGG
GCCATGTTTTTCTTGGGTGTTATTCCTTTAAAGCGCATGGACAGCAGAAGCCAGTTGGAC
TGTCTTAAGCGATGCATGGATCTTATAAAGAAGGGGGCCTCCGTCTTTTTCTTTCCAGAG
GGGACACGGAATAGAGATGGAAAATTAGGTGTTTTTAAGAAAGGTGCCTTCAGCGTTGCA
GCAAAGACTAAAGTGCCAGTAGTGCCGATCACCCTTATAGGAACTGGTAAAATTATGCCT
GCAGGAATGGAGGGTATCTTGAATTTTGGATCTGTCAAAGTCATAATTCACAAGCCCATA
GAAGGAAGTGATCCGCAAGTGCTGTGCAATGAAAGTAGAAACATAATTGCAGATGGGCTC
CAGCATCATCTCTGA
>FCD_00034121	+	
ATGGTCGGGAGAATTGGTATTGTGAGGAAACAAACTGATTTGAGAGAGAGTATCTCAAGT
GGCATGTTAGCCTTGAACATTCAATTACTGAGCGGGATGGAAATGGCACAACTTATATGT
GGAGGCTGCAGGACGTTGTTAATGTATACTCGTGGGGCAACTAGTGTTAGATGCTCTTGC
TGTCACACCGTCAATCTTGCACCAGGATCCAATCAGGTAGCTCATGTTAACTGCGGGAAC
TGCCGGACAACACTTATGTATCCGTATGGTGCTCCCTCAGTCAAGTGTGCAGTTTGTCAA
TATGTCACAAATGTTGGAGGCAACATGAGGGTTCCAATTCCGGTGAACAGACCCAATGGA
ATCCATTCAACAATGCCCTCCACTTCAGCTCCCATGCCTCATTCGCAGAGCCAAACTGTT
GTGGTTGAGAACCCTATGTCCGTCGATGAAAGTGGCAAATTGGTGAGCAATGTAGTCGTT
GGCGTGACAACAGAAAAGAAATAA
>FCD_00034110	+	
ATGAGGTTGATAGAGAAAAAAGGAGATCGCGCGAAGTTTGCAAGGTCAAGAGAGAAGAGA
GGACAGTGCGGCTGTGACGGAGATTGGCATGACTCAACACTGAAGGCGGTTTGCAGATCG
CCTCACCTTGGGCATTGTGAGAGCTCCGACAGAAAGATACAATATAGGAGAGAGAGGAGG
GAGAAGAACGATCCTATCGGAGAGGAGAGAGAACTGGTGAAGAAGAGAAAGAGATAA
>FCD_00034120	-	
ATGGTACTTTGCTTTATTGAAGCAGACAATGAAATAGTGCAAATGTTCCGCTTGCCTAGT
CCGAATGAGGCAATGCAAGATTCACGTACTAATGAAAGGTTTTCAAGAAAGGATTCCTCA
GTTCGGACATTGGATGAAAGGTTCATAAGGATCTTGAAAATTTTCAAGTGGGGACCCGAT
GCCGAGAAGGCGTTGGATGTATTGAAGCTCAGAGTGGATCACAGATTGGTTCATGAGGTT
TTGAGGATAGATGTTGAGGTCAATGTGAAGATTCAGTTTTTCAAATGGGCCGCCAAGAGA
CGGAATTTTCAGCATGACTCAACAACTTACTTGGCTTTAATCCGCTGCTTGTATGAAGCA
GGGCTGGTTGGTGAAATGTGGAAGACTGTCCAAGAGATGGTTTGGGCTGTGTCTATTATT
GATCCTGTTCAGCTGTCTGAAATCATAAATATCTTGGGAAAGGCTAAGATGGTGAGCAAG
GCCCTATCTATATTTTATCAGGTAAAAGGCTGCAAGTGCAAGCCGACTGTTAATACATAC
AACTCGATGATCTTGATGTTGATGCAAGAAGGTCATCATGAAAAAGTCCATGAACTTTAT
AATGAAATGTGTAATGAGGGAAGCTGTTTTCCAGACACTTTTACGTACAGTGCACTTATA
TTAACATTTAAGAAATTGGGTCGTCATGATTTTGCCATTAGGTTATTTAACGAGATGAAG
GAGAATGGCCTACAGCCGACTGCAAAGATCTATACCAACTTATTGGAAATATATTTTAAG
TTGGGTAATGTTGAAAAAGCTTTGGGCCTCGTCAAGGAGATGAGAGAGAAGGGATGCCCT
CTAACTGTCTTCACTTACACAGAATTGATAAGGGGGCTTGGTAAAGCCGGGAAGGTTGAA
GATGCCTATACCATATACAGAAATCTCTTGCAGGAAGGTTGCAAACCTGATGTGGTGCTC
ATAAACAATTTGATTAACATGTTTTGCAAGGCAGGTCGGGTAGAAGATGCTCTTAGAATT
TTTGGGGAGATGGAGTCTCTTTGGTGTATACCTAATGTGGTGACATACAACTCTATCCTT
AAAGGATTATTTGAATCCAAAGCTCGTACTTCTGAGGCTTCTTTATGGTTTGAGAAGATG
AAAGAAAATAATATTGCTCCTAGCTCGTATACCTACTCAATTCTTATAGATGGTTTCTGT
AAACGAAATAGAGTTGAGAAAGCTTTGTTGCTTCTCGAAGAAATGGATGAAAAGGGTTTT
CCTCCTTGTGCAGCTGCCTATTGTAGCCTGATCAACAGTCTTGGAAAAGCAAATCGGTGC
GAAGCTGCAAATGAATTATTTCAGGAATTAAAAGAGAACTGTGGGCGTTCAAGTGCTCGG
GTATATGCAGTGATGATTAAACATTTTGGAAAATGTGGGCGTATTAATGAAGCCATGGGC
ATGTTTAATGAGATGAAGAAACTTGGTTGCGATCCTGATGTTTATGCATATAATGCGCTC
ATGTCGGGGCTGGTGAGGGCTGGCATGGTAGATGAAGCTCACTCCTTGCTTAAAACCATG
GAAGAAAATGGTTGTGTTCCAGACTTAAACTCTCAAAACATTATTCTAAATGGCTTTGCC
AGGACAGGGAATCTGATGCGGGTTATGGAAATGTTTACAAGGCTAAAGCATACTAAGTTT
AAGCCAGATGCAGTCTCTTACAACACCGTTCTTGGTTGTCTCAGTCGAGCTGGTATGTTT
GAAGATGCTGTGAGGCTCATGAAAGAGATGGATTCAAATGGTTTTGAGTATGATTCTATT
ACTTACTCATCCATACTTGAGGCGGTTGGAAACATTGATGAAGTTCGTAATCTTACCACC
GTGTGA
>FCD_00034119	+	
ATGGTGACCGGGAAGGTGAAAATGGTATTGGGCTTTCAGAAATCGCCGGCGCATTCCAAG
CAGGATCTGCCGCCGAAGCCTCCCTCGCCGTCTCCGAGCTCGACGAAGGTGTCTGCTCAT
CAGAAGGCGGCTTTCTCGCGATCCTTCGGCGTCTACTTCCCTCGCTCCTCCGCTCAGGTC
CAGCCCAAGCCACCCGACGTGACGGAGCTCCTCCGCCTCGTCGAGGATCTCCGGGAGAGA
GAGTCTCGCCTTAAGACCGAGCTTCTCGAGCACAAGCTGCTGAAGGAGTCCGTCGCCATC
GTTCCCGTGCTCGAGAACGAGATTTCGAACAGAGAAGCGGAGCTCGAGAGAGCTTCGAGG
CGAATCGAGGGATTGGAGGCCGAGAACGAGAGGTTGAGAACGGAAATGGAGGAAATGAAG
GTGAAGACTGAGGGAGAGAGGAGAGAGAGCGAGGAGAAGGTGAAGATAATGGAAGCTGAA
ATCGCGGAGTTGAAGAAAACGACGGTGGATCGTGGTAGGGCGGAGATTTCGGCGAAAAGT
GACGAGCTTTCGTCGTTGCAGAGGCTTCAGGGGCTAATGGAGTTGGAAGATTGCCGTTGG
TCCGACGTGGCGGCCCTTTTCTGCTTTGCACGCTCCCCAAAGCCGTTGGCTTTTCCAGTC
TCCTTCTCCCATAAGCCTCTCTCTCTTCTCTTCTCAGTTCTCATCACTCGCATTTCCCTT
TCTACGCTCTCCCAGACAACAACGACACCGGAATACGACGCCGTTTCCAAAATCTCCGAC
GCCATGAACATCTTCAAGAAGAAAACCTCCCCCAAAGAAGCTCTTCGGACAAGCAAGAGA
GAAATGGGAGTTGCCACCAGAGGTATTGAGCGTGAGATTGCATCACTTCAGCTGGAGGAG
AAAAAATTGGTGGCAGAGATCAAGAAAACAGCTAAAACTGGAAATGAGGCTGCCACCAAA
ATATTAGCTCGTCAACTTGTCCGACTACGTCAACAAATAACTAACTTGCAGGGAAGTCGT
GCCCAGATAAGAGGTGTAACAACTCATACGCAGGCATTATATGCTAGCACATCAATTTCT
ACAGGTATGAAAGGTGCAACTAAAGCAATGGTGGCAATGAACAAGTGTGGCTCTGATAGT
ATGGAGATGATACGATGCATGGAAGTTGTTATAATATTTCAGTTGGTTCAAACTAAATCA
TCAGATTCTGTTTCAGCATGGATGATTGCAGCTTGCTGTTTCCAACAAATGGCACCTGCG
AAACAAGTTAAAGTGATAAGAGAATTCCAGAAGCAGTCTGCACAATTGGACATGACGATC
GAAATGATGTCTGACGCCATTGATGAGACATTAGACAAAGACGAGGCTGAAGAGGAAACA
GAGGAGCTAACTAACCAGGTGCTAGATGAGATTGGTGTTGACATCGCATCTCAGTTATCT
TCAGCTCCAAAAGGCAGGATTGCATCCAGGAACGCTGAAAATGCACCATCCAAGAAGACT
GAAAATGCCGTTGCTAGTTCTGAATCGCCAGATGTGGAGGAACTGGAGAAAAGATTGGCC
TCTCTCCGACGAATATAA
>FCD_00034108	+	
ATGTCAATCACTCCCCTCCACAACTATGGTCCGGTTCCGGTGCTGCTTCGGCCGGCATGG
AAGAGATGTAGCACCGACAACAACTACGAGATTGATCTTCTAAACCTTGGACTGAGGAGT
TCTAGTGCTGCTACTGGGGCCGTTTTCAGTTAA
>FCD_00034118	-	
ATGAATGCGTCGACAAAGTGGGAGAGTGGGGAAGACAAGTACTTTTTGACACCATCTAGG
GTAGTGAGGATCACAATTGTGGATGTATACTTGGCTGAAGCACAAAAGGATGATGATGAG
GCAGTAATAGGGTATGGTTATAAACTCCAATCTGTGCATGGTCATAATAAATCAGGCAAG
TTGCTGACTGCAGATCTTCAGCTCATCAAGAATACCTCTACTTACGGTCCTGACATTCAG
CACCTCACCCTCACAGCCAGCTATGACACTGCAAACCGTCTCCGGAATCAGAATCACAGA
CGCCAAACAACAAAGATGGGAGTTCCCAAAGACATCATTCCACGCCAAACCCCACGACAA
TACCAGCCGGAAAACCACTCTTCATTGCCGGAAAACTGCCTTTTCTCTATACCCAACTCC
GACCTGGTCCTCACCTTCAACACTGGCGTCCCATTTGGCTTCTCTGTCTTCCGGCGCTCC
AATGCCGACCAACTGTTTGACACAACACCTCAGAGAACAAACCCAGAAACTATCTTGGTC
TTCAAGGACCAATACATACAGTTATCTTCATCTCTCCCCGAGGGAAGGTCCTACCTTTAC
GGACTCGGCGAGCACACGCGGAAGTCGTTCAGGTTGACTCCGAACGAGACGCTGACTCTG
TGGAATGCTGACATTGGTAGTGTGAAGACTGATGTTAATCTCTATGGGTCGCACCCCTTC
TATGTGGATGTGAGGTCACCTTCTGGAACCACTCATGGAGTTTTGCTGCTCAACGGTAAT
GGGATGGATGTGGTTTATAGTGGAGATAGGATTACTTACAAGATGATTGGTGGGATCATT
GACTTGTATTTCTTTGCTGGGCCTACTCCGGAGTTGGTGTTGGAGCAGTATACTGAGCTC
ATTGGCCGGCCTACTCCGATGCCTTATTGGTCTTTTGGGTTTCACCAATGCCGATATGGA
TACAAGAATGTTGCTGATCTTGAGGGCGTGGTTGCTGGTTATGCAGCAGCTCATATCCCT
CTTGAAGTTGTTTGGACAGACATTGACTACATGGATGCCTTTAAGGATTTCACTCTTGAT
CCTATCAACTTTCCACTAGAAAAGATGAAGCCTTTTGTAAACACACTTCATGTGAAAGGA
CAAAAATATGTGCTCATCATAGATCCTGGAATTGGTGTAAATCAGTCATACGGTTCCTAC
TTAAGAGGGATGAAAGCTGATGTTTTCATAAAACGAGATGGTGTCCCCTACTTGGGGCAG
GTTTGGCCCGGGCCTGTCCACTTCCCTGATTTCTTAAATCCAGTTTCTGAAAGTTACTGG
GGTACTGAGATCAAATTGTTTCATGATGTGCTTCCATTTGATGGTCTCTGGCTCGATATG
AATGAGCTGTCCAATTTCATAACTTCTCCTCCGACGCCTTCCTCTACCCTTGATAACCCT
CCCTACACAATCAACAATGCTGCAATCAGGCGACCCATTAACAATAAAACCATACCAGCA
ACATGTTTGCACTTTGGTAACATAACGGAGTACGATGCACATAACCTTTATGGCCTACTT
GAAACTAAAGTCACCAATGCAGCTTTAATCAAGATGACTGGTAAAAGACCCTTTATACTG
TCTAGATCAACTTTTGTGGGCTCTGGTAAGTACACTGCTCATTGGACTGGAGACAATGCT
GCGAAGTGGGATGATTTGGCTTACTCCATTCCATCCATTTTGAACTCTGGGCTCTTTGGA
ATCCCAATGGTCGGAGCTGATATATGCGGTTTTTCCGGGAACACCACTGAGGAGCTTTGC
AGGCGATGGATTCAGCTGGGTGCCTTTTATCCCTTTGCGAGAGATCACTCCGAAAAGCTC
ACAATACGACAAGAGCTCTATCTCTGGGATTCAGTGGCTGCATCAGCCAGGAAGGTTCTT
GGGCTCCGCTACCGGCTACTTCCTTTATTCTACACACTAATGTATGAGGCGCACATAAAG
GGGACGCCTATTGCACGACCACTTTTCTTCTCATTCCCTCAAGACACAAGAACTTATGAC
ATCAATTCACAGTTCTTAATCGGGAGAGGAATAATGGTATCACCTGTATTGAATCCTGGA
GCAGTTTCTGTTGATGCATACTTCCCAGCAGGAAACTGGTTTGACCTCTTCAACTACTCA
CGTTCAGTGAGTGTAAAATCAGGACAATATCTCACCCTTAATGCACCTGCAGATCATATA
AATGTGCATGTTAGGGAAGGCAATATCTTGGCTCTGCAAGGAGAAGCGATGACAACACAA
GAAGCTCGAAAGACGGCCTTCAACCTCTTGGTTGTTTGCAGTGGCAGCACAAACAGCACC
GGCCAAGTGCTTTTGGATGATGGCGAGGAAGTCGAGATTGGAGGAAATGGAGGGAAGTGG
AGTCTAGTAAGATTTTCTAGCACAGTAGAAAGGGGCACGGTACTCGTTGGATCAAATGTT
TTGAATGGAAAGTTCGCTCTGGCTCAGAAGTGGATCATTAATAAATCACAATTATAG
>FCD_00034107	+	
ATGCATGCAAGGATCCGTGAGCGTAGCTGCAGCGGATCCGGCAAGCATCTCACGGGGGCT
GACGCAGATACTCTGTTGTCTAGGCGTGGAACGCACGCGCGCCTCTGGCGTGATCCGATG
GGTATCTGGAGGCGTATGAACTATGAAGGATGCGTGAGGCCTACTGCACGTGGGTCTGAG
CTAGTTTCAAGCTCTAATTTCAAGTTTTTATCATTTTGA
>FCD_00034117	+	
ATGGACCTATCGAGTATTCCGCTACCTCAGTCTGCGGCCTCATTTTACAGTGGAATCTCT
CCACAAATGGAAGTTGTCGAATTGTGTGAGAGCAGTAAGAGACTCAATCTTTATCTGAAA
GCTCGAAAGGATGAAGTCTACGCTGGTGTCCCGGGAAGATTCTTGCATGCTGTAATTGGC
CAAGATGTCCCTGATGTTGGTTCTGTTGCGTCAACCATCATGTACGCGTTCTACCTACAC
AAAACACAGAATACAGACCAGTTCTGCACCGTGCCTGTCATCAACATGAAAAGGGCAGAC
CTAAATGCTCATACCGATCTTCAGTGGCTGCTTGATTCGTGCCAGATTGATCAGACAAAC
TTGATTTTTGTAGATGAGGTTGACCTGTCTTACTATGATCTATTCGGGAGTCTTAAATTA
GTTCTGTTGAATGGCCATAAGCTTCCAGCCAAACAGGAGGCATTGAAGGATGCAGTAGTC
GAAATTTTAACTTGCAGAAAGGGTGAATCTTCATATCCTTGGGTCGAGATTGTTACCGAA
ACTGAGGACTGTTCATGCTGCACATTTGTAGCTGAAAAGTTTGCACTGACTTCACCCGAA
ATTTTGGTTGGGAAAGGATTCAGTAGGCTGTTGTTAGCTGGAATCCTCTTAGATTCTGGA
AACCTAACCAGCGCTCATTGTCCATCCAAAGATAAGTACATGGCTACCCTTTTAATCCAC
GGCGCTGGTCGCCTTGGATGCAACGGTCTTTATCAGATATTGAGATACAAAAAACAGGAT
GTAACAAATCTCAAAGTGATCGACATCTTGCGCAAAGATTTCAAAAGATGGACAAGAGTA
GGCAACCCAGATGGTGTTAATGCAAGATTGACGGTATCACACATCGGGATGAGTTCTGTT
ACAATATCTCTTGGACAACTTCTAACTCACGAGGACACAGCAACTCAAGAAATTAAGCAC
TTTCAGCAGTTGGAGAAACTTCGGCTACTCATGATTGTTTCAGGATATAATGATACGAAA
AACAACTTTAAGAGAGAGATCCTGGTCTCTGCCGAGTCCGCCGAGCTCATGAAGAATCTG
CTCTTTTTCTTTAATTCAAATGCAACTAAACTTCCTCTCAAAGTTCTCCATCGTCCAGGC
CTTAGAGAGGACATGAGAGCGTTCGAAATTGACAAGGTTATATCGAGAAAGACTATTGAG
CGCCTCTTGGAAGAATTTGGAGGGACTTCAAAAGGGTAA
>FCD_00034106	+	
ATGACAAAGACTGGGGGGCCAGACCCAGATCAATATTACCCGAGGGCAACAACACTGGGT
TTTGAGTTTGGATTCATTGCAGATTACGAGCTTCGTCGGAAAATCTTCACGAATAGAGTA
CGGAGCTCTGTTGGCGCGAAATTTCCTCCACCTTCTCCAGCTAGCGAACACCTTCGTCAT
GAGATCTACGAACACCATCAATCTGCAGAAGGAAATGGAAATGGCGTCTTCACTTTAATC
GTGATCCCACTAGAGTGCCGATCCCATTGCACCATCGGAGCTCTGCAGTTTTAG
>FCD_00034105	+	
ATGGGTTCAGTCTGGTGTGGGGGTTGGGTTTCATGTCGCCATCGGAGGAAGTTACCGGAG
GTGGCTGAGCATATGAATCTGGGGGCTTCGGCTCACATTTGCTGGCGGCGGCGAAGGCCA
AATGAGGGGGTCGACGAAGGTGACGGTTCTCGCTGGGGGCGAATGGCTCACGGTGAGGGG
CGGCTCAGGGCGATGACTCTCGCTTTGTTGCTTCAGACGAGCATGTCCGGCTCAGCAGGC
TTCAGTGCAGGGGGACTCCGGATCTGA
>FCD_00034116	-	
ATGGGAGGATCTCGGGAGTGGGTTCGTGACAGGTCTCTCTTTTGTGACCGCCGTCCGCCG
CCTGCCGCTCGCAACTCTGACGATCCCCTAGGCCTCCATTGTGACCGCCGTCGCGATCTC
CACTCTGATGTAGCTCTGGCGATGCAGATCTCCTGCGAGCTGAAACTACCATCTCTCAAA
GAGTTTAATCCCGAGACTTCGTTTCCTGGCGGTCTTCTCGATCTCCGACGAAGAGCTGGA
GTTTCACGGCTTCATTTTCTGACGCAGCACGACCTTGGACCAACTGAACTCGGTGTGGTA
AGAACCGGCCAAGATCTGGACAACGCTACTTCCATCCGGCGTGGAGGAGATCTGCTGATC
TCTAGATCTCCTCTCGCTGTTTTCTCCTCGTGA
>FCD_00034104	-	
ATGAAGGACAATAGCACCGGAGGAGGCAGAAAGCAGGGCGCTCCATCGCCCTGCGCCGCG
TGCAAGCTTTTACGGCGAAGGTGCGCCCAGGATTGTGTTTTTCTCCTTACTTTCCTGCTG
ATGAGCCTCAAAAGTTTGCCAATGTGCACAAGGTTTTTGGTGCCAGTAATGTCAACAAGA
TGTTACAGGTTCAAACCTAAGGCAATCCCAAGATTCCAATTCAAGTTGGGAAAGGAAAAA
TAA
>FCD_00034115	-	
ATGCAGATCTCCTGCGAGTCGGAACTACCATCTCTCAAAGAGTTTAATCCCGAGACTTCG
TTTCCTGGCGGTCTTTTCGATCTCCGACAAAGAGCTGGAGTTTCACGGCTTCATTTTCTG
ACGCAGCACGACCTTGGACCAATTGAACTTGGTGTGGTAAGAACCGGCCAAGATCTGGAC
GACGCTACTTCCATCCGGCGTGGAGGAGATCCGCCAATCTCTAGATCTCCTCTCGCTGTT
TTCTCCTCGTGA
>FCD_00034114	-	
ATGGCACGGATGCTTCTCCAACTCTCATTGGCTATGGTACTATTGCCATTAGCATGCAAC
GGTGGCATTGGTGGCGATGGCGATGGCAGCGGCGGTGATGGCACGGTAGCCCGTCCTGGC
TGCCCTGATCGATGCGGTAATGTTTCAATTCCATTTCCTTTTGGCACCAAACCAGATTGT
TACTTGGATGACGATTACTTGATCAATTGTACTACTACTAATTCCAATCCGGCACCGACG
GCATTCCTGAGACATGGGAACATCATGGTCACTAACATCTCCCTGAAGGGCGAGGTGGAA
ATCCAAAAGCTGATAGCCAAAGACTGTTATGATCGAAACGGTACACAAGGTCCACTTGAC
TCCTTTGAACCTAGAATCACTTTGTCCACCTTCACCGTCTCTACCAGGAACAAGTTCACC
GCCATCGGTTGTGACACTTATGCAATTCTAAAAGGCTTTGAAGGGGAAAAAAGGTACCGA
ACCGGTTGTATGTCATTGTGTGACAAAGAGGAAGATGTTAACTACGGGACCTGCAACGGC
GCAGGGTGTTGCCAAATCACCTCTTTCCCTAGTGGGCTTAGGAATGTAACTTTGCGCTTG
TCCAGCTATTACAACCATTCGTATGTGCACGAGTTTAAACCCGTGCAGCTACGCCTTCAT
CGTCGAAGACGGCAAATTCAATTTTTCGAAGACAAGTTTTCAAGAGATGAACAAAACGGA
GACGCTTCCGATGATTCTGGACTGGTCAATCGGGAACGAAAGCTGCAGTGA
>FCD_00034103	-	
ATGGTGTATGAAGCAAATGCCAGGGTCCGTGACCCAGTGTACGGCTGTGTTGGGGCCATT
TCATCTCTCCAACAGCAGATCGATGGTCTTCAGGCTCAATTGGCTCTGGCCCAAGCTGAG
GTGTCCACTTGCGGGTCCGGCAGACTGCGTCGATGTCGAATCACGGGCTTAGCCCGGCTA
GCCCAAGTAACAGCGGCTCGCCCTCGTCGAAGCTCGTGGGCACGCAGGCCAAGCCCATTT
TCGACATGGATAACAGTATGGCTGTGGACCAAGCTACCTATGGAGAGACTTGTGGTCACG
CAGGCTTAA
>FCD_00034113	-	
ATGAAGAAATGTTCTTTTGGTCATGGTGTAACCACGGGCTTCATAGCTTTATTTTGTGCA
ACTCTAGCAATATGTTGGGGAGTTAATGAAAGAAAGTTGATCAAGCGCAAGGCAAAGTTC
TTCCAACAAAATGGTGGTTTGATGTTGAAGCAACAACTTTGTTCTCAAAGAGGATCATCT
GAAAATACCAAGATTTTCACAGTTGAAGAATTAAGGAAAGCCACAAACAATTTCCATCAA
AGTAGAATTGTCGGTGAAGGCGGTTACGGGACAGTTTATAAAGGAGAATTAGCGGATAAA
ACCGAGGTCGCCATTAAGAAGTCCAAAGTTGGTGCCCAATCTCAGACTTCACAGTTCATC
AATGAGTTGGTTGTACTCATGCAAATCAACCACATGAATGTGGTTAAAGTCTTGGGTTGT
TGCCTCGAGACCGAAGTTCCTTTACTAGTCTACGAATTCATCCCCAACGGCACGCTTTTC
TCACATATTCACAGCAAAGGCCAAGCAATGTTGTCACCGCTTTCATGGGAATTGAGACTG
AAGATTGCTGCAGAGACTGCAGAAGCATTAGCCTACTTGCACGTCGATATCACTCCGCCT
ATTATTCATAGAGATGTGAAGACGATGAACATATTGTTAGATGAGAATGACACGGCAAAG
GTTTCCGACTTCGGAATTTCAAGGCTAATTCCTCAAGACAAAGATGGACTAACAACAATG
GTACAAGGGACACTTGGATACTTGGATCCCGAGTACTTTCATTCAAGCCAACTTACAGAA
AAGAGCGATGTGTATAGCTTTGGAGTCGTTTTGGCGGAGCTACTAACCGGCAGGAAAGCA
CTATCTTTTGATATGCCAGAGGGTGATAAGTGTTTGTCAAAATTCCTCATCTCTTCCTTG
AATGATCATCGCTTGCATCACATTGTCGATTCCGCTATTCTCAATCACGAAAACATGGAG
ACAATTAAGGAAGTTGCGATTATCGCAAAACGGTGTTTGGAGGTGAAAGGAGAGGATAGA
CCTGGCATGAAAGAAGTAGCAAAAGAGCTTGCACGGTTGACAAATATTATGGTGAAGAAA
CAAACATGGGAAAAAGTAGACTTTGTTTCAGGAGAGACTCAAAACTTGCTTGGAGAATCC
TCAGCTCCTCATTGCCTTGATATTGAGAGTGGCTCTAGTGCTTGTATAACTGCTGGGTAT
AATAGCATGCAAAGCCAGATGTTAATGCCGTATGATGATGCGAGATAG
>FCD_00034123	+	
ATGGGTGGGGCTGGCATCTCTCTTCATGAAGTGAAATCCCATTATGTACCTATACTCTCC
ACTTCCAAGGCAGCGTGGGCAGTATCCGAGACCACTTCCACCGCAAGTCCTGCACCTGCA
AGTGCGGTTGAAGGAAGTTGA
>FCD_00034112	-	
ATGGCAGAGTTTTCTCCAACTGTGTCAACAAAGAAGAAGCTAAAATGGAGCAAACTGTAT
TCATTCTCATGCATGAGACCATACGGTGCCATGGTCAACGACGATGCGAGGTCTGTAGTT
TTTGGTCAACCGGGCCTTTCGCGGTTGGTTTTTTGCAACGAGCCTCACGTGCACAAGGCC
AAGCCTTACAAGTATGCAAAGAACTATGTCTCAACGACTAAGTACAATGTGGTGAGTTTT
CTTCCAAAGGCGCTTTTTGAGCAGTTCCGGAGAGTGGCGAATCTCTACTTTCTCTTAGCC
GCGGTGCTTTCGCTTGCTCCATTTGCTCCGTTCGACCCGGTGAGCTTGATTGCTCCTCTG
GTGTTTGTCGTTGGGATTAGCATGGTTAAAGAGGTTGTGGAGGACTGGCACAGGTTTTTG
CAGGATCTGAAAGTAAACTCCAGAACCGTGCAGGTTCACAAAGGAGGAGGCATATTTGTG
AACAATGCATGGAAAGAAGTCTGTGTAGGAGATGTTGTTAAAATTAACAAGGATGAGTAT
TTCCCCGGTGACATTCTCTTGCTATCTTCCAGCTATGAAGATGGCATTTGTTATGTAGAG
ACCATGAATCTCGACGGGGAAACCAATCTCAAACTGAAAAGATGCTTAGAAGCCACACTC
AACTTGGACATAGATCAAGAAATTAGCAATTTCAAAGCCACCGTTCGTTGTGAGGATCCC
AATCCACATCTCTACACTTTCGTTGGGAATTTGGAGTTGGGAAATAAGTCATTTCCCTTG
TGTCCTGCTCAACTTCTCCTTAGAGATTCGAAGCTTCGAAACACAGATTACGTGTATGGG
GTTGTCATCTTCACGGGCAATGACACCAAGGCCGTCAAGAATTCCACAATGGTTCCATCT
AAGAGAAGCCGAATTGAAAGGAAGATGGATCATGTCATTTATCTTCTATTTTTTATGCTT
GTTTTGATTTCATTACTCTCAGCAACCGGCTTCTCTCTGCTTCTGAGGACTGAGATGGTT
AAATGGTGGTACCTTCGCTTGGAAGATGAGAATAATGACTATAATGATGAACTACTCTTC
AATCCGTCAAACGGTCTGGTGTCTGGTTTACTCCAATTCATGAGGGCACTTATATTGTTT
GGCTATTTGATCCCCATTTCTCTTTATGTGTCAATTGAAGTGGTCAAAGTTTTACAAGCC
ATGATAATCAACAAGGACATGGAGATGTATGATGAAGTTTCGTGCAAGTCGGTTCGAGCC
CGTACGTCGAACTTGAATGAAGAACTTGGTCAGGTGGAAATGATTCTTTCGGATAAGACG
GGGACTTTGACATGTAACCAGATGGAGTTCAGGAAATGCTCAATTGCCGGGATCTCATAT
GGGGGTGATATTAACGAAGTTGACCTTGAAGCATCCAAGAGAATGACTATTGCTGATATT
CAGGCATTTCAAATTAGCATAGATAATTTTGACACAAGAAGCAATGATGTTCAAGAATTT
GATTTCTCAACGGCTGATGTTAGCACCCAAATGGGAGTTCTAGGTGGCCAAAATGGTATG
CAGAATCCGATTCATGAAAACACGGAAATATCTTCTGCATGTAAAGTAGCATCTAACATT
AAGGGATTCAACTTCCGGGATGATAGAATTATGAACAAAAAGTGGATCCATAGTTCGAAC
TTGTTTGATGTAACGATGTTCTTCAGAGTCATGGCTCTTTGTCACACAGGCATACCTGCT
GAGGATGACAAAACTGACAAGCTCAAGTACGAGGCAGAGTCACCAGAAGAAGTTGCTTTC
CTTATTGCTGCGCAGGAATTCGGGTTCCAATTTTTCCAAAGAACTCAATCCACGATGTTT
CTTAAGGAGTTAGATCCTTCTTCTGGAAAGGCAGTGAAGAGGGAATACAAGCTTCTAAAT
CTATTAGAGTTTTGTAGCTCCAGGAGGAGAATGTCTGTCATAGTAAGCAATGAAGATGGT
CAAATCTTTCTCCTCTGCAAAGGTGCAGATAGCATCATCTTTGATAGGCTAGCAGATAAT
GGTAGGTCATACCAAGAGTCAACAACTATACACCTTTCAAGTTATGCCGAAGATGGCCTC
CGCACTTTAGCTTTCGCTTATCGCTTGCTTGATGATTCTGAATACGAAAGTTGGAACAAA
ATATTTACACAAGCAAAGACAACCATTGGTCCTGAAAGAGAGGAGCTATTGGAGAAAGCA
TCTGAAATGATTGAAAAGGATTTAACTTTGTTAGGAGTAGCTGCTATTGAAGACAAGTTA
CAAAAAGGGGTTCCAGAATGTATAGATAAACTGGCTCAAGCGGGGATGAAGATATGGTTG
CTCACTGGAGACAAGAAAGAAACAGCGATAAATATTGGGTATGCTTGCAGCTTACTTAGA
CAAGACATGAAACAATTCCACCTTAGTTTGAGCAAAGAAGGTGAAACAAACAACCAGCTG
AAGGCAATGAAACAAGACATTTTGAACCAGCTTGATAGTTTCTACACAGTTATGTCTAAA
GAAAGCAACCAACAACAATCACTCTTGGCTTTGGTGGTTGACGGAAAAGCTCTTGAAATT
GCCTTGAGAAGTGATATACGGGATCATTTCTTGCCGCTGGCTGTTAAGTGTGTCTCTGTC
ATATGTTGCCGGGTTTCTCCAAAACAGAAAGCTTTGATTACTCGATTGGTAAAGGAATTT
ACCGGTAAGACGATCCTAGCAATAGGGGATGGAGCAAACGATGTTGGCATGATTCAAGAA
GCTGACATTGGAGTTGGGATTAGTGGAATGGAAGGAATGCAGGCGGTTATGGCCAGTGAC
TTCTCATTACCTCAATTCCAATTTCTAGGGAGATTACTCATAGTTCATGGACACTGGTGT
TACAAGAGAATTTCCAAAATGATTCTATATTTCGTGTACAAGAACATTGCATTTGGCCTC
ACTCTCTTCTACTATGAATTATACACTAGTTTCTCTGGGGAGGTCTTGTATGATGATTGG
TACATGACACTCTTCAATGTAATCTTGACTTCCTTACCAGTTATATCATTGGGAGTCCTT
GAGCAAGATGTTTCTTCAGAAGTTTGCCTCCAGTTTCCAGCTCTTTATCAACAAGGACAA
AGAAACATTCATTTCACCTGGAGCCGAATCGTAGGCTGGATAATAAACGGCATGGTTTCT
TCTCTAGTCATCTTCCTTGCGAACATACACGTCCTCTCTCCGAACTCCTTCCGAAAGGAC
GGAACCGTTGCAGAACTCACACACCTGGGTGCCATGACATACACCTGCATTATATGGACA
GTAAACTGCCAAATCGCTCTTATCATAAACCACTTCACTTGGATCCAACACCTCTTCATA
TGGGGCAGCATCTTCCTCTGGTACATCTTCTTGTTCGTGTACGGTGCACTATCTCCGGCC
TACTCCGACAAAGGAGGATTCCACCTCTTGGTGGAGTCTCTAGGACCTTCACCAATGTAT
TGGACAGTCACATTACTCGCGGTGGTTGTCTCGCTTCTTCCTTACTTCATTCATTTTGTC
ATCCAAAGGATGTTCTTTCCCATGGATGATCATGTGATCCAGGAGATTAAGCATTGTGGG
AAGGATGTTGATGATGATAGAATGTGGCAGCGACAGCAGAACAACTCGAAGAAGACGACT
CAGATCGGGTTTTCTGCGAGAGTTGAAGCAAGACTTCTATATTTGAAAGGGATATTGCTC
TTGGCTTCGAAAACCTGA
>FCD_00034109	-	
ATGGCCAGATCTTGGCTATCAGATGAAGGGAGGCACGGCCGCGCAAGGCCTCAGGGCCTT
GGTGACACGCTGGCGCGTGCCTGGGAATCGCCGCCGTGTAGGCCTCTCGGGGCCTTGGAG
GCATGCGTCGAGGCAACAATTGGTCGCCGCCTTTATCGCGTTTGCGATATGAGTTCTCCC
TTTCTCTCTCTTCCCTTTGACAACCCAATCTCCTTGCCACCAGTGACTCCAGCATCTTGT
CAACGCTAG
>FCD_00028980	-	
ATGGAGTTGGATCAGCTATTTCGAAACGCCTCCCATTTGAGAGAACGAAACACACACATG
CATCTTTTTGATTTGGATATTCTAGGGGATGCATTTCGTATGAGAGAGACAACTTCTGTT
CACCTGCGTTTTAGAAGGGGATCCCTACCTCCGGGGGCGAAGCTAAAGAGCGAGTTAAAA
GAAGAGGAGAGGAAGCGCAAAAGGCTTAAAAGCAAGGTTAAAAAGGACAAGAAGGATCAT
AAGAAACACAGTGAACAGCAAAAGGATAAGAGTAGTCATATGGAGAAATGTATAGATTTT
TCCCGTGGCTCTACCCTTGAGTCCTTGAAGAAACCAGGGGACAATGTCTGTACCTTTGCA
CCTCTTGTTGCTCTTTTAAAAGTCGGCTTGATGGTTTTGAAGGTCTTTCGGTTCGTGGGA
GTCAAAGAAGCATGGTAA
>FCD_00028982	+	
ATGTGCAAAAAGCAAGGCCAACCATCTTCCGTTTCCTCTCCCACTACAGCCCCACAGCAC
CACACCGCCGGTCGCCGGAGACGCGACGATCGCGAGGACCACCGGAGAAGACCTCCGAAC
GAAGCAAGCGCTGCGGCTCTGCTCGCCCCTGTCGCGACCGTCGTGACGCCGTCGCCATAT
CCCCCGCCCAGAGGCTGTCCGAATATCCTCAGAAATCCTTCCGTTAGAATGCTAGTTTCC
GAAAACCGCCCGTTTTCTGGAGTTTTTCACAGAAAGAGAAGAGCTCTTATTCGCTGCAGT
TTCTGA
>FCD_00028981	-	
ATGGAGCCAGAAAAGGAGATATTAGGAAAGGAGTTGGGTGGGTTCGCGAAGGTGGAGAAG
GGGCAGCAAGGACTTCGCGCCAACGTAGGGAAGGTGGGTTCTGTTCACGGAGCCATGGGG
AGGTTGGCTTTATTCGCACTGCCATAG
>FCD_00028984	+	
ATGATCCTAAAGGAAGTTTTATTGTTGATGTCAATGGCTTTATATATTGACATACCTGAG
CCTCGTAAGGCACTAGATGATACTTTAACACCTGAGCTGCGTACTAGACAGCAATCTATA
GCAGATATCACAGAGATGATCCATGTAGCTAGCCTTTTCCATGATGATGTTTTAGATGAT
GCAGACGCTAGACGTGGTATCAGTCCGTTGAATTTAGTTATGGGAAATAAGGTGAAGTTC
TAA
>FCD_00028983	+	
ATGGTGTTCAATTTTACTTCTTTCTTAGCGCACGAGTTCAGTGCATTAAGATTGAATCTG
ATGAGAAAGCGATTGCCTTTAAACTTTCAAGCGAGTTTTCTCGATTACCCGTTAGCGAAT
GCTCGATGTTGTGTATTTTTCTCATCGTTTAGTTCTGGGAAAGAGGAGTTTGGTAATTCC
AATGGCGGGTCCAATAGATTTAGGAAAATGGGTTATGAGAATTATGGGGGTTTGAGTTTG
TTTCGTGGTGATCAGGGCTCGGATATCGCTAGTTTTCGAGAGCCTGACGAATCGGATAAC
AGCGACGATGATGAAGGAGAAGATTCTGATGATGATGAAGATGAAGATGGTTTTGAGATT
TTGAATTTGGCTAATAGGAATGGTGCGGAGAGAGAAAATGTTGGTAGAGTTGAAGAAGAT
GAGGGTGAATTGAGACACCCTTTGGTGAGAGAAGTTTGTAGGTTAGTTGACCTTAGGTCG
GGTTGGAATCCGAAGCTTGAAGGGGAGTTAAGGCATTTGTTAAGAAGCCTCAACCCTAGG
CAGGTTTGTGCTGTTCTGTGTTCTTTTGAGGACGAACGTGTTGCTTTGAAGTTTTTCTAT
TGGGCTGATCGGCAATGGCGGTATCGACATGACGCAATCGTGTACTACACAATGCTTGAG
GTTCTTAGCAAGACTAAATTGTGTCAAGGTGCTAAGCGGGTCCTCCGGCTTATGAAGCGC
AGAAGAATTGAGCGGTCCCCGGAAACTTGTGGTCACGTGATGGTGTCTTATAGTCGAGCT
GGCAAGTTGAGGAACGCGATGCAAATCTTGACTTTGATGCAGAAAGCTGGGGTTGAACCG
AATTTGTCGATATGCAACACTGCGGTTCATGTTTTGGTGATGGGAGATAGATTGGAAAAG
GCTTCGAGGTTTTTGGACCGTATGGAAATTGTTGGAATTAGGCCAAATGTAATGACCTAC
AACTGTTTGATAAAAGGGTATTGTAATGTGCATCGGATTGAGGATGCCTTGGAGTTGATT
GCTGATATGCCACTCAAGGGTTGTTCCCCGGATAAAGTTAGTTATTATACGGTGATGGGT
TTTCTTTGCAAAGAAAAAAGGGTCAAAGAAGTCAGGGAACTGATGGAGAAAATGAAGGAT
GCTGGACTAATGGCAGACCAGGTTACTTATAATAATCTTGTTCATATGCTCTCCAAGCAC
GGGCATGGAAGTGAGGCTCTTGAGTTTTTGAGGGAAGGTGAGAAGAAAGGATTTAGGTTT
GATAAGGTTGGGTTTAGTGCAATAGTTGACTCATTTTGCAAGGAAGGTAACATCGACATG
GCAAAAGAAATTGTGAATGAGATGTTCTCAAAGGGTTGCATTCCAGATGTCGTGACATAT
ACCTCAGTTGTAAACGGGTTTTGCAGGGAAGGAAAGGTGGATCAAGCTAAAAAGATGCTT
CAGCAGATGTACAAATACGGTTGTAAGCCAAATACAGTGTCATATACAGCCTTATTGAAT
GGTCTTTGTCAGAACGGGAAGTCACTAGAGGCAAGAGAGATGATGAATACGAGTGAGGAA
GAATGGTGGACTCCAAATGCCATAACTTATAGTGTTGTGATGCACGGGTTGCGTAGGGAA
GGGAAATTGGTTGAGGCTTGTGATCTGGTAGAAGAGATGGTTAACAAGGGTTTCTTCCCA
AACTCGGTTGAAATAAACTTGATGATTCAGTCTCTTTGCCAAGAGGGGAAAATGGACAAG
GCCAAAAAGTTCATGGAGTGGTGTCTACAGAAGGGGTGCGCTGTTAATGTTGTTAATTTT
ACTACTCTTATTCATGGATATTGTCGGAGGGATGACTTGGAAGCTGCTCTATCATTGTTT
GATGACATGTATCTGAGCAACAAACACCCCGATGCTGTCACATATACGACAGTAGTCAAT
GCATTAGGGAGGCATGGTAGAATTGACGAGGCAAATGAACTCGTGATGAGAATGTTGGGA
AGGGGTCTGGATCCTACTCCCGTGACATACAGAACGGTCATCCATTGGTATTGTCAAACG
GGTAGGGTGGAGGATTTGTTAAACTTACTAGACAAAATGCTAGTTAGGCAGAACTTTAAA
ACCGCATATAATCTGGTCATTGAGAAGCTCTGTAGTTTCGGAAACCTCGAGGAGGCTGAA
AAACTCTTGGGTAAGGTGTTGAGAACAGCTTCTAGGATCGATGCTAATACATGCCACATT
CTTATGGATAGTTACTTGAGCAAAGGTCTTCCTCTGTCTGCTTATAGAGTTGCCAATAGA
ATGTTCTGTCGAAATGTGGTTCCTGATTTAAAATTATGTGAGAAGGTGAGTAAAAGACTG
ATGTTAGAAGGAAATTCGAAGGAGGCAGATAACCTTATATTGCGATTCGTAGAGCGCGGA
TGCATGTCATCTCGGGGTGAGGAGTTTATGAGGAGTTAA
>FCD_00028986	+	
ATGGGGGGTAGATTTGGTCGCGAAAGTTTTGGGGGGAAAGGGGGGGGGGGGGCTGGTGGG
GCTTCTTTGACATCGATAAGGTGGGGCAGGGCTTCGTCGGAGTCGTGGGGGGCAGGTCTG
GTCACTGAGGTTGGGGGTGGGGCTTTGTCGGTGTCGGTGGGAGGATTAGGTCACCGGCGT
CGTGCGGGTAAATTTGGTCACCGGGCTTCGTCGGCGTTAGGGGGCTAG
>FCD_00028985	-	
ATGGACGAGTCATGGCGTATGCGCATGGGATCCACCCCGATGTCGAGCCTCCCTCGCCGG
CGATCCACCGCCGACCACTACTCCTCCAACCGGCCGTCCGTCTTCGCAGATTCCGAAGCC
CTAGAACCGGAGGATTTCGCCGACGTCTTCGGCGGACCGCCGCGGAGCGTCTACTGGCGG
AAGATGTCCGGTGATTCCTCCGCCTCGAGCTCCTCCACCTCCTTCTACGAGGAGATTTTC
CGGCCGCCGGAGATCCTCCACTCCTGCGGAGAGATCGGCAACCGGGGATTGCCGGCATTC
CGGATCCCCGGGACGAGCGACAGGTTCTACAGAGACGTTTTCAGATTCGGATCGGACTTC
TCCGCCTCCGCGAACGCCGACGAGCGGAGGTCGAGGGAGAGGTCGCGGCCGAACTCGAAG
GCGAAGTCGAAGTCGAAGTCGACGTCGTCGTCGGTGCTTAGCTCCGAGGAGATGAGCCCT
CTCCGGCCGCCGATCGCCGAGCACGTCGCCTTGTCGGATTTCGCTTCCAAGCTCAGGCCA
CTCAACGTCCCATGTAGAAGGAATTACTCATCCACAACAATGCAATCCAATGAAACTTCA
TCATCAAGGAAACAAAACCTACCAATTTTCTATGGAAATCGTCCTTCCTATGCTGAACAC
CAATTCATGGAAACCGAAAACAACTGGAGTTTCGGAAGGTCCTACTTCGGCTTCTCAAGG
AGGGTGTCATCCCCTGAAACCATTAGTCTCGAACGCGATTCTAATCCAAGTGTCAAGATC
TCCATGGAAGATGATGTTGAGCTCAACTCTCCCTCTTCACCTGTCTCTTCGCTTTGTCAC
GACAGTAACGATGACCATGCCAAATCAGATAGTCATGCGGATCATGTGGTGGAAGAAGAA
GAGGAATTGAATCAAGAAGATGAAGAAGAAGATGACGACGACGACGACGACGACGATGAA
ATAATGAGTTCCTATGTCATTGAGATTGGTTCTGACCACAGAGAAGGGACTTGCGATGCT
ATCGGTATTGATGAAGCGATTGCTTGGGCTAAGGAGAAGTTTCAGACTCATAGTTCTGAG
AAAAAATTGAACACAAGAGAAGAGGATAATAAAGAATCTCCTAAAATTGATGCAGGTGGA
AGGCCAAATGTAAGGGATTTTCAAGAACAACAAATGCAGAATGAGAAATCTCCAGAGATG
GAAATGAGGCTGCAAGACAAAAATATAAGGTTGTGGTCAGCTGGGAAGGAAACCGATATC
CGTTTGCTGCTTTCAACTCTACATTATATTTTGTGGCCCGACAGCGGGTGGTCTGCAATC
CCTCAGACAAGCATAATAGAAAGTACAAAGGTGAAGAAGGCTTATCAGAAAGCAAGACTG
TGCCTCCATCCAGACAAACTACAACAAAGAGGAGCAACACTCGCTCAAAAATATGTTGCT
GCCAAGGCTTTTCCAGTCCTCCAGGATGCATGGTCTTCGTTTATCTCGCAAGATGTGTCT
TTTACTGGTTAA
>FCD_00028988	+	
ATGGATTGGTCTCTCTGCTATATATCATTGTTGTCCCGACAGGGGAGCCAAGCCCCTCAA
TTGCAAATCCGCAGGATGGCTATCCCTTTACCTCGCTCAAGTTCGGCCCTCCACTCGCAA
GATTGCTTCTGCCACAAGAATCTTCGTCGTGGCATCCCTCCCTCCGTCTCTAGGGTCGAG
AATCCTGAGAATGCCGGCTCCAAGAGGAGGGCGCACACAATAAATCCTAGTTCCCACACA
AGCAAGAGAGTGGAAGAGAGGGGAGAGAGTATTTTTTTCAAGTGA
>FCD_00028987	-	
ATGGGTCCTAAGAAATATGGGGGTTTGAGTTCGTTTTTAGGTGATCAAGGCTCGGATTTC
GGTAGTTGTCGAGAGCTTGACGAGTCGGATTACATCGACGATGATGAAAAAGGAGAGGAT
TCTGATGATGATGAAGATGAAGATGGTTTTGAGGGATTGAATTTGTATAATAGGAGTAGC
GTGGAGATGGAAAATGTTGGCCGAATTGAAGAAGATGAGGCTAAATTGAGACACCCTTTG
GTGAGAGAAGTTTGTAGGTTAGTTGACCTTAGGTCGGGTTGGAATTCGAAGCTTGAAGGG
GAGTTAAGGCCTTTGTTAAGAAGCCTTAAGCCTAGGCAGGTTTGTGCTGTTCTGCGTTCT
TTCGAGGACGAATGTGTTGCTTTGAAGTTCTTCTACTGGGTGGATCGGCAATGGCGGTAT
CGACATGATGCAATCACGTCATACACAATGCTTGAGTCGAGCTGGCAAGTTGAGGAATGC
GATGTGAATCTTGACTTTGATGCGGAAAGCTGGGTTGAACCGAATTTGTCGATATGCAAC
ACTGCGGTTCATGTTTTGGTGATGGGAAATAGATTGGAAAAGGCGTCGAGGTTTTTAAAC
CGTATGGAAATTGTTGGAATTAGGCCAAATGTTGTGACCTACAACTGTTTGATAAAAGGG
TATTGTAATGTGCATTGGATTGAGGATGCCTTGGAGTTGATTGCTGATATTCCACTCAAG
GGTTGTTACCTCGATAAAGTCAGATATAGTGCTATAGTTGACTCATTTTGCAAGGAAGGT
AACATCGACATGGCAAAAGAAATTGTGAATGAGATGTTCTCAAAGGGTTGCATCTCAGAC
GTTGTGACGTACATCTCAGTTTTCAACAGTGTCTTATACAGCCTTATAAATGGTCTTTGT
CAGAGCGGGAAGTCATTAGAGGCGAGAGAGATGATGAATATGAGTGAGGAAGAATGGTGG
ACTCCGAATGCCATAACTTATAGTGCTGTGATGCACGGGTTGCGTAGAGAAGGGAAATTG
GTTGAGGCCTGTGATTTGGTAGAAGAGATTGTTAACAAGGGTTTCTTCCCTAACTCGGTT
GAGATAAACTTGATGATTCAGTCTTTCTACCGAGAGGGTAAAATGGACAAGGCAAAGAAG
TTCATGGAGTGGTGTCCACAAAAGGGGTGCGCTGTTAATGTCGTCAATTTTACTACTGTT
ATTCATGGATATTGTCCGAGGGATGACTTGGAAACTGCTCTATCATTGCTTGATGACACG
TATCTGAGCAACAAACACCCCGATGCTGTCACATATACGACGGTAGTCAATGCATTAGGG
AGGAAAGGCAGAATTGACGAGGCAAATGAACTCGTAATGAGGATGTTGGGAAGGGGTCTG
GATCCTACTCCCGTGACATACGGAACGGTCATCCATTGGTATTCTCAGTCGGGAAGGGTG
GAGGATTTGGTAAAATTACTAGACAAAATGCTAGTTAGGCAGAACTTCAAAACCGCATAT
AATCTGGTAATCGAGAAGCTCTGCAGTTTAAGAATCCTCGAGGAGGCTGACAAACTCTTG
AGTAAGGTGTTGAGAACAGCTTCTAGGATCGATGCTAATACAAGCCTCATTCTTATGGAT
AGTAACTTGAGCATAGGGCTTCCTCTATCTTTTTATAGAGTCGCCAATAGAATGTTCCAT
CGGAATATCCGTTGGTCTGGAAGAGACGGAGGATAG
>FCD_00028989	-	
ATGTACTTCAATGGATTATATCATATATTCTACCAATATAACCCGAAAGGCGCAGTGTGG
GGCAACATTGTGTGGGCACATTCTGTGTCCAAGGACTTGATTAACTGGAAAGCTCTTGAT
CCTGCCATATACCCTTCTAAGCCATTTGACATAAATGGTTGTTGGTCCGGCTCCGCCACA
ATCCTCCCTGGTAATAAGCCCGTTATATTGTACACCGGTATCGACCCTGACAACAAACAA
GTACAAAACTATGCTATTCCGAAAAACATTTCCGACCCCTATCTTCGAGAATGGATCAAG
CCTGATGACAATCCGGTAGTCTTTCCCGATGCGGGTGTAAATGCCAGCGCTTTTCGTGAC
CCGACGACCGCTTGGTGGGGTAAGGACGGGCACTGGAGGATCCTAATCGGCGGTAGGAGG
AGAAATAGAGGGATTGCTCATTTGTATAGGAGTAAGGATTTTGTGAATTGGGTAAAGGCA
AAACATCCTTTGCACTCTAATGCTAAAACCGGCATGTGGGAGTGCCCCGATTTTTTCCCT
GTTTCGAAATCGAGCAAACGCGGGTTGGATACGTCCGCGTTTGGGCATGATATCAAGCAT
GTGTTGAAAGTTAGTCTTGATGTTACGCGGTTTGAGTACTATACCCTTGGGACCTATTTT
CCACGTAAAGATAGGTACATACCGGATAATACCTCGTTTGATGGTTGGGCCGGGCTAAGA
TACGATTACGGTAACTTTTATGCCTCAAAGTCATTCTATGATCAAGCTACGAAGAGAAGG
ATTTTGTGGGGTTGGGCCAACGAGTCGGATAGTGTTCAAGATGATAAGAATAAAGGATGG
TCTGGAATCCAAGCTACTCCAAGGACTTTATGGCTTGATTCCAAAGGAAAACAATTGAGA
CAATGGCCTATTGAGGAAATAAAAAATTTGAGGGGTCAGAAGGTCAACTTGACCAACACA
AAACTCAACAAAGGAGATCATGTTGAAATTAAAGGAATAACTGCTGCCCAGGCTGATGTG
GAAGTTATATTTTCATTTCGAAACTTGGACAAGGCTGAGAAATTTGATCCAAACTGGGTT
AATGCACAAGACCTTTGTGCACAAAAAGGCTCTCAAGTCCCTGGTGGTGTTGGACCATTT
GGTCTTTTAACATTAGCTTCAAAAAACCTGGAAGAGTTTACTCCTGTTTTCTTCAGAATC
TTCAAAGCTACAAATAATAAACATGTTGTTCTTTTGTGTTCTGATGCCTCTAGTTCTTCC
TTGGCAACTGGCTTATATAAACCATCATTTGCGGGCTTTGTGGATGCTGATTTACGTCAT
AACAAGCTTTCCCTTCGAAGTTTGATTGATCATTCGGTCGTGGAAAGTTTCGGAGCAAGA
GGAAAAACAAGCATCTTGTCTAGGGTTTATCCAAGTCTAGCAGTTGAAGATGATGCTCAC
TTGCATGTGTTCAACCATGGAAGTGAGACCATTACCGTTAAGCATCTCAATGCTTGGAGT
ATGAATAAGCCTCGGTGGATGAATAACTGA
>FCD_00029002	+	
ATGGATTTCAGCTCCTTCGTGACGTCCGTGGGGACGTCGTTCTTGATCTTCGTCGTTTTG
GTTCTGCTCTACGTATGGCTCTCCAAGAAGCCCGGAAACGCCGTCGTTTACTACCCGAAC
CGGATCCTCAAGGGCCTGGATCCGAATGAAAAAGGATCCAAGTCGTGGATCCAGGAGGCT
CTCTCCTCCACCGAGCAGGACGTCATCTCCATGTCCGGCGTCGACACCGCCGTCTACTTT
GTCTTCCTCAGCACTGTGCTGGGAATATTGGTTATCTCTGGCTTAGTTCTGCTACCAGCT
CTCCTGCCAATTGCGGCCACCGATCATGAATTGCGGAACGTGGTGCTGTCCGGCGAGGCT
AAAAATAAGACTTTCACTGACCTTGACAAGTTATCCATGGCAAATATTCAGAAAAAGAGT
CCAAGGTTGTGGGCGTTTTTTCTAGGCGTCTACTGGGTTTCTTTCGTTACTTATGTCCTG
TTATGGAAGGCGTATAAGCATGTCTCCGCGTTGAGAGCTAATGCATTGATATCCCCGGAG
TTGAAGCCCGAGCAATACGCGATTCTTGTTAGAGACATACCTCCTGTACCCGAAGGGCAA
ACCAGAAAAGAACAGGTCGATACGTACTTTAAAACCATCTACCCCGATACGTTTTACAGA
TCGATGTTGGTCACAGACAACAAAGAGGTGAACAAAATTTATAAAGAGTTAGACGGATAC
AAGAAGAAGCTCGCGCGCGCTGAAGCAATATATGCCAAGTCGAAAGCAACAGGCAAGCCG
GAAGGAACGAGACCGACCCACAAAACTGGCTGTCTTGGTTTAGCCGGAAAGAGCGTAGAT
AGCATAGAATTCTACAACGACAAGATTAACGAACTAACCCCAAAGCTGGAAGCTGAGCAA
AAAAGTACTCTGAGGGAGAAACAATTGGCTGCCGCGCTGGTTTTCTTCACAACCAGAGTA
GCTGCAGCCTCTGCAGCTCAGAGTCTACATGCCCAAATGGTCGACCATTGGACGGTCATT
GATGCTCCCGAGCCTCGCCAAATAATATGGTCTAACCTTAAAATCAAGTTCTTTGAGAGG
CAAGGGCGGCAGTATGTCGTGTACATCGTCGTGGCACTGACCATATTGTTCTTCATGATT
CCTATCGGGATTATCTCTGCATTCACGACATTAAAGAACTTGAGGAAACTTCTGCCGTTT
TTGAAGGTGATATTGGACGAGAAAGCAGTAAGGACAGTGCTGGAAGCTTATCTCCCGCAG
CTCGCACTCATTATCTTTTTAGCCTTGTTGCCCAAATTTCTTTTGTTTCTATCCAAGACC
GAAGGAATTCCATCTGAGAGCCACGCCGTAAGGGCTGCTTCAGGGAAGTATTTCTACTTC
TCGGTGTTGAATGTGTTCATTGGAGTCACGGTTGGTGGAACTTTGTTTAGTTCATTCAAG
GCCATTCAGAAGGATCCGGGCTCCCTCGTCCGTATCCTGGGAAATAGCATCCCAGAAAAT
GCTACATTTTTCCTCACCTTTGTGGCTCTCAAGTTTTTTGTCGGCTATGGGCTTGAACTG
TCCCGATTAGTTCCTCTCATTATCTTCCATATCAAGAGAAAATATCTTTGTAAGACAGAA
GATGAGGTAAAAGCAGCTTGGACTCCAGGAGATCTTGGATATGGGACCAGAGTTCCTGGT
GACATGCTTATCATCACCATTGTCCTTTGCTATTCCGTCATTGCCCCGCTTATTATTCCA
TTTGGGGTGGCATATTTCGGCCTTGGATGGCTTGTCCTTCGTAATCAGGCTCTCAAAGTG
TATGTTCCAGCATACGAAAGCAACGGAAGATTGTGGCCTCACATCAATGTGCGCATAATT
GCGGCTCTCATATTGTACCAAGTTACCGTGCTCGGTTACCTTGGGGTGAAGAAGTTCGTC
TATGCACCATTTCTCATTCCACTTCCCATCCTGTCCTTGATCTTTGCCTTCATCTGCAAC
AAGAAGTTCTACCGTGCCTTCCACGACACCGCCCTTGAAGTTGCCGCCCGCGAGTCCAAA
GAAACTCCCAGCATGGAGCAAGTTTTCAGATCCTTCATCCCACAAAGCTTGAACTATGAG
AAGAATGATGACGATCAGTTTGAAGATGCTTTGTCCCAAGTCTCAAGAACAGGATCAATT
GTTTGA
>FCD_00028991	+	
ATGGCCTCCACCTCCGCTGCCGACGACGGCCGATCGGCGTTGATCTTCCTTGGAACCGGC
ACTTCGGGCTCCATTCCCAACGTAACGTGCCTCATCCAGGCCTCCGACCCTCCCTGCGCC
GTTTGCTCTCAGGCCCTGTCCCTTCCGCCCGAGAAAAATCCTAACTACAGGTGCAATTCG
TCTCTTTTGATTGATTATTGCCAAAGCAATGGAAATCACAGCTATATAGTAATTGATGTT
GGGAAGACATTCAGAGAACAATTGCTTAGATGGTTCACTCTCTATAAGATTCCCAGAGTA
GACTCTATTATTTTGACTCACGAGCATGCTGATGCGGTTCTCGGTCTGGATGATGTACGT
TCTGTTCAACCGCATAGTCCCACAAATGATGTCGATCCCACTCCGATTTATTTAACTCAG
TTTACAATGGAGAGCGTCGCAATGAAGTTTCCTTACTTGGTCCCGAAAAAGGTAAAAGGC
GGCCAACAAGAGAGACGAGTAGCGCAACTTGACTGGAGGATAATCGATGATAACTGTGAC
AAACCATTCGTTGCATCAGGCCTGCAATTCTTTCCTTTGCCGGTGATGCATGGGAAAAAT
TACATCTGTTTGGGCTTTCTCTTTGGTGAAAAAAATCGAGTGGCTTCATTTCTGATGTTT
CATACATCCCTCCAAGCACTGAATATGAAAGGATTCCCGCCGAAGAAGGGAGCCCATCAC
ACTCACTTCTGCCTCCCGGAGACTCTTGAAGCTGTGAAGAGGATACGTCCGAAACGAGTC
CTGATTATCGGACTGTCTCATGACTTTGATTACCACAAGGACAATGAGTTATTGATCGAG
TGGTCCAGGAGGGAAGGAATCCTAGTGCAACTTGCGCATGATGGTTTGAGAATTCCCATT
GAACTGTAA
>FCD_00028990	+	
ATGTCCTCCGCCTCCGCTGCCGGCGATGAAAGCGGCCAATCGGCTCTGATCTTTCTCGGG
ACTGGCGGCTCGGGCTCTGTCCCCAGCCTAAGGTGTCTGATCCAACCCTCTGACCCTCCC
TGCGCCGTTTGCTCTCCGGCGTTGTCCCTTCCGCCAGAAAAAAATCCTAATTACCGATGC
AACCCGTCGCTTTTGATCGATTATCGCCGAAGTGACGGTAATCGCAGCTATATATTGATT
GATGTTGGGAAGACATTCAGAGAACAAGTGCTTAGATGGTTCACTCTCCATAAGATTCCT
CGAGTCGATTCCATTGTTTTGACTCATGATCATGCTGATGCGATTCTCGGTCTGGATGAT
GTACGTTGTGTGCAACCGTATAGTCTCACAAATGATGTCGATCCCACTCCCATTTATTTA
ACTCAGTTTACTATGGACAGCGTCGCAACGAAGTTCCCTTACTTGGTCCACAAAGAGGTA
AAGGAAGGCCAAGAAGTGAGACGAGTAGCACAGCTTGAGTGGAAGATAATTGAGGATAAC
TGTGAAAAATCGTTTGTTGCATCAGGCCTGCGATTCGTTCCTTTGCCGGTGTTGCATGGG
AAAGGTTATATTTGTTTGGGCTTTCTCTTTGGTGAAAAAAGTAGAGTGGCTTACATTTCT
GATGTTTCACACATCCCTGCAAGCACAGAGTATGTCATTTCAAAAGATGGAGCTGGACAA
TTGGATTTACTTATAATGGAGGCACTTCATAAGAAGGGAACCCATAAAACTCACTTCTGC
CTCCCACAGACTCTTGAAGCTGTGAAGAGGATATGCCCCAAACGAGTCCTGATAATTGGA
ATGTCTCATGACTTTGATCACCACAAGGACAATGAGGTTTTATTTGAGTGGTCCAAGAGG
GAGGGAATCCTAGTGCAGCTTGCACATGATGGTTTGAGAATTCCCATGGAATTATGA
>FCD_00029001	+	
ATGTGGGGTCGACTAGGAAACTTCAATCCTATCCATTTAACTGCCAGTCTCAATCTTTTA
GATCCTCCACGTGGCAGGGAATCATACGTCCAAAACGCTGACATAGCGTGTGGAGTCACT
CACAGTCCCGTCGGAAGGAAACGAGAAAGCGGCATTACCCGATGGCGTGGGGCCCATGAC
TTGCTCCTCTCTACGTGCCGACGTTGCAAGGTCGTGAGTCGTGACTGTGATTCTACCTAG
>FCD_00028993	+	
ATGGCATGTTTTATTCCTTTCAACAATAGGAATTTGGATATAAGCTTCTTTGCCTTCAGG
CCAACAGTTGTTCTTGTTGGTGATCTTATTGATGCTTTAAAGCACTTCTCTTCGTGTACT
GAGACTCTTGGCTGTGTTCAAAGTTGTTTGATTCAGAGCATCCATGGAAATATGATCCTA
TGGTACGGCGCATGGCTTAAGAAATCTTGTGAGAACAAAGAAGCACTAACCGTGACCCTT
GAACTCGATTCTGAACTTCCTCAAGTGGGATTTTCAACTCCGAATTCTCACAAGCCCTTA
ATCTTTTCACAGCTCTCTATGCTGGCCAACATATCAAGCATGGCAATCCTAGTCGAACAC
ACCTTCTTTGATTCATATGCTGGAGACTCGAGAGACGGCGGCTTGGCTGCAAAGCTCTGC
AGAGGCGACACGATCTCTATGAGCATCGCAGCTCTCACCGTTGGCAATGACATGAACGAT
CTCTCTTACGCTTGCTTAGCTTTGTTCAAGTCCAGTTTCCTAAAGTTGGAAGGCGTAACA
TCTGGGGTTTGCCTAAAATGCCAAAGCAAGCCAACCGTCGCGTGCTTCTACGTGTGGAAG
TCCCTCCAGTCTTGTTACTCATGGATTCTAAGTACAAACCAAAGGAATTCAATGCTTCCG
TATCTTGATCGCTTTCCCCTTGATCTTAAGTATGACATTTTCCGAGTAGTCTATGTCAGC
GGTGACAATGTACTAAACGTTCCGTTCTTTTCGCCTCTTCAAATGTTGGAACATGGAGGA
GAAAGCAAAGAACAAGGACAGGTTATGTAA
>FCD_00028971	-	
ATGGGCAAAGTTCAAGTGTCACCAATTGCTCTCCCGGTGATATTACTCCCAGCACTCCTC
AAAATCAACCCGAACATTCCTTGCAAGTCCGAGTTGACGCCGTTCTCTGCGGTTGCACCG
GCTAGGGTTCTTGCTTTCTCCAGGGTCCAAATTGAGACATCACTGGAGACTATTTATGAG
GAAGAAATCTTCATAAGTGCTATCATTGAAGGAGATGATGACGATGATGATGATTTCGTC
GAACTGGCGACGACCCCTGAGTGTCATGAGTCCTCGTCCACGAAGACGACGACTTGCTTC
TTGGAATTGCACAAGAGCTTCTCTTCAGCAGCCTTCTCCCACTGTAATTTCCAGTGTGCC
AATTTATTTAATTAA
>FCD_00029004	+	
ATGAGCCATCCAAGACCACCAGACAAGGCCATCGGAGATCGAACGAAACGAGAAGAATCC
ACAGCCACAGCATCGAGGAGAAAAAAGCTGGAACCAGAACCAGCTTGGTTTCCTCGTCGA
AGTTGGAGGGGGATGAAGCCCGAGAGCTCGAAGTAA
>FCD_00028992	+	
ATGGCGGACCTGAATCTCACTCAGAACGGAACCTGTTCCTCTCCGTCGCCGACGCCCGCC
GCCTCCGACGACCACGGCCAATCGGCGCTGATCTTCCTCGGCACCGGCTGCTCGAGCGCC
GTCCCTAACGCAATGTGCCTGATCCAGCCCTCCGATCCTCCCTGCGCCGTTTGCTCTCAG
TCACTCTCTGTCCCGCCTGAGAAAAACCCTAATTATAGATGCAATACGTCTCTTTTGATT
GATTATTGCCGGAGCGATGGAAATCACAGCTATGTGTTGATTGATGTTGGGAAGACATTC
AGAGAACAAGTGCTGAGATGGTTCCCTCTCTATAAGATTCCTCGAGTAGATTCCATTGTT
TTGACGCATGAACATGCGGATGCCGTCCTTGGTCTAGATGATATACGTGCTGTTCAACCA
TTTAGTCCTACTAACGATATCAACCCCACTCCGATTTATTTAACTCAGTTTTCAATGGAG
AGCCTTGCAGTGAAGTTTCCTTACTTGGTTCAGAAAAAATTAAAGGAAGGCCAAGAAGTG
AGACGAGTAGCACAGCTTGAGTGGAAGATTATTGAAGGCAACTATGAGAAACCATTTGTT
GCATCAGGCCTGAAGTTTATTCCTTTGCCAGTGATACATGGAGAAGACTATATCTGTTTA
GGCTTTCTTTTTGGTGAAAAATGCCGGGTGGCTTATATATCTGATGTATCACGCTTTCCT
GAGAGCACAGAGTATGTTATTTCAAAAGATGGAGGTGGACAATTGGATTTACTTATGTTG
GATACGCTTTATAAGACGGGATCTCATAATGTTCACCTATGCCTCCCACAGACTCTTGAA
GCTTTGAAGAGGATACGTCCTAAACGAGCCCTGTTAATCGGAATGACTCATGGATTTGAT
CACCACAAAGACAATGAGTTTCTTACTGAGTGGTCCAGAAGGGAAGGAATTCAAGTGCAG
CTTGCGCATGATGGTTTAAGAGTCCCCATAGACCTATGA
>FCD_00029003	-	
ATGGCTAGAAGGGGTTGGGAATTGATCTCGGGATCAGACCGTTTATGTGCAAAAATCATT
AGGGAGAAGTACTTACGTGGGGGAAATTTGAAGAATGCTGTTGCAGTGCCATCAGACTCT
TTGAAGTTTCGGAAGGACAATCTCCGTGTTACGGACCTGATTCCGAAAGGAGCATGCGTT
CAAGTCGGGGATGGATCGTCCGTCAACTTCCGGATCGATCCCTGTGGTCGACAAAGATTC
ATAGCAGACACAAGTTGCTTTGGTGGTCGGCGGTGTCATCCCGGTGAAGGGTGTACGAGA
CCGCTATGGTTCATGTACATTTGGTGCTTAAGAACGGAGAATCTAAACTGCTCTTGCTAC
ATTGGAGTTTCTAGAACTCTTTCTTTGTGGATCTCGACACTTTCCCTCCTCCAAAGACCT
GCTGTTCTTTGCCTCAAGTTCCCGGAAGGTCATCTGGCATGCTAG
>FCD_00028995	+	
ATGAAGCCCCACGCAGATCTCGCCACGTCATCACGGAAATCTCAGGAAGTGGGTCCCGTC
CGACTTGGCGGTAAACGACGGAAGGTAGAGGTAGGTTGTCCTGCGCCGCAGAGGAGTCAA
ACTCGATCTCATGATCGTCTGCTCGCCTACAAAACGCTCACTGGCATGATTTCACCGAGT
AAACTGAGGATGAAGCTGATGGGACCCCACCATCTGAGGAAGAAAGATGGATCCAATAGT
AACTCCTCAAGGACTTCTCCTTCCAAGCTTGACGATTCTGATTTTGTCAACAACAGCTTA
TTATCCACTTCCAATGCTGATGAGGAAGTTACATCTACTTGCTTAGAAGTTCAGTCTACG
AAATTATCGGGTGCACCTGCATTGGAACCCAGACAAGCTGACCGGGCTTCTAACCAACTA
AAGGATTCGCTGCCAAAAGAAAACGGTGACACTACTCGTGTTAGACTCCCGCAAAGTTCG
AAGGGTGATAGCAGTAGTTCAAGCACGGTTCACCCTGTGAGAATTATGGAAGACGACAAT
CTTGATTATGATAGTAACGCTAGTTCTTCTAGCTTTGAGTTTCATAAAGGGGAGAGATCA
GGACACAATCCCATTTCGAGGTCCATCTCAAGACCGATGCCATCTAAGTGGAATGATGCC
GAGAAATGGATAATGAACCGGCAAAACGTGCAACCCAATCATCCCAAAAGGAATGCTTTG
CAAAACCAAACAAATCGGATGCCGGGAACAAATATGATGAGGGTTGCTCCGGAGTATGCT
AATTGTGATAACAGGTTGTTGTTTAGCCGAGTGGCAGACACAAAGCGGGTTGATTTCTGT
CAGCCTGCACCGCAGATTGGGTACGAGAAGTTCTCATTTGCTTCTGCTGCGGGGAATTTG
TTGGTTGATCAATCTGCTCAAAGTAAGGACTTAAACGAACTTGGGGATTTAACCTGTGCA
GGAAGTCAAGCAGAGGAGGGTACAGGCATTCCCTCCGTAAGATCAGTCTCAATGAGAGAT
ATGGGTACCGAAATGACACCTGGTACAAGTCTCGAGCCTTCGAGGACTGCTACCCCTGTT
GGAGCAACTACACCTCTCCGCAGCCCAACTTCGTCAATGCCATCGACTCCTCGAGGATGT
GCACCGGCTTCTACTCCCATTGAGCCCGGTAACGGTGGGGAATCACACCTTTCATCTGAC
AACAATAGGAAAGAATTATCTGAAGAAGAATTGAAGCTTAAGACAAGGCGAGAAATCGTG
GCTCTCGGAGTCCAGCTTGGCAAGATGAATATTGCTGCTTGGGCAAGTAAAGATGAGCAG
GAAAAGAAGAGATCTATTGCTGATGCAGCAGAGCTTGAGCGTATTGAATGTGGAAAACGT
GCGGCTGCCTGGGAAGAAGCTGAAAAATCTAGACATACGGCAAGATATAAGCGTGAAGAA
ATCAAAATCCAAGCTTGGGAGAGTCAGCAGAAAGCAAAATTGGAAGCCGAGATGCGGAGA
ATAGAGGCTCAAGTTGATCAAATGAGAGCCCAGGCTCATGCGAAGATGGTGAAGAAGGTC
GCAATGACAAGGCAAAGATCAGAAGAAAAAAGAGCAGCAGCCGAATCCAGAAAAAACCGG
GACGCAGAAAGAACTGCAGCTCAAGTCGAGTACATTCGTCAAACGGGAAGAATGCCGTCA
TCTCAATACACGTGCTGTGGTTGGTTGTGA
>FCD_00028973	+	
ATGGCAAATGCACGGATAGCAAGGTTCATTACCGAGGTTGCGCCGCCACAGTTTGTGAGC
GTCATGAGGCATAGGACATCGAAGGTGTTGGACACCATCAAGGAAGAAGAGAGAGATGTT
TGTGCAAGTGATTCTCCCATCACTTCACCACCAAAGGCCATGCCATCAGCTCATGCTTAT
TCTTCGTCTTCTACTACTACTGCCATTGGTAGTTGTGTTAATTCCAGGTACTTTCTCAAG
GAGGTGCAGAGATCTTTTTCCATCCTCAATCACTGA
>FCD_00029006	+	
ATGCGGGAAATTCATGGATCAAACGGTTGGGAGAATCTTCTTGACCCGCTTCATCCTTGG
CTGCGGCGAGAGATTGTTAAATATGGTGAATTTGCGCAGTCGACTTACGACGCTTTCGAT
TATGATTCCTTTTCGGAGTATTGCGGGAGCTGCAGGTATAATGCACGCAAACTGTTTGAT
AAATTGGGTCTGAGAAAGAACGGGTATAAAGTCAGCAAGTACATCTACGCCATGTCCCAA
ATAGATGTCCCCCGCTGGCTGGAGAGGTCTCATCTGGTGGATTCGTGGAGCAAAGACTCC
AACTGGATGGGCTACGTCGCGGTGAGCGATGACGAGGAGACACGAAGGATGGGAGGAGAG
ATATCGTTGTAG
>FCD_00028972	+	
ATGGCAGCTTCTCTGGAGACACCCTCGCCTACCCACATCCAGGAACCGGCGAGCTCCTTA
GAGGGGTCTACTCTGTTTAGTCCCTCCTCCGACAAGCGATTCTGGAGCGCTCTCCGAAGC
CGCATCGATGCGCTTCTTGAGGACCCGAACTCCAAATTCCCAGCTGGGAAACTTTCCCCG
TCTCTTGATCGCTCTCTTATGAATGTTGGAGATTCTGGGCGTGCAACACGGTTGAAGGAA
GATGCTTTGCTTTTGATTAGAGGGTTTGACTCGGTTGCTCACACACTCTCTCAGCTCTCT
AACAATTTGGATACTGCTCTTCAGGGAGCTAATGATCTAGCTAAGCCGCCCACCTTAACG
GAGATATTCCACAGCAGCTTGAAGAAATCGGAGTCAGAGAGTAAAGAAGAGGATCCAGGA
AAACAGCAGAATGGAGGAGAGGAGGCCAATAAAGGATTGAAGAGAAAGTATGATCATTGC
TCGGAGGATCAAGGAGACGACTCAAAGAATGAGAAACCGCAGGATCCAAAAGATGGGATG
CTTAAGAAAGCCAAAAACCTTGCGGTTTCCATGGCAACAAAAGCAGCTTCACTTGCAAGG
GAGTTGAAGTCGATTAAGCCGGATTTATGCTTTATGCAAGAGCGATGCTCACTCTTGGAA
GAGGAGAATAGAAGGCTTAGAGATGGATTCTCTAAAGGGATAAGACCAGAGGAAGATGAT
CTGGTGAGGCTACAATTGGAGGCACTGCTGGCTGAGAAATCGAGATTGGCAAACGAGAAT
GCGAATCTGATAAGGGAAAACCAATGCCTCAACCAACTTGTGGAGTACCACCAGCTGACC
TCCCAAGACGAGTTCTCTGCTGCTTCCTATGAACAAGTCATTCAGGGAATGAGCTTAGAC
TTCTCGTCTCCGCCGCCACCTATACCAGAAGAGAACGCAACCGATGAGGATCACAACGGT
TCTGCTGAATGCTTCAGTACACCGGCTGGTAATCTTTTTAGCTTCTCTGATGCTCTCAAC
GAGTGTGATAATCACTGA
>FCD_00029005	+	
ATGCCCACCTCAGTTTCTCCAACACCACCACCACCACCGCCAGAAATGGTGGTCAAGAAC
CGCTTTCTCTCCTTCCTAATATGGCAGTCGATCCCTTCCACCGCCATCTTCCTCCTCTCC
AAAACCTTCCTCTCCTCTCTCTCCTCCTCCCGCCCCTCCCTCCTCACCGTCTTCCTCACC
TTCTTCTCCTTCCACCTCTCCCTCCTCCTCTTCTCCGCCGCCCTCTCCCTCCTCTCCTCC
CCCCTCCCCCTCCGGGGCGCCCACCCCCTCCGCCTCGCCGCCATCCTCCTCCGCCTCCTC
CTCTTCTCCGGCCCCCCCGGCTCTCCGGACTTCCGACGCCGCGACAGGCTCTCCCTCGGC
TTCTTCCTCTTCGTCGCCGTCTCCACCGCGTCCGGCCTCGTCGCCGCCGTGTCGGTCTGC
TTGGTGGCCTCCCTCGGAGATTACGATGATGGGTTTGTTGGCAGAGTTGGGTTCAGAGGG
TTTGTGATGGGTTTGCTCTATGGACTCCATTATGTTTATAATCGCCGCTGGGTCTTGGAG
TTTCCTATTATTCAGCGCCCGCCTTTCTTCAGCTTCAAGATGGGGCTCCCACCAGCTACT
ACTCGAGCTTTAAAGCTTTCAGGTGCTGCTTATCTATTATCAGCTGTCCTCATAGTGCTT
CTGTCGGACCAATTTGCGAGCCATGCTACATTCGGAAAATTCATTGCTGAGCAAATCGTA
TTTTTCCTGGGAAGTTTTGCTGTGTTTCTCAGTTGGGAATTAAGTCACCACTTGCATCGG
GTGTTGCATACAAAGAGGTTCGTATTTGCACCACCAAAAGGATCAGCTGCAGCGGAAACA
AATCCAAGTGAACCCCTCCTTGCAGCACTGGAGGAGAGCAACCCGAGTTCTCTTCTTCAG
TATCTTGCATACCTCGATCTCTGCATGGTTTGTGAGAATAATGTTGATGCGTGGAGGAGA
GCTGCTTTTTTTGAAGAAAGTGGTGAGACTTACGAAAGAGTGAGAGCGGTAGGGTTGAGG
CCTCTGGAGCAGCTTGCATCAAGGCTGGGTGAAGCTTTGGAAAGTTCTAGTGACAAAAGT
TTGCAGCTATCAAATCAGTTGCGTTCTCCAACTGACGTAAAACCGGATCCAGATTGCTCA
GCATTGTTAAACAATTTCCAGCTATATACATGGTGTGCCAGAATCGTTGCCTCACTGACT
GCATGCTCGTATGAGGAGGATAGGTTCGGTGTAGCTCAGCTCTCTGGTAGTAATGCAGCT
GTGATCTCAACACTAGTTTCTTGCCTTCTTGCCATCGAATCGTTCATGGGGAAGAATATC
AACGTGCAATCCCCAAATAGCTTGATGGGACCAGCAGGTATAAAATGGGCAACGTCAAGC
ATGAGAAGAACAGATGTCGGTATGCGCAAAAAGAGAGGTGGCCATGTACATTCGAAAGCC
TACCCCATTGCTGATGTTCTGAAGACCTCAATCTACGAGATCGTGTCTGCTTTCCACGGA
GAAATGGTTGCTAGTGCTAAAGTAGGCCTTCTTGAGAAGGATTGGATCATTACTGGTAAG
CCTCCGTTCGGCAGCCGCGAGCTGCTTCTGCAGAAATTGCAACTCTTCCTGGATTTTCGA
GCCACCTAA
>FCD_00028994	-	
ATGGATAATGGAAGCAATGCCCTCTTCATTGTACTATTCTTCTTATCAGATGGGCACAGA
GAGGCAGTTTGGTCTTTTCACTCACTAAACTTTTTCCCTTCTTTGAAGATTCACCAGAAG
ATCTTCTGTACCTTCACTGATTGGGAGGGAGGGAAGGAAGGAGGTTGCTCAATTTGGTTT
CCTTCTCCCGCTGCCAAGCTTGCCCCGCCCTCAGATCTTGGCCCTAGTTTTGGGCTTTGT
TTTCAAGAAGGGAGGGAGGGTGCTTGA
>FCD_00028975	+	
AGGTGTCGGAAGTCAAAGCCCACCAAAGACACTGGACTTTTCTCGTATAAGAAGACACCA
AATTGGCGTACTCACCGTCCCCAAAACTTTTTTAATCTCCACTTCCCCCCTTTTGAAACT
TCCAGCAAAATCCCGCCGTTGAATCTCCTCTTCTCCCCTCAATTAGCAAACCCATCTCCC
AGATCTACGCTCCTCAATCCATTTTCACGATTTAGTGTAACCAAAAACCGAATCGAATCG
AATCGAGTCGGACTGAACCGAACTTGTTTTTGTCTTCCATTTGCGAATGTGAATTTGTTT
TTTTTTGCTTTTTTTGGTTGTTTTTGA
>FCD_00028997	-	
ATGGCAGAGTCCGGGCAGGTTAATCTTTACGGGGAACATCCAACATTGACTGAAACTTCT
CTTTACAGAGCTAGACGGCACCTTTTCAAGGAAGAAAGGCTTCAAGCTGAAAAAGAGCGG
CTGAATAAAGTTGGGTCAATTGCATACTACTCGGAGTGGGTGAAAGATGGAAGAACGATA
CATCAAGAGAAGCTATTGAGAAACATTTCGAGAGAGACTGGTGAAGATGAAATAACCCAA
CTAATTGATATGTTTAGTCATCAGACAGATCGAGAGTATCGCATTATGATGGGAACTGAT
ATCCGCATAAAAAGGGATCCTTTAGCTATGCGATTGCGCGAGGATCAAATAAAGCAAATA
TGGGGTGGAGATCCAGTTTACCCGACTGTGAATTATATTCAAGAACCGGATAAAGTTATT
GATTACAGGGGCCCAGATTTCCATGAACCGACACCTAATATGCTGGCTTTCCTGAAGGAG
CATGGCAAAATCATATCCAGGGAAGAGCTCGAACAAATTCTGTCGAAAGAGAAGACTGAA
GAAATTCAGGTACCAGATATAGATGAAGCCATGGCACGGGCTGTTGACATTGGCGAAAAC
GATGATGAAGGAGAGGACAGCGAGCAGAGGTTGAGCTTGACGAAGAAGATGTCGATAAGA
ACTTCCACGCAGCTGGAGTGTTTTGAAAAGTACTCCTCAGCTTCGCAAATCAAAGGATAA
>FCD_00028974	-	
ATGGAAGAGCAAAAAGAGAAGCAAAAGAAAGTGGCAGTACTTCCATGGATGCGAAGCCCT
GTAGATGTCAGCCTCTTCGAGGAATGCCCTCTCTCTCTCGTCCCTTGCCTCGACCCCAGG
TTGAAGATGTCTTTGCAGAACATGGGCTTCTCTTTCGCTCTTCCGGTTCAAGTTGCAGTT
TGGCAAGAGACAATTGGGCCTGGTTCTTTTGAGCGTGACCTGTGGTTAATTCTCCGACGG
GTAGTGGAAAGGACTTTAGCTTATGCTTTGCCGATAGTGCAAGCACTGTCAACTCGTGCT
GTTAAGTGTCTGCGTGCTTTAGTTGTGTTGCCCACTCGTGATTTAGCCTTGCAGGTCAAA
GAGGTTTTTTCTGCGATTGCACCTGCAGTGGGATTATCTGTTGGTCTGGCAGTTGGTCAA
TCTTCCATTGCTGACGAAATTTCTCAACTAGTCAAGAGACCTAAGCTTGAGGCGGGCGTT
GTTGATGAAACAGATCGGCTACTGAGGGAAGCATATCAATCTTGGCTGCCTACCGTACTC
CACTTGACTAGATTCAATGATGAAGGTTTCTTTCCTCGTGCTCAGACTTTTCTACCTTCT
TCGCTTGGTTCGTTAAAAACCATAAGGAGATCTGGTGTTGAGAGGGGGTTTAAAGGTAAA
CCTTACCCAAGGCTTGTAAAGATAGTTCTCTCCGCTACTCTGACTCAGGATCCAAGTAAG
CTTTCTCAGCTTGATCTACATCATCCTTTGTTCTTGACAACTGGGAAAAGGCGTTATCAA
TTTCCAGAGAAACTAGAATCATACAAACTGATGTGTGAAACAAAACTCAAACCTTTATAT
TTGGTTGCTCTTCTGCAAAAATTAGAAGGAGAGAAGTGCATTGTTTTCACATCATCAGTG
GAGTCAACTCATCGTCTATGCACGTTACTGAACTTTTTCGATGATCTTCCATTCAAAATC
AAGGAGTATTCTGGCCTTCAACGCCAGTCTGTTAGAAGTATGACATTAAAAGGATTCCGG
GAGGGGGAGATACAAGTACTTGTTTCGTCTGATGCAATGACTCGTGGAATGGATGTTGAA
GGGGTGAAAAATGTTATCAATTATGATATGCCCGTGTATATAAAAACATACATTCATCGG
GCTGGTCGGACTGCAAGAGCAGGTCAGGCTGGACGGTGCTTCACTTTGCTGAGTAAAGAT
GAGGCCAAGCATTTCAAGAAGCTGTTACAGAAAGCGGATAATAACACTTGTCCTGCTTAT
TCTGTTCCTTCAAGTTCTGTTGAATCAATGCATTCGATTTACACATCTGCACTTGAGAAA
TTGAAAGAGACGGTTGAGATGGAAGCATTCCAGAAGCGGAAAATCGGTTTCAAGTCGTCT
AGAGTGGGGAAGAGAAGTGGAACTCACCCTTCGAAAGAATAG
>FCD_00028996	-	
ATGAGGCTCTCTTCGGTTGGTTTTAGCCCTCAGCCCCAAGAAGGGGAGAAGAGAGTTTTG
AATTCTGAGCTTTGGCTCGCCTGTGCTTGTTCTCTTGTTTCCCTGTCTGCTGTTGCTGCG
TCAACAAACAAGGAAGTGGACGCCCATATCCCTAACTACCCGAGCTTACCTCCACAGCTC
ATTTGTCAACTTCATAATGTGACAATGCATGCAGATGTTGAGACAGACGAAGTATATGCG
CAGATGACCTTGCAACCGCTAAGTCCGCAAGAACAAAAGGAGGCCTACCTTCCAGCCGAG
TTGGGAACTCCCAGCAAGCAGCCGACAAATTACTTTTGTAAAACCTTGACGGCAAGTGAC
ACAAGTACTCATGGAGGATTTTCTGTTCCTCGCCGGGCAGCCGAAAAAGTGTTTCCTCCC
TTGGACTTCTCCCAACAGCCACCGGCACAAGAGTTAATCGCAAGGGACCTGCATGATAAT
GAATGGAAATTTAGACATATCTTTCGTGGCCAGCCCAAAAGGCACCTACTTACAACTGGA
TGGAGTGTTTTTGTTAGTGCTAAGAGACTTGTTGCCGGGGACTCGGTGCTTTTCATCTGG
AATGAAAAAAATCAGTTACTGCTTGGCACCCGACGAGCGAATAGGCCACAGACTGTGATG
CCTTCATCGGTTTTATCGAGTGATAGCATGCACTTGGGGCTTCTTGCTGCCGCTGCTCAT
GCAGCTGCAACAAATAGTCGTTTCACCATTTTTTATAACCCTAGGGCAAGCCCGTCTGAA
TTTGTCATTCCCCTGGCCAAGTTCATTAAAGCAGTTTATCATACCCGTGTCTCCGTTGGA
ATGCGGTTTAGAATGCTGTTTGAAACAGAGGAATCAAGTGTTCGGCGTTACATGGGCACA
ATAACTGGCATAGGCGACCTAGATCCTGTTCGGTGGCCTAATTCACATTGGCGCTCAGTA
AAGGTGGGCTGGGATGAATCCACAGCTGGGGATAGGCAGCCCAGAGTTTCCCTGTGGGAG
ATAGAACCGTTAACGACATTCCCCATGTACCCTTCACCATTCCCTCTCAGGCTTAAGAGA
CCTTGGCCACCTGGCTTACCTGCTTTCCATGGTATCAAGGAAGATGATCTTGGCATGAAC
TCTCCACTTATGTGGCTTCGAGGAGATTATGGAGACCGTGGACTTCAAGCTATGAATTTT
CAGGGAATTGGGGTCTCACCGTGGATGCAGCCGAGGGTTGATGCTTCCATGCTTGGTCTG
CAACCTGACATGTACCAAGTTATGGCTGCTGCTGCCCTCCAAGAAATGAGGGTGGTGGAT
CCTTCAAAACCAGTACCCACATCCCTTCTGCAGTTCCAACAAACCCCAAATCTCCCTAGC
AGGTCTGCTTCCTTGATGCAGCCCCAGATGTTGCAACAATCTCAAAATCAACAAGCGTTT
CTTCAAGGTGTGCTGGAAAACCAGCATTCGCCACGGGCGCAACCCCAAACACCGTCACAC
CTTCTTCAGCAACAATTGCAGCATCAGCACTCTTTTAATAGTCAGCAGCAACAGCAGCAG
CAGCAGCAGCAGCAGCCGTCGCAGCCGTCGCAGCAGCATCAACAGCAGCAGCAGATGGTT
GATCAACAGCAGATTCCAAATGCCGTCTCTCCAATGTCTCACTATTCTTCAGCTTCTCAA
TCACAATCGCCATCTTTGCAAGGCATCTCTTCAATGTGCCAACAGCCAAGTTTTTCTGAT
TCAAACGGGACTGCTGTGACCAGTAGTATCGTCTCTCCCTTGCACAGTATCTTGGGTTCA
TTTTCATCACCTGATGAAGCGTCCCACCTGCTCAACCTGCCAAGGAGCAATCTGTCTTCC
TCAGTCTGGCCGTCAAAGCGAGCTGCAGTCGAATCGCTTATTTCTTCAGGACCTTCTCAG
TGTGTTCTGCCTCAGGTTGAACAACTGGGGCCACCGCAGACTAATATTTCCCCGAATTCT
GTTTCTCTGCCACCCTTTCCTGGCAGGGAGTGCACGATTGACCAAGAAGGGAATACCGAT
CCTCAAAGCCATCTTTTATTCGGTGTCAATATAGAACCCTCGTCTCTTCTAATGCAGAAT
GGGATGTCGAACCTTAGAGGAGTCAGCAGCGAAGGCGACTCTCCTACTTTACCGTTTCCT
TCTTCCAGCTATATGAGTACTACAGGGACCGATTTTTCACTCAATCCTGCAATAACACCT
TCCAGTTGCATTGATGAATCGGGTTTCCTACAGTCTCCGGAAAATGCAGGCCAAGGAAAC
AACCCAAACAGAACCTTTGTTAAGGTTTACAAATCAGGGTCCTTCGGGAGGTCATTGGAT
ATCACGAAATTCAGCAGCTACAATGAGCTGCGCGGTGAGCTCGCTCGTATGTTTGGCCTT
GAAGGCGAGTTGGAGGACCCCCTGAGATCAGGCTGGCAGCTTGTATTCGTTGACCGGGAG
AATGATGTTCTTCTCCTCGGGGATGGCCCCTGGCCGGAGTTCGTGAATAGCGTGTGGTGT
ATCAAAATACTTTCGCCGCAAGAAATGCAGCAGATGGGCAAACGAGGCTTGGAGCTTCTC
AACTCGGTCTCTATCCAGAGGCTTTCCAACAATGGTTGTGACGATTATCCAAGCCGGCAA
GATTCAAGAAATTTGAGCTCTGGAATCACGTCCGTGGGGTCGCTCGACTACTGA
>FCD_00029007	+	
ATGAAGGAAGTGAAGAGGCTTTTGGAGATGTATGGAGAAAAGGGTGAAGAAGTTAGCCTC
ACAATCACAGGGCATAGCCTCGGCGGTGCGCTTGCTTTGCTCAACGCTTATGAGGTTGCA
CACACTTTTCCTGGCCTTCCCATCAGCGTAATCTCCTTTGGTGCGCCGAGAGTTGGGAAC
ATCGCCTTCAGAGACAAGCTGCACCAAATGGGTGTCAAGACATTGAGAGTCACAGTCAAG
CAAGACATAGTCCATCGAATGCCGGGACTAGTTTTGAACGAGAGTTTGCAGAAGTTTGAT
GAGATCACGGGGACATTGGAATGGATATACACCCATGTTGGGGCTGAGCTGAAACTCGAC
GTTCGGTCATCGCCTTATTTGAAGCATGGCTTCAATCTGATCGGGTTCATAGCTTGGAGA
CTTGATGAGCTCAGAATCCCGCAGAGCTGGTACCAATTGGCGAACAAGGGATTGGTTTGT
AATGCTCATGGGAGATGGGTTAAACCAAAGAGAGAGATTGAGGACATTCCTTCCCCTGTT
AGAGAGGCACAACAAGCCCATTCCCTAGCTCTTTCTTTGCAATCAGATCACAATGTACTT
CAACCTGTATTTAGCGCTTGA
>FCD_00028977	+	
ATGCAAATCCAAATCCAAATGCAAATGCAATCTTCTCTCTGCTTCTCTTCTTCCCCAAAA
CCCCCACAACCACCGTCATCACCATCATCATTTTCTCTCCCAAATTCCCAGCTCCCAAAC
AATCCCACACCAAACCCAAAGCCCAAGAGCCTTCTCCAGACCCATCCACTCTACACCCCA
GCGACCTCCAACCTCTCCCACCAGATCAAAGAGAAAATCCTCTGCCTGGAGATCTTCGGC
GTCGACTCCGGCAAAGCCCTCTCCCAAAACCCCTCCCTCCACTCCACTCCTCTCCACTCC
CTCAACTCCGTCATCTCCTTCCTCCGCTCCAAAGGCATCCACCACTCCGACCTCCCCAAG
ATCTTCGGCATGTGCCCCACCATCCTCACCTCCGACGTCGCCGCCGATCTAATCCCCGTC
TTCTCCTTCCTCTCCGACGACCTCCAAGTCCCCGATCACCGCGTCCGCCGCGTCGTCAAC
AAGAACCCCCGCCTCCTCGCCTCCAGCGCCCGCGACCAGCTCCGGCCGGCGCTGTTCTAC
CTCCGCCGCCTTGGGTTCACGGATCTGGAGGCGCTGGCGTATCGGGACTCGATCTTGCTG
GTGTCGAGCGTGGAGAGGACGCTGATTCCGAAGCTGAGGTTCCTGGAGAGTTTGGGGCTG
CAGAGGGCGGAGGCGGTGGGGATGGTGCTGAGATGTCCGGCGCTGTTCACGTTCAGCGTG
GAGAACAATTTCAAGCCGAAGTTTGAGTATTTGGTCGGAGAGATGAAGAGGAAGGTGGAG
GAGGTGAGGGAGTTCCCGCAGTACTTCGCGTTCAGCCTGGAGAAGAGGATAAAGCCGAGG
CACATGGAGGTCGTCCGGCGAGGGATGGAGATGGGACTGCCATTGATGCTCAAGACCACT
GATGTTGAGTTTAGGGAGCTCTTAAGCCAAGGTAGTGGATGA
>FCD_00028999	-	
ATGCTTCTCTTTCTTTGCAATCTCTTCCACATCGGTCGCAGAGCTTCTTCCCGAGTAAGC
CCTTTTTCCAATTTCTTTCCTTCTTTACTTTTCATTCACAAAAACTCTTCCCATACTTGT
ATTTGTTTCACCGGTTTTTCATTCCTTGTTCGTTTCCCATTTTCTTCAAAACCCATCTCT
GGTTTTTCTCCCCAAGTTTTGGATAAAGAGAACTTGTGTAGAATCGTTGAACAAGACCAA
TGGAATGATCTGAACATTAATTTGTTCGATTCTGTGATTGCCCCGATTTGGGTTTCGAGG
TTTTTGGTAGAGCTTAAGGAGTGTCCGGTTTTGGCGTTGAAATTGTTCAAATGGGCTGGG
AATAGAACCGGGTTTCGCCACACGACCGAGTCGTATTGTATTTTGGTTCACATTCTCTTT
TATGCTAGAATGTACTTTGATGCCAATGGAGTTCTTAGAGAATTGGTGTCGTTGAATCGG
GTTTTACCGGGTTGTGATGTGTTCGATGTATTGTGGTCGACGAGGAGTGTTTGTGTTCTA
GGGTTTGGAGTTTTCGATGCGTTGTTTAGTGTTTTAGTTGAGTTGGGAATGTTTGAGGAA
GCAAACCGGTGTTTCTTGAAGATGAGGAAGTTTCGGGTTTTGCCGAAACCGCGGTCCTGC
AATGTGTTTTTGCATAGGCTTTCAAAGTCGGGAAAGGTGGACTTGTCAAGGAAGTTTTTT
GAGGACATGCTTGGGGCCGGGATTGCCCCTTCGGTTTTCACATATAATATAATGATTAAT
TATCTGTGCAAGGAAGGTTGGGAAGTTAGACGAAGCAGTTTGCATATTTGGGAAATGAAA
GATGTATGTTGTGAGCCTGATATAATTACTTTCAACGCTTTGATTAATTGTTTTTGTAAA
TTGCAAAAACTGCCTCGAGCTTTGGAATTTCTCCGTGAGTTGAAGAATCATGGGTTGAAA
GCAAATGTCGTGACTTATAGCACACTAATTGATGCCTTTTGTAAAGAAGGGATGATGCAG
GAGGCGCTTAAATTTTTCGTGGACATGAGACGAGTTGGCCTTTTTCCTAATGAGTACACA
TATATTTCTTTAGTTGATGCAAATTGTAAAGCAGGTAATCTAACCGAAGCAATGAAGCTG
ACAAACGAGATGTTGCAGTCAGGAATTAGCTTGAATATTGTAGGTTATTCAGCTTTACTC
AACGGCCTTTGTAAAGATGGTAGAATGACGGAAGCGGAAGAAGTCTTTATGGCAATGCTG
AAGGCTGGAGTAACTCCTAACTTGCAGGTTTATTCTGCCCTTGTTCATGGATATATTAAG
GCTAAGAAGTTGGAGAAAGCTTTTCAAACCTTAAAAGAAATGGAGGAGAAAAAATAA
>FCD_00028976	+	
ATGCGAGTTTCTCGGGGACCACAGATTGATCGCTTCCTCACCCAGTCCCAGACTTCTATG
GCAGGAGAAGTAGACTTTAAACCTGAAATTATTCCAGAACTGGAAGGCTCTCGGGATGGG
GCCACCAGTTTATATTCTTCCGCACAGAAGCTTATAAGCATCTGTGGGTGGGAACCAAGA
TGGCAAATGGATGTTCAAGACTGTGAGGAGCACTCTGCTCAATCAGCGAGAAATGGCAAT
TCTCTTGGACCTAGCCATGCCCAGGTCCATCCTTTGCAAGACCATGGACCAGACAAGAAA
GCTCTTTCTGCTTCAGCTAAAAAAGACACTGGAAAGAGTAAAGTGTTGGCAAAGGAGTCT
AGATGTGAGTTCAGGTCACCCTTACTAGATTGCACCTTGTGCGGAGCTACAGTAAGAATT
ATGGATTTCTTAACTGTCCCTCGACCTGCTCGTTTTTCTTCGAGCAATATTGACATTCCT
GACACTAGTAGAAAAATGGCATTGACTCGTGGAGTAAGTGCAGCCAGTGGAATCAGTGGT
TGGGTTGCTGCTGATGATGCAGATAAAGAACAGACTGAAGATCGTGATGAAGTAGCAACA
ACAAATGATGGAAAGTCATTGCCTAATGCAGATGTTGATTTGAATCTTACGATGGCAGGG
GGGTTACCTTTTAATCAGTTTGGAAGAAGAGCATTGTCTGAAAATATCAATGAGGGAGAC
ATGGGAAGGGATCTAATGATCGGGCAACCTGCAGGGAGTGAGGTTGGTGATCGTGCAGCT
TCATATGAGTCACGAGGTCCTAGTTCTCGTAAACGAAGTTTGGAGATAGGTGGTAGCTCA
GATGATAGACAACACCTAAGGGTGCAGCAGGCAGATAGTGTTGAAGGAACTGTCATTGAT
CGTGATGGCGATGAAGTCACAGACGGTAGACAATATTCAGTGGGGCCTTCAAAACGTGCT
CGTGACTTGGATATCTTTGATACATATTGTTCACCATATCAGAGAGATTCTGGTGCTGGT
CCTAGCCATTCGATGGGTATTGACATCTATGCAGATGGCAGTAGAGCTGCCTCATATCGT
CAAAGAAGTGACCAACATGTAGGAATCCAAGCAACTAGGGATTCAACACGAGCATCATCA
GTCATTGCAATGGATACGGTCAATCATAGTGCAAATGAGAACTCTATGGAAAGCGTCGAA
AATTACCCTGGAGATATTGACGACTTCAGTTCCCATCTTCAAGTACATATGGCAATCTGG
ACAATAATGAGACATCAGAATTGA
>FCD_00028998	-	
ATGCTTGAAGAATCTAAGCTTGTGATCAATGATATGAGAAGTCGTGGTCTAACTGCAAAT
CATTTTGTGTACACGACGCTTATGGATGCCTATTTTAAGGCGGGAAAAACCACGGAGGCG
CTCTCTCTTTTACAAGAAATGCATGACAATGGGATTGAGGTCCATGTGGTAACTTATTGT
GCATTAATTGACGGTTTGTGCAAAAAGGGTTTGGTCCAAGAGGCCACTGACTATTTTGAT
AGGATGGTTGACATCGGTTTGCAACCTAATATAGCGGTTTATACGGCCTTAATTGATGGG
CTTTGTAAAAATAATTGCATTGAGGCAGCTGAGAAGCTGTTTGATGAAATGCTGGGAAAG
GGTATACCTCCTGACAGGACTGCATACACCGCTCTAATTGATGGGAACTTGAAGCTTGGG
AATCTTCAGGAAGCTTTGAATTTGAAAAACAGAATGATTGAAATGGGCATGGAGCTTGAT
TTGCATGCGTATACTTCCTTGATCTGGGGGTTTTCTCAGTGCAGTCAGGTGCAACAAGCG
AAAATGTGGCTTGATGAAATGATTGGGAACGGTATCCTTCCTGATGAGATCTTATGTTTC
AGTCTACTAAGGAAATACTATGAGCTAGGAAAGATAGTTGAAGCCGCCGAATTGCAAGAT
GAATTGGCGAAAAGGGGTCTAATAAAAGGAACATGCAATTATGCAATTTCTGATGCTGGA
ACTTGA
>FCD_00028979	+	
ATGGTGACCCCAAACTCTCACTCACCGTGTGCGGCGTGTAAGTTCCTCCGGCGAAAGTGC
ACTCAGGAGTGCGTGTTTGCGCCCTATTTCCCGCCGGACCAGCCGCAGAAGTTCGCCTGC
GTCCACAAGGTTTACGGCGCAAGCAACGTGGCGAAGATCCTCAATGAGCTGCCCCCCACC
CTCCGCGAGGAGGCCGTCATCTCCCTTGCCTACGAGGCTGAGGCCCGCCTGAGGGACCCG
GTCTTCGGCTGCGTCGGCTTTGTCACCATCCTCCACAACCGCCTCAAGCAGATCCAGGCG
GAGATCCTCGCTTCGAAGAAGGAGCTCGCCGCCTACATCGGCCCCCAGGCTATGATGATG
ATGTTGCCCTCCTATGGCATGCCTCAGCCGCTGCCTCCTCCGCCTCCATCTCTCGGCAAT
ATTCAACCCGCCAACGGTGTCCCGACCGCACAGGTCTTGATTCGAGAGCCGGTGAATCCT
CAGCAGCAACTGTTTAACGGTGGATTCGATCATCTTCCGGGGAGTTCGTCAGTTGTCACC
GTTGGCGGGTTTAACAATCAGATGGGCGGAGGCGGAGGCTCTCCGAGCGGGGGTGTTGGG
TCTCCTTCATTGGGATTAGGAGGTTTTGAAAACGTTCCTTATCATATCCAGGCTCAGCAG
CAGCAAGTTCATCACCCGTCTCTCGATTATCAGGTTCAAGCACAGCTCATGATCCAGTCG
CAGCCGAATTCCGAAGGAGATCATCACCAAAACTGA
>FCD_00028978	+	
ATGTTATTTTCTCGGGGATTTCGACGGATTCCGAGAAGCACCTTGACCGGAATCACCCGC
TGGTTCCTCTCCCACCGACCAAACTACTCTCACATCACTTCTCACTCTCTTCCAAACTCT
TCTCACAAGGTTTACAGAGAAACTTGCAATTGGGGATTGCCTGCGTTGCATAGCTCTAGG
TATCTAGTTCATCACCAGAGTAGCTCCATAGTTGAGGAAGAATTAGACCCGTTTTCGCTA
GTTGCGGATGAACTTTTGCTCGTCGCGAGTAGATTGCGGGAAATGGTAGTTGCTGAGGTC
CCCAAGCTTGCGTCGGCTGCTGAGTACTTCTTTAAAATAGGGGTGGAGGGGAAGAGATTT
CGTCCAACGGTTTTATTGTTGATGTCAACGGCTTTAAACGTTGCCATACCTGACCCTCCT
AAAGCGCTAGGCGATACTTTAATTCCAGAGCTGCGTACAAGGCAGCAATCTATAGCAGAA
ATCACAGAGATGATCCATGTGGCTAGTCTTCTACACGATGATGTTTTAGATGATGCAGAA
ACTAGACGTGGTATTGGTTCGTTGAATTTCATAATGGGAAATAAGGTATCAGTATTAGCA
GGTGATTTTCTGCTTTCTCGAGCTTGTGTTGCACTTGCAGCTTTGAAAAACACCGAGGTT
GTATCATTACTAGCAACGGTTGTAGAACATCTTGTGACAGGTGAAACCATGCAAATGACC
ACTACATCTGATCAACGTTGTAGCATGGAATACTATATGCAAAAGACCTACTATAAAACC
GCATCACTGATTTCAAACAGTTGCAAGGCCATTGCCCTCCTTGCTGGGCAAACTACAGAA
GTTGCAATGCTGGCCTTTGAGTATGGCAAAAATCTGGGGTTAGCTTATCAGTTGATAGAC
GATGTTCTTGATTTCACTGGCACATCAGCTTCTCTCGGAAAGGGCTCTTTGTCCGATATC
CGTCATGGAATTGTGACGGGTCCCATATTGTTCGCCATGGAAGAGTTTCCTGAACTGCGT
TCCGTTGTTGAGGAGGGTTTTGACAACCCAACAAATGTCGATCGTGTTCTGGAGTATCTT
GGTAAAAGTCATGGCATACAAAAGACAAGGGAGCTAGCAATAAAGCACGCAAACCTAGCT
GCCGAAGCAATTGAGTCTCTGCCCGAGAGTGACGAAGAAGATGTAAAAAGATCAAGGAGG
GCGCTTATAGATCTCACTCAAAGAGTCATTACAAGAACCAAGTAA
>FCD_00029000	+	
ATGAAAAGGCCGAAAGGCGAGCCTCCAGTTTCGAGGAGGTTCAAATTGCCCCATCTTTTG
TTGGGATTAGCTGCATTGTATTTGCTATTTATATCATTTAAGTTTCCAGAGTTTTTAGAG
AGTGCAACGGTGTTGAGTGGTGATGATAATGGTTATATTGAATTGGATGGGACAACGGCA
GGGGAATCCGAAGATTCCGACTTGAACAAGCCGTTTTTCGGTTCTGTTTATAAGGATACG
TTTCACCGGAAATTGGAGGATAACCAAAACCAAAATGCCCCGGTTAGGCCTAGAAAGGTG
CCATTGGCAGAGGGGAGAAATGGGTCCTCGCCTTTGAAGCCGCTTCAACACCGATATGGT
CGGATAACTAGCAAGGTCATGAGGCGACAGAATAGGACGAGCGATTTGTCAGTGCTTGAG
AGAATGGCGGATGAAGCTTGGACATTAGGCCTGAAGGCTTGGGAAGAGTTGGACAAACTT
GATGGGAAGGAGACCATAGAGAGTTCAATTGTTGAGGGAAAGCCCGAGTCTTGTCCATCG
TGGCTATCGATTACTGGGGATGAATTGGCAATGGGAGACAAAGTTATGTTCCTTCCTTGT
GGGCTTGCGGCAGGTTCTTCGATTACGATTGTGGGAACACCCCATCGATCTCACCAGGAG
TTTGTTCCCCAACTTGCGAAGTTGAGGCGTGGCGACCCGCTGGTCATGGTTTCGCAGTTC
ATGATTGAGCTGCAAGGGCTGAAGGCAGTGGATGGAGAGGACCCACCAAAGATTCTGCAT
CTGAATCCGAGACTTAAAGGAGATTGGAGCCAGCGACCTGTTTTAGAGCATAACACCTGT
TATAGGATGCAATGGGGATCAGCTCAAAGATGTGATGGTTTGCCATCAAAAAGTGACGAC
GACATGCTTGTTGATGGATATAGGAGATGCGAAAAATGGATGCGTAATGATGCTGTAGAC
TCAAAGGAGTCTAAGACAACTTCATGGTTCAAGCGATTCATAGGACGTGAGCAAAAGCCG
GAAGTGACCTGGCCATTCCCATTTGTGGAGGGTAGACTTTTTATTTTAACCATACGAGCT
GGTGTAGAAGGATACCACATTAGTGTCGGGGGTAGGCATGTGACCTCATTCCCATATCGA
ACAGGGTTTACACTGGAAGATGCAACCGGATTAGCAATTAAAGGAGATGTGGACATTCAT
TCTGTTTATGCTACCTCTCTTCCTGCATCACATCCAAGTTTCTCACCTCAAAGAGTGTTG
GAAATGTCGGAGAAGTGGAAAGCCCGTCCTCTACGAAAGGGCCCAATTCTAGTCTTTATT
GGAGTTCTCTCGGCTACCAATCACTTTGCGGAGAGGATGGCAGTGAGAAAAACTTGGATG
CAATCCTTAGCAATCAAGTCTTCACGTGTAGTAGTTCGCTTCTTTGTTGCACTGAATCCG
AGGAAGGAGGTGAATTTGATGATGAAGGAAGAGGCTGATTACTTTGGTGATATTGTGATC
ATACCCTTCATGGATCGCTATGAGCTTGTTGTTCTTAAAACTATTGCTATTTGTGAGTTT
GGGGTTCAGAATGTGTCGGCTGCATACGTCATGAAGGTTGATGACGACACATTTATCAGG
GTGGACACTGTTTTGAAAGAGATAGAGGGAATTTTTCCCAAAAAGTCCCTCTATATGGGT
AATCTCAACCTCTTGCATCGGCCTCTCAGAAGTGGAAAATGGGCTGTAACCTACGAGGAA
TGGCCGGAAGAAGTTTATCCTCCATATGCCAACGGTCCTGGGTACATTATTTCCAGTGAC
ATTGCTAAGTTCGTTGTCTCTCAACATGTGAACAAGAGCTTACGGCTTTTCAAGATGGAA
GATGTGAGCATGGGAATGTGGGTGGAGCAATTCAACAATACAGTGAAAGGCGTACAATAT
TCGCATAACTGGAAGTTTTGTCAATACGGATGCTTAGTGGACTATTACACGGCGCATTAC
CAATCCCCGAGGCAAATGATCTGCCTTTGGGACAAGTTGGCTAGAGGTCGAGCTCATTGC
TGTAACTTCAGATGA
>FCD_00021162	-	
ATGCCTCCGAAAGCTGCTAAAGGCAAAGAAGCACCAGCCGAGCGACCGATTCTCGGCCGA
TTCTCCTCTCACCTCAAGATCGGAATCGTTGGATTGCCAAATGTTGGCAAGTCTACACTA
TTTAACACGCTTACCAAGATGTCGATACCAGCGGAGAATTTCCCGTTCTGCACGATTGAA
CCCAATGAGGCTCGGGTAAACATCCCTGATGAGAGATTCGAATGGCTTTGTCAACTGTAC
AAGCCAAAAAATGAGGCCTCAGCTTTTCTTCAAATCCATGATATAGCTGGACTTGTTCGA
GGTGCCCATCAAGGGCAGGGCTTGGGCAACAATTTCTTATCTCACATCCGTGCAGTTGAC
GGAATATTTCATGTTCTACGTGCATTTGAAGATCCGGATATTATCCATGTTGATGACGCC
GTGGATCCTGTGAGAGATTTGGAGACCATTAGTGCAGAGTTGCGCCTAAAGGATATTGAA
TTCATGGAAAAGAAAATAGAGGATCTTGAAAAGAGCATGAAGAGGAGCAATGACAAGCAG
CTCAAGATAGAGCACGAGTGCTGCCAAAAGGTCAAGGCATGGCTCGAGGATGAAAAAGAT
GTACGTCTAGGGGACTGGAAATTAGCTGATGTCGAAATACTTAATACTTTCCAGTTGCTA
ACTGCCAAGCCCGTTGTTTACTTGGTGAATATGAATGAGAAAGATTACCAAAGAAAAAAG
AACAAGTTTTTGCCAAAGATACATGCATGGGTACAAGAGCATGGTGGGGAACAAATTATT
CCTTTCAGCTGTGCCTTAGAAAGAAATCTTGCTGATATGCCACCTGATGAAGCGTTAAAA
TACTGTGAGGAGAATAAGGTACAAAGTGCCCTTCCAAAGATTATAAAGACTGGATTTTCA
GCAATTAATCTCATTTACTTCTTCACGGCTGGGCCTGATGAGGTTAAATGCTGGCAGATC
AGACGGCAGACCAAAGCTCCTCAAGCCGCAGGGACCATCCATACCGATTTTGAGAGAGGA
TTTATTTGTGCTGAGGTCATGAAATTTGAAGATTTGAAGGAGCTTGGCAGTGAGTCAGCT
GTTAAGGCTGCCGGGAAGTACAAACAAGAGGGAAAGACGTACGTGGTTCAAGACGGAGAC
ATAATATTTTTCAAGTTCAATGTTTCCGGGGGAGGGAAGAAATGA
>FCD_00021161	-	
ATGGCGCAGCTTCCTTCTCAGGACATTCTGGCTCTGCTTGAATTCAGGAAGGGTATCAAG
CGTGATCCCACTAAATATGTCCTAGATTCTTGGAATGACGAGTCTATTGACTTTAATGGC
TGCCCTTCTTCTTGGAATGGCATTGTCTGCAATGGCGGGAATGTAGCCGGGGTTGTTCTC
GATAACTTGGGCCTCTCTGCAGATGCAGACCTTAGTGTGTTTGCCAATCTCACAAAGCTT
GTCAAGCTTTCCATGTCCAACAACTCAATCACGGGCAAGATTCCCGACAACATAGCCGAC
TTCAAGAGCCTCGAGTATCTTGATGTCTCCGGTAATCTTTTCTCTTCGCCATTACCAGCG
GGGATTGGCAAGTTAGGGAGCTTAAGTAACCTCTCATTGGCTGGTAACAACTTCTCGGGC
TCGATCCCGGATTCGATTTCGGGGCTGTCCTCAATCCAGTCTTTGGACTTGAGTGGCAAC
TCCTTCTCTGGGCCGTTGCCGGCATCGCTTGCGAGAATTTCTGACTTGGTGTATCTAAAC
CTGTCTTTGAATGGCTTTACCAAGGGAATCCCAAAAGGGTTCGAGCTGATTTCGGGTCTT
GATGTGATCGACTTACATGGGAATAAGCTCGAGGGTCATCTAGACGTCGAATTCTTTCTC
TTAGCAACAGCCACTCATGTCGATTTCAGCGACAATATGCTTACTAGTTCACAGCAAGAG
AAGTTTTTGTCTCACATTTCGGACACTATCAAGTACTTGAATCTTAGCCGTAATCAGCTT
ACTGGTTCGCTGGTGAGCGGCGGGGAGCTACCGATATTCGAAAACTTGAAGGTGTTGGAC
CTTAGCCACAATCAGCTTTCCGGCGATCTCCCCGGATTTAGTTTTACCTATGATCTCCAA
GTCCTGAAGCTCAGTAACAACAAATTTTCGGGAGATATTCCTAACAACCTATTGAAAGGC
GATTCTCTCGTCTTGAGTGAACTGGATTTGAGTGGCAACAATCTCTCAGGACCGATAAGC
ACGATTACGTCCACAAATTTACGGGTTCTCAATCTTTCAACAAATGCACTTACTGGCGAG
CTACCATTGTTGACTGGAAGCTGTGCCGTACTTGATCTATCAAGCAATGAATTTGAGGGA
AATTTAACCAGGATATCGAAATGGGGAAACCTTGAATTTCTTGATTTGAGTGGGAACCGT
TTGACCGGGCCGATCCCTGAGGTAACTCCACAGTTTTTGCGTTTGAATTATCTCAATCTC
TCCCATAATTCACTTAGTAATTCCCTGCCAAGTATTATAACTCAGTATCCAAAGCTGAGA
GTCCTTGATCTCAGTTCCAACCAGTTAGATGGACTGGTTTTAGCTGATTTGCCAACAATG
CCAACCTTGCAAGAGCTTCACCTTGACCATAATATGCTTACTGGCTCTATCAAGTTATCG
GAGCCTTTGCCTAGTGATTCGAATCTTCACATTCTCGATCTGTCTCATAACCAGCTTAGT
GGCTATTTTCCTGATCAACTTGGTTCAACTCCAATTCAAGTGCTCAATATTGCGGGAAAT
AACTTTTCGGGCTCTCTCCCAACTTCGGTGACTGACATGAGCTCCTTAATCTCGTTAGAT
ATATCGGAGAATCATTTCACAGGTCCTCTGCCAGACAACTTACCTGACGGCCTTGTAAGC
TTTAATGCTTCCTACAATGATCTTACCGGCGTGGTCCCGGAGAACCTGAGGAAGTTTCCT
AGATCTTCTTTCTTTCCTGGAAATTCTGGTTTGCGTTTTCCAGGCGGCGGGTCTTCTGAA
CCAGGAAATTCTCCAGCCGAAAAGTCCAAGAGAAAGTCACTCAACACTGTTGTCAAAGTA
ATTATAATAGTATCTTGTGTTATTGTTCTGGTCATTCTCCTTTTGCTTGCTATCTTCATA
CATTATATCCGCATATCAAGGAGAAATCCCCCGGAGCTCACCATGAAAAAAGACACCAGC
CGGCATGCTCAGCCAAACCCGTCTAGGATTCGTGGAACAGACACTGGCAGTGCTTTGACT
GTTTCGGCTGAGGACCTTGTCACATCACGAAAAGGAGCCTCATCCGAAATTATTAGTTCT
GATGAGAAGGCGGCAACTCTTCCTGGCTTTTCACCTTCTAAGACCTGTCATATGTCTTGG
TCACCGGAGTCTGGAGATTTGCTCGCTGCTGAAAGCCTTGCGAAATTGGATGTTCGTTCG
CCGGATAGGTTGGTGGGCGAGCTTTATTTTCTCGATGATACTATCACATTGACACCTGAG
GAATTGTCGAGAGCGCCTGCAGAAGTATTGGGGAGAAGCAGCCATGGGACATCGTATAGG
GCAACTTTGGACAATGGTTCGTTCTTGACGGTCAAGTGGTTGAGAGAAGGGGTGGCAAAA
CAGAAAAAAGAGTTCGCCAAGGAAGCTAAGAAATTTACAAACATCAGGCATCCAAACGTG
GTGGGTCTGAAAGGGTATTATTGGGGTCCCACACAGCATGAGAAGCTTATCCTTTCCGAT
TACATTGCACCGGGAAGTCTTGCAAGCTTTCTTTATGATCGACCGGGAAGAAAAGGGCCT
CCATTACCCTGGGTTCAAAGGCTCAAAATCGCTGTCGATGTTGCACGTGGTCTGAACTAT
CTCCATTTTGACCGTGCTGTTCCGCATGGTAACCTTAAAGCGACAAATGTACTCTTAGAC
GGGCCTGATCTCAATGCCCGTGTTGCTGACTACTGCCTCCACCGCCTAATGACCCAAGCA
GGCACCATTGAACAGATTCTCGACGCCGGGGTCTTGGGTTATCGTGCCCCAGAGTTGGCT
GCTTCCAAGAAGCCACTGCCTTCCTTCAAGTCTGATGTTTATGCATTTGGAGTCATTCTG
TTGGAGCTTTTAACTGGAAGGTCTGCTGGTGATGTGGTCGCGGGCGAGGAAGGAGGGGTC
GATTTGACAGACTGGGTGCGGGTGAGAGTATCAGAGGGTCGTGGATCAGACTGCTTTGAT
GCTGCATTGACCCCGGAAATGGGGAACCCCGCGGTGGAGAAGGGAATGAAGGAGGTCCTC
GGAATCGCCTTACGATGTTTAAGATCGGTTTCGGAGAGGCCAGGTATCAAGACTATATAT
GAGGATCTTTCATCTATTTAG
>FCD_00021160	-	
ATGGCGATTAGTAAAGTAAGATCACTTCTTTCTCTCTCTAAATTCACGTCTACAAAACTG
AAATCTATTCCCTTTCAATTCTCTTCACAACGTTTGTTTTCATCACAATCCCCTTCTCAG
TTTGAGAGTATTGGATTTATAGGACTTGGAAATATGGGATCCCGAATGGCGAATAATCTA
ATAAAGGCGGGATACAAAGTAGCCGTGCATGACATAAATTATAATGTCTTGAAGAAGTTC
TCTGACATGGGAGTTGACACAAAGGAAACACCTTACGAAATTGCGGAAGTTAGTGATGTT
GTAATTACAATGCTACCTTCTTCTTCACATGTAAATGATGTTTACACAGGGCCTAACGGT
TTGCTTCACGGTGGGAACGTCTTGCGACCGTGGCTATTAATAGATTCGTCAACAATTGAT
CCTCAAACATCGAGGAAGCTTTCTCTTGCCATGTCCAATTGCACGCTAAAGGAGAATAAA
GGTCGTTGGGAGACTCCGGTAATGTTGGATGCTCCTGTCTCTGGAGGTGTACCTGCTGCA
GAAGCTGCAACACTTACTTTCATGGTTGGAGGTTCTGAGGAAGCTTATCTGGCTGCAAAA
CTCTTGTTCCTTTCAATGGGTAAGAACACAGTTTACTGCGGTGGGCCAGGAAATGGTTCG
GCAGCAAAGATCTGCAATAATTTGGCAATGGCTATTAGCATGATTGGAGTCTCAGAAGCC
CTCGCGCTTGGTCAGTCTCTGGGTATTTCTGCTGGCACTCTAACTAAAGTATTCAATACA
TCAAGTGCTCGGTGTTGGAGTAGTGATGCTTATAATCCTGTTCCTGGTGTGATGGAAGGC
GTGCCCTCTTCGAGGAATTACGATGGTGGCTTTGTGTCTAAGCTTATGGCTAAAGATCTA
AACCTGGCTGCATCTTCAGCCGAAGAGGTTGGCCTTAGATGCCCATTTACATCCCATGCA
CAGAAAATATATACCGCGGTTTGCCAAGATGGTCATGAAAACAAGGACTTCTCTTGTGTT
TTCCGGCATTATTACTCCGGAAAAGATGAGATTTAA
>FCD_00021166	+	
ATGGTTGGGGTCAAACAGCTTGAAGATGACAACTTGTTGGCAAAATGTGCAAATGCAATC
CCCAAGCAGTCAAAGCTGCCTCAGTTCCTTGAAGGTGCTAGAGTTCCTCTTTATTGCTTT
GGTAGCCAATGTTTGATAGATCACGAATCCTTTGGGGAGGTTTCATGCATCTCTGAAGAT
GAAGAGAGCATACTAGATTCTCTTCTTCTAGCCCAGTGGGAAGATAGAGCTATGAAAGGA
ATTTTCCGATATGATGTGACAGCTTCTGAAATTAAGGCTATTGAAGGCAGGAAAAAATTT
CTTGCTCAGTTGAATGAAGCATGGAATATGGATCATTTGCCAAAGCCTGAAGGCGACAGA
ACTTTCCAGCTAGAGGATGTATTTGAATTTAAGTCCTTGAAACAGCAGGATGAGTTACTC
GTTTGTGTTGCAAGCAGTGAGGAATCAACTCCCGGGCTTATTGCTTCAACTGCTGTTCCT
GACGAAGCTATTTTGATATTTATGAATGCATCCCCCGTAGAATATGGGCATGTCTTGCTG
GTGCCATATCGAACTAATAGCTTTTACCAGTTCCTGGATGCTAGCTGCTTGCAAATGGCT
GTCAGGGTTGCTGTTGGAATAAATAATTGTTGTTTCCGCTTGTTTTACAACAGTTCGCCT
GATGCCTCTCATCTTTATTTTCAGGCCTGCTATTTTTCTAACCATTTAGCTGTTGAGCTC
ATGCCTGTTGATGCTTTTTATGGCAATGTGAAAAGCGGGATATATATATCTGCTGTCACT
GATTACCCAATCAAGACCGTCCTATTTGAGAGCAATCAGAAGTTCAAAACCATGATGGAG
GGGTCGGAAAACACTAGCTCCCTTTCAGCTTGGGAGTGTGGAGGCTACTTCTTGTTCAAG
TCGAGGTCCGAATTTGATCTAGCTACTGAGAAGACTATGCTGAAACGTCTAAGCACCGCG
TCAATTGACGATGAAGGTTTCAATGCTGTGAAACTTCTCTGTTGCCACACTGCAAGGAAG
TTTGATTTCTGA
>FCD_00021165	+	
AAAAAAAAAAAAAAAAAAAAAGTCCCAAGAAAATCTTCTTCCGTTTGGCGAGCGAGAAAA
TACTCCAAGGAAAAAAGGTGCAAAAATTTTGTCGAGCAACGGAATCAGGGGACGATTGTA
GCAAAGGAAAGCATTTACGGTTCATATTTTTCAGTTTCGATTTCGAGTTTTGATTGGAGG
GAAGGAGAAATCACTGGTCCGGTAAGGGCTGGTAGCTTGATCGATTCCACCACGGCTCTA
AGGAAAGAAACTTGTGCTAAGAAGATTGGAAGGGGAAAGCAATGCAAGCAGGTTTTCGCT
AAGTTTATGATTGCGTCCCCTTCGTTTCACGGCGGTCGCGGTGCCCTACCGTCTGCTGGT
GGGCATCCGGCGGATCTTACCTTCCTTGCTGGCGGCGGTTGCTGA
>FCD_00021164	+	
ATGAAGTGGGTAATCACTGTCGCGCCTCGTCATCTAGCGTCGCATCTTTTAGTCACCGGT
AGAAGATCTCGAGTCCTCGGCGCACATCGCGTCAAACTGTCCTCACCAGATCCACGTGAT
CCTTCCTCCTCACCATCGATATCGCATCGCGAGGAACTCACGCGAGCAATGGGACCATCC
ATCATCATTGGGTCACGGTTGCGCTGCCACCCTTCCTCCTCACTGGTGAGATCGCTGTCG
CGAGCAAGATTTCTCCAGCAGCCGATTTCCTCTTTCCGGCAGCGCCTGTTTTGGATTTGG
GATTAG
>FCD_00021163	-	
ATGACCCCCCCGACGGCCACCGACCAGCCAAACCTGTCTCCGACCCCAAGACCGTCTACG
AGCACAAGTAGAGGAAGGAGACCACCTTCGACATCGTCGACGGTCATCGGGTGTCGCGTG
GACGGCACCGGAGTGCGGAGGAGGCTTAGGACGATCTGCAATCCGTTGGTTGCAGATCTG
AAATCGCGAGCTGAAGGGGGCTCGACTGGACGGCGAAGTGGGCTCGCGTGGACGGCACCG
GAGCTCGAAGGGGGCTTGGACGATCTGCAATCGCGAGCTGGAGGGAGCGGAGGGGGCTCA
GACAATGTGAAAGGACGGCGCGGTGATGTGGGTTGGGTGGCGGAAATGCAGCGATCGGCT
CGACAGCGTAGGACAGCTTCCGGTGACCTGTTATGCCATCTTCGCTGA
>FCD_00021203	-	
ATGTCGCAGTGGATTGCGTGTGTGGGAGAGGAGCACAAAGGTGGCAGGCTCGTGGGGACA
ACGATGGTGGCACCGATGGTGGAAATGCTGAATTTTAGAGACAATTCAACAAATTCCAAC
GTCAACAATGGTGGCGTCAATGGTGGAGACCAATGCCGAATGTTCGAGACAATTCAACAA
CTTCCATCGTTGGCTTTCTTCTCTTGGCACTGGATCAGTGGATGGTATGCTAACCAAATG
TGA
>FCD_00021169	-	
ATGAAAGGCTTGGGAGGGAGCTCGTCACTGGTGGCGGGGCGGGGGCTTGTCGTCTTCAGG
GGTGTCGTAGGGTCAGTCGCTGATCGTCGCTTGGGATTGTCGAGTTCGTGGTTAGGTTGT
CCGTTGCCTAGGATTGCAGACCTCGGGAGGGGAGGGCCTCATCATCGCAAAAGGGGGGCT
TAG
>FCD_00021202	-	
ATGTTGACGGCCTTTGTTGACATCAATTTCCTTCATGAGGTCTCCTTAGTTGTGTCGGAG
AACTTCAATCGTCGTAACTCTGGTGTGGGAGAGGAGCACGAAGGTGGGCAACCTCGCAAC
GACGACGACAATGTGGTGCCGATAGTGAAGACAAATGCCAAATTTTTTAGACAATTCAAT
AACTTCCGTCATTGA
>FCD_00021168	+	
ATGGAGAGTGACAGTAAAGGAGGTTCTGGGCAAGAAGAATTGCGTGAGAACGGATATGGG
TCCGGCGTCGTTTTGGGCCTCGACGGCGGCGCCACCTCCACTGTCTGCGTCTGCCTCCCG
ATGATTCCTCTTCTGCGGGACCAACTCAGTCTCCCGGACCCACTCCCCGTTCTCTCCCGC
GCCGTCGCTGGTTGCTCCAATTACAACAGCGTTGGAGAAAATGCTGCCAAGGCTACACTG
GAACAGGTCATTAGTGATGCCCTCACAGAATCTGGTTCAGATCGATCAGCTGTACACGCT
GTTTGTTTAGGCGTCTCCGGTGTTAACCATCCAACAGACCAGGAAATGATACTGAATTGG
CTAAGGGAAATGTTCCCGTCCCACGTAAAAATATATGTTCAGAATGATGCTGTCGCAGCT
CTAGCAAGTGGGACCATGGGAAAGCTTCATGGATGCGTATTAGTAAGTGGTACTGGGAGC
ATTGCTTATGGATTTTCCAAAGATGGTAAAGAAGCTCGGGCTGCGGGTGGTGGGCCTATT
TTAGGTGATTGGGGAAGCGGTTATGGGATTGCTGCACAGGCATTAACTGCAGTAATAAGG
GCTTATGATGGTCGTGGTTCGCCAACAATGCTTACAAATCGAATTCTGAAGGCTTTGGGT
CTTTCTTCTCCCGAGGAAATTATTGGGTGGACTTATGCAGATCGATCTTGGGCTCGCATT
GCAGCGCTTGTTCCAGAAGTTGTATCATGTGCTGATGCTGGAGATCAAATTGCACATGAC
ATCCTAGTTGATGCTGTAAAGGAATTGGGGATTGCCGTTAAAGCTGTTGTTGAAAGACTT
TGTTTGTGTGGTGAAGATAGAAGTGGGTCGTTTCCTGTTGTGATGGTTGGCGGTGTCCTT
GAATCCAACAAGGGTTGGGATATAGGAAAAGAAGTTGTAAACTATATCCAGAAACTCTAC
CCTGGGGCTCATCCTATACGACCAAAGGTAGAGCCTGCTATTGGAGCAGCGTTGCTGGCC
TGCAATTTCTTGATGAACGAAAAGAACATAAATAACCACGGCTGA
>FCD_00021201	-	
ATGCCGCAGTGGATTGCGTGGAAATGGCATCGTTTGATGTCGACGGCCTTCGACGATATT
GATTACCTTCTTGAGATCTACTTAGTTGTGTCGGAGAACTTCAATTGTCATAACTCTGGT
GTGGGAGAGGAGCATGAAGGTGGTGATCTCGTGACGACGATGAAAATGGTGGCGCTAATG
GTTGGAGAAAAATGCCAGATTTTTGAGACAATTCAATAA
>FCD_00021167	-	
ATGGAGAAGAAGGTCCAAGGCAGGGAAGTCTTGGGTGGTCTGCTTTTTCTTGTTGTTGTT
TTTGTGTTTGTCGAAATTGGAGAAGCTCAATCCAAATCATTTTTCATAAATTGTGGCACA
AATTCCAGTTTAAATGCTGATGGTAGGAAATGGGTTGGTGATTTAGCTCCCAATACCAAT
CTTACCCTCAGTTCCCCTGCCATTCAAGCATCTACTTCGACATTAAGCGGCGAATCGGCC
TTCGATTCGCTCTACAAAACCGCCCGGTTTTTCACCGACGGTTTGAACTACACGTTTCAA
GGAATTGATCAGGGTAGCTATGTTGTTAGGCTTCATTTCTGTCCCTTTCCCTGGGATCAG
TTCAATGTGAACGAGTCTAAGTTCGATATCGCGGCAAACGGTCTAAAGCTAGTGTCGGAA
TTCAATGTACATGGCGAAATCGAATTCAGAAACGTGTTCCTGCAAAGTTCTGGAGGTAAC
TCTAGCTCTTTTTCTCTGATCAAGGAGTACATTCTTCCTGTAAAATTGAACGGGCTCATT
ATTGAATTCGCACCGGTTAAAGGGTCGTTCGGGTTCATAAACGCGATGGAAATCATCCCG
GTTGTGGATACTTTGTTCGAAGATTCGGTAGCTAAAGTTGGTGGAAATGCGGTGACGCTG
AATTTGGGCGGGCGGGGTATCGAGAGTATGTATAGATTGAATGTTGGAGGTGATGAAATT
AGTGCTTCCGAAGACTCGGGTCTTTGGAGAACATGGGAGGTGGATACTAGTTACATGATC
ACGGCAAATGCGGGGTCAGAAATCCACAACAGTTCCAACATTACCTATGCTTCGGTGAAT
GATTCTACCGTGGCTCCGCTTCTTGTGTACGAAACTGCGAGAATTATGTCGAACAATGAA
GTCTTGGAGAAGAGGTTCAACATGTCATGGAAATTTGAGGTGCATCCCGATTTCGATTAT
TTAGTTCGGTTGCATTTCTGTGAGCTAGTGTATGAGCGGGCAAAAGAACGAACCTTCAGG
ATCTACATTAACAACCGGACTGCAGCAGATAATTTCGATGTCTTTTCGGAAGCAGGAGGG
AAGAACAAGGCATATCATCAGGATTTTGTTGACACGGTGTCTTCAAAGTTCGATACGCTT
TGGATCCAATTAGGCCCTGATGCGAGTGCTAGTAGTGCAGTTACCGATGCTATCTTAAGC
GGCCTGGAGGTTTTCAAGCTGAGTCGAAACGGGAATCTTGCCTATGTGGAGAGATACAAG
CCAGCTGGGAATTCATCGAAAAAGTCGAAGAGTTTCATCCTTTGGGTAGGAATTGGAGCC
GGTGTAGCTTCTGTTGTGCTTGTTGCGTCTATAGTCGCTTTCGTATTATGTTTCTGCAAA
AATAGGAGAAACAAATCGAGTGACACCAAAGCGAATACTTCCGTCTGGCGGCCTTTGTTC
CTTCATGGCTCGATTCAGAACAGCACTGCCAATGCCAAGGGATCGCGGCAGAGTTTATAT
GGGTCTGTGGCCTCTACTCGAGTTGGAAAGAGGTTTACACTATCCGAGATTCGTGCAGCG
ACAAATAATTTTGATGAAACATTGGTGATCGGAGTTGGAGGCTTTGGGAAGGTGTACAAA
GGGGAGACCGACGATGGAACTCCTGCAGCTATCAAGCGGGCCAACCCGCAATCTGAGCAA
GGCCTCTCGGAGTTCGAAACAGAGATCGAGATGCTCTCCAAGCTCAGGCATAGGCATTTG
GTCTCCATGATTGGCTTCTGTGATGAACAGAATGAGATGATCTTGGTTTACGAGTATATG
GCTAACGGGACTCTTAGGAGTCATCTCTTTGGGAGCGATCTCCCTCCTTTGTCGTGGAAG
CAGAGATTGGAAGCGTGCATTGGCGCTGCAAGAGGACTCCATTATCTTCACACTGGCGCC
GAGAGAGGAATAATTCACAGGGATGTTAAGACGACGAACATTCTGCTCGACGAGAACTTT
GTAGCGAAAATGGCTGATTTTGGGCTGTCAAAAACTGGCCCTGCTTTGGACCACACCCAT
GTTAGTACGGCAGTAAAAGGAAGCTTTGGTTATCTAGACCCCGAGTACTTTCGACGGCAG
CAGCTGACTGAGAAGTCCGACGTTTATTCTTTTGGGGTGGTGTTGTTTGAAGTTGTGTGC
GCTCGAGCTGTTATAAATCCAACCTTGCCCAAGGATCAAATCAACCTCGCAGAATGGGCA
ATGAAATGGCAGAGGCAGAGATCGCTCGAAACCATCATCGACCAACGACTCCACGGAAGC
TATTCTCCAGAGTCACTGAAGAAGTTTGGGGAGATAGCGGAGAAATGTCTAGCCGACGAA
GGGAAAACCCGTCCGACAATGGGAGAAGTCCTCTGGCACCTGGAGTACGTCTTACAACTC
CACGAAGCTTGGATGCGTAGCTATACATCGGATAATTCTTTCTCAAGTAGTCAGGCTTTG
CAGACGGACGAAAGAGAAGCAGAAGAGAGACAAGAAGGAGAGACTAGCTACAAAGAAAAG
TCGACATCGAGAGGAATTTCCGATCCAGATTCGACAGATGAATTTGAGCTCTCATAG
>FCD_00021200	-	
ATGGAAAGCGGCGAACAAGGTGGTGTGGTGAGGAAGAGAAGATGTTCGTGCGCAAAAGAC
GATTTTCTCCCCGAGGAGTCGTTCCAGAGCTGGGGCAATTACGTAAAAGCGCTCAAGGAG
ACGCCGGCTCGGTTCGTGGACCGGGTCGTGACCCGGTCATCCGACATGTCGGAGCTGGTG
GAGATGAAGGCTCGGAGCCAGAATGAGATGAAGAAGTCCCTGACCTGGTGGGACCTCATG
TGGTTCGGCATGGGAGCCGTTATCGGCGCCGGCATATTCGTCCTCACCGGCCTCGAGGCC
AAGGAAGACGCCGGCCCCGCCGTCGTCTTATCCTACGTCGTTTCAGGAGTTTCCGCCATG
CTTTCTGTTTTCTGTTACACCGAGTTTGCCGTTGAGATCCCTGTGGCAGCCTTGAACTTT
CTACCTCTGAAAAAGTGCATGGTTACCGCTAATAAACAGGCAGTAGCTAACCATGTCTCA
GTCTCAAGAGTGGTCCAAATTTAA
>FCD_00021207	+	
ATGCCGGCGAAGCCAACGCTCGAATCTCTCGCTGTCTCAAGCTTCACTCAGTCCCGATCA
GCCTCGACAAGAGGTCGCGATTCACTCGCCGCCGATCTCCTCTCCGTCACGAATTCGTGA
>FCD_00021206	-	
ATGGGTTGGAGGTCGGGATTCGGGGTGGGGGTCAAGATTGGGATTGGAGTAGGGGTCGAG
GTCAGGTTTCGGAACATAGGTTTGAGTCGGGATTCGGGATTGAGGTTGGGAGTCGGAATT
GGGAATTCGGGACTGGGGTTAGGGTTGGGGTTCAAGATCGAGGTAGGCTGTCGGGCTTGA
>FCD_00021205	-	
ATGGGAGAGAGCGACGAAGGGATCAGAAGGCGGGGGTGTTCGTGCTCAAAAGACGATTTT
CTCCCCGAGGAGTCGTTCAAGAGCTGGGGCAATTACGTAAAAGCGCTCAAGGAGACGCCG
GCCCGGCTGAAGGACCGGGTCCTGACCCGGTCCTCCGACGCGTCGGAGCGGGTGGAGATG
AAGGCTCGGAGCCAGCATGAGATGAAGAAATCCCTCACCTGGTGGGACCTCATTTGGTTC
GGCATGGGTGCCGTCATCGGCGCCGGTATCTTCGTCTTGACGGGGCTCGAGGCCAAGGAA
GACGCCGGCCCCGCCGTCGTCTTGTCCTACGTCGTTTCCGGCATCTCCGCCTTGCTTTCG
GTTTTCTGTTACACCGAGTTTGCCGTCGAGATTCCGGTGGCAGGTGGTTCATTTGCCTAC
CTAAGGGTGGAGCTCGGCGACTTCATGGCCTTTATTGCCGCCGGCAACATCGTCCTCGAA
TACATCATCGGCAACGCCGCTGTGGCCCGGTCGTGGACGTCCTACTTCGCCACCCTTTGC
AACCATAAACCGAATGAGTTCCGCATCACGGCCAGCAGCCTCAGCCCGGACTACAGCCAC
CTCGACCCCATCGCAGTCGGCGTCATCATCGCCGTCTGCATCATCGCCGTCCTCAGCACC
AAGGGCTCGTCCCGCCTTAACTACGTCGCCTCCATCGTCCACCTCCTCGTCATCCTCTTC
ATCATCATCGCAGGCTTCTCCCACGCCAATACCGCCAACTACACCCCTTTCCTCCCCTAC
GGCACCCGCGGCCTCTTCAAAGCCTCCGCCGTCCTCTTCTTCGCCTATGTCGGGTTCGAC
GCCGTCGCCACCATGGCCGAGGAGACCAAGAATCCCGCCAAAGACATCCCCATCGGCCTC
GTCGGCTCCATGGTTGTGACCACCGTGTTGTACTGCCTGCTGGCCGTGGTGCTCTGCCTC
ATGCAGCCATTCAAACAGATTGACGCCGACGCTCCGTTCTCGGTCGCTTTCGAAGCTGTC
GGCATGGGTTGGGCTAAGTACCTCGTCGCCGCCGGTGCATTGAAGGGCATGACTAGCGTT
TTGCTCGTCGGCGCCGTCGGCCAAGCCCGGTATCTAACCCACATTGCTAGAGCCCACATG
CTTCCGCCATGGCTGGCTCATGTCAATGAGAAGACCGGGACTCCAATCAACGCCACAATC
TTCATGCTTGTGGCCACTGCTGTCATTGCCTTGTTCACAAACCTCGAGATCTTATCCAAT
CTCCTCTCGATCTCGACCCTCTTCATCTTCATGCTCGTCGCCGTCGCGCTACTCGTCCGC
CGATACTACGCCACCGGTGTCACCACACAGGCTGATCAGACCAAGTTCATTGTTTTCCTC
TCGATCATCCTTGGTGCCTCGATCGCTACCTCGCTGTATTGGGCGGTCAGCGAGGGCTGG
ATCGGGTACGTGATCACGGTGCCAATTTGGTTCTTGGGGACATTGGGGCTGAGCATTTTT
GTCCCTCAAGCCAAGGCTCCAAAAGTGTGGGGCGTCCCGTTTGTGCCGTGGTTGCCATCG
TTGTCGATAGCCATCAACGTCTTCCTTCTGGGGTCGATTGACGCGGCGTCGTTCGGGAGG
TTTGCGGTCTGGACCGGTGTGATCTTGATCTACTACTTCTTCTTCGGATTGCACGCTTCT
TATGACACTGCCAAGGAGGCTGAGAAGCAGAGTGGCAAGGAATTGAGAAAGGCCGAAGAG
GGTGTTGTACCTTCCAAGTGA
>FCD_00021204	+	
ATGGTGACCTCCGGCTTCACCTCAAACACCACCGCCGTCACCGCCAAATTCGACAGCTAC
ATGATAGAAACCTCCAGCTACGCCTTAAGCACCGCTGAATTCGAGAGCTCCGCAACGGCA
ACCTTCGGCTAA
>FCD_00021173	-	
ATGGCCGATGAATCCGTCGTTGGAGGAGATGGCGAGCGGAGTATTAGCTTCGAGTTGTTC
TATGACGACGGCGGACTCCGCCCCCTCCCGGCGAGCATGTCGGAGTGCTTGCTTAGATCT
GGCATGGACAGGCCAGTTGGACTGGCAGCGAAAGGGGAGCGGCATGAAAGAAGAGAGAGG
AGGAGAGAGATAGGAGATTTGGTATAA
>FCD_00021172	+	
ATGGCGTACAAAGCACGAATTGCGTCGACGATCATCATCACCGCCGCCGTTGCGATCGCG
ATGTTCGGCGGATCGGACGGTCGGGAGCTGCGGCCGTCAGATCATGGCCTGGCGTACCAG
GAGTCGCCTCCGCCGGGGAGGAAGAGGTCGCCGGAGATGCAGTCGTTCTTCGCGGGAGAC
GGGAGATCGGGTTCGTCGCCGTCGTCGAACGTCGCATTGCCGAAGGCGCTGAACTCGAAC
GACACCACGTGGTGGTCCGGCGTCCGGGGAAGCGGCGGCGGGGGAGGAGGTGGAGGGAGG
GATCACATGAGGCATGTGTTAGTGGTGGCCAGTGTGGCGTGTGGGATTACAGGTGTCGCG
TTGCTATTGGCTTCCGCTTTTATCTATCTCTTTCGCTACAGAAAGCAGAAGTCGTCGTCT
CCGTCGTCTGCGACGTCATTGCCACCATTAAACGACAATAATAGCAAGTAG
>FCD_00021171	-	
ATGGCAAATTACTCCCACCCCCACATTTGCCACTGCCTCAGCAGCCTAGCCACTCTCCGG
CGACATTCTCCGCTCACCCTCTCCGGCGACAGGCGGAGGACGGGCCCGGAGTTCGTGGAC
AGCGTGTTGCGCCTCGCCCGTGGCCTTCTCGGCCTCGGCATTGGCTCCGGCGATGTCGTC
GCCGTTGCCGCCTTTAACAGTGATTTGTATTTGGAATGGTTGCTTGCAATAGCATTTGTT
GGAGGGATTGTGGCTCCACTTAATTACCGATGGAGCTTTGAAGAGGCACTTTATGCAGTG
GAGGCAGTGAGGCCGGTGATGTTGGTGACAGATGAGAGCTGCAACATTGGGTCTTTAAAC
CTCCAAAACCTTGATTTACCTTTCCTGAAGTGGCATGTTTCCTTGTATTCCTCTGCCTCG
GATTTCTTAACGAATTCATTAACTACTGAAACAATTAAGGAGCATTCGCAATCTTTGAAT
GATTTGTCATTGGATTACTCGTGGGCACCCGAGGGCGCTGTTCTTATATGCTTCACTTCT
GGAACCACAGGAAGGCCAAAGGGAGTCACCATAACTCATTCAGCTCTGATCATACAGTCC
ATGGCTAAGATCGCCATCGTTGGCTACAGCAAGGATGATGTATATTTGCATACAGCTCCA
TTGTGCCATATCGGCGGTTTGTCATCAGCCATTTCCACGCTATTGATTGGAGCTTGCCAT
GTCATTTTACCTAAGTTCGAGGCCAAATCAGCCCTTGAGGCTATACAACACTACAATGTC
ACTTCTCTGATCACCGTTCCTGCAATGATGGCCGACTTGATTTCCACTGCGAGGGGGAAT
GCGACTTGGAAGGAAATAGAGAGTGTCAAGAAGATACTAAACGGTGGAGGAGGACTATCA
GTTGAACTCACCAAAGAAGCTATTAAATTATTTCCAAGAGCCAAGCTTCTCTCGGCTTAT
GGAATGACCGAGGCATGCTCTTCGCTAACCTTCATGACCCTATACGATCGAACACTTGGA
ACAAGTATGGAACAAACAAAACCAATTTCAGTTCATGAACCCCGAGGCATCTGTGTTGGA
AAGCCTGCTCCTCACGTAGAATTGAAAATCTGTTTCGATGACTCTTCTAGCGTCGGGAGA
ATTTTAACAAGAGGCCAACATGTTATGCTTGGTTATTGGGAGCATACTCCCTTAAAAATG
GCGTCAAACTCCATAAACCAAAATTGGCTCGACACTGGCGACATTGGTTACATCGATGAC
CATGGTAATCTGTGGCTCGTCGGAAGAACAAAAGGTCGGATCAAAACTGGAGGAGAGAAT
GTTTACCCCGAAGAGGTAGAGACAGTTCTCTCCCAACACCCCGGAGTTGTCGGTGTTGTT
ACCGTTGGAATTCCCGATGCTCGCCTGACGGAGATGGTTGTCGCTTGTATTCAAATAAGA
AGAGATTGGCAGTGGTCAAGTAGAAGTTCTGAGCACTTAATTGCAAAGCAAAAGCAGATC
TTGTCCCAGGCGATTCTCCAACGGTTTTGTAAAGACAAGAATTTAGCTCGGTTTAAGGTA
CCAAAGAAATTTATATTATGGAATAAGCCATTTCCACTCACAACTAGTGGCAAAATAATA
AGAGAACGAGTTCAACAAGAAGTTGCGTCTCAATTACAATCTTTACATAGCAACTTGTGA
>FCD_00021170	+	
ATGGCGAATTTCGAAATTGTAAATGCTGGGGTCGAATCGTCTTGTGACGATTTAATGCAG
ACTGGCGAGGGTGTTAAGGAAAGTGAGAACTTGGGTGTTAACCTTCTCGCGGACTTGGAT
TCTTATTTGCAAGATGTCAATGACCGGTTGACCATATCGAGGATGGTAAGTGACTCGGTT
ATTAAGGGCATGGTGACCGCCGTCACGCAAGAGGCAGCGGAGAAAATTGCACAGAAAGAA
CAAGAGGTGGTGGGGTTGAAGGAAATCTTGCATGTCTACCGTTCTGGCGGGGATGAAAAA
GAGAGCCTTCGGTCTTCAGCGATGCAGCACAAGTCAAAAGGTACTAAACACGGGACTCGT
TGTAGCTTTTTAGAGGCTGTTATTGAGCACGATAGGATGGATGAAACTTTGGGATGTCTT
AGAAGTGTTTGTGGAGAACAGTTTGCGAGAGTTAAGAAAGAAATTAACTGGATACAAGGC
TGTTGTTCCATGAAAAAGATAAGTTCAAGTTCGGAGTTGTTGGGATTGGGTGGTATACTG
CATGAACAGTCATCTGAAAGATGGAGTGATGCGGATAAGATGCTTGATAGTCTGAGAGCC
ACGCTAGAAACGGAGTTTCAAGCAGAGATTGAAGCACTGGTGATGGGAAATTGCATCCGT
AGTCTTGAACAGGAGTATGAAGGGAAACTGTGGGATCGGATCAGTGATGACAAGAGTACA
AAGTGGTCTGGAAGGATGAAGGAGATTTCAAGTCTGCGTGAGGAGCTAGAGGCAATTTCT
AAATCACTTTGTGTTCCTGAAGGTGGACAGCTAGTTTCTCATGGGTCGTTGGATGGTGAA
GGGTTGGCTAATGGTAAAAAGAGTCATTTCCACCACAAGGTTTTGGGGAATCATGTAACG
GCACCGGCCTCACTATGGGAAGCAAATGGAAAACACGAGGAGTCGGAAACTAATAAGCCA
GAGAATCTGGATCCGAACTCGCAGAAGCTCAAGCACTTGACAAAAGATGAAGCGATAGCC
TACTATAATAACGAGCTGACTAAGATGAGGAGAAGTCATGAATCTAAAGTGCAGGAGATG
ACCGAAGAATATTTCAGGCTTAAGAGGGAGTATTTAACAGAAAAGGGTTCTTCTTTGCTA
TTGAAGAAGGATAAGGAGTTCGATACATTGAAGAAAAAAATCCCTGACATCGTTTCGAAA
TTGGACGACATTCTTGTGGAAAATGAAAAATTACCCGCAGTTTCCAACAATGCAGGGAGT
CTTAACAGTTTGAAAGACAGACTGGAAGCCCTCCTTGCAGAGAACCGCCAGCTCAGAGAT
TTCCTCACGGATAAGAAGAAGGAAGTTAAGTGCCTTGAAGCACAAGTTTATGATGCTACA
GATAAAATGTCAAAGCACTCTTTGTCTGAGCCAAAGTTGTTAAACATTATTGAATATCTT
AGATCTGATATGGAAGATCTTAGTATTCAAGCTTCAATTGGTGCAGATGTATTTACTTGT
CTTCTCGGGGAAATGATGGGTGAAATTAAATGCATTGTGGAAGGGTCATACTTGGAATGG
AATATTATGCAAGAGTTTTATGAAAGTAGAATCAAAGAAGCTTCTCTTAATGCTCAACGT
ACAAGCCAACATGAAGTTGAAGATTCGGATATGTTGTCCATTATCATGCAGGGGCTTTGT
GAAACTCTATATAGAGAATCCTGGAGAGAGGCCAAGGATAAGATGAATATGCTAAACATG
AAATACATTGATGAGAATGAAGTTCGAATATCCCTAGAGAAGGTTTTGTCAGAAAAAGAA
AGAGAATTAGAAATAGAGGTAGCCGATAAAGAAAGATTAAAGCAAGAAAAACTCTTCCTT
GTAGAAGAAAAGGAGAGATTGGCAGAGGAAGTAGCCGCTGCATTGAATATAGAAAGGGGG
CAGTTTCAATTAGCTGCTGAAGAACTTGAATATTTAAGGCTTCAAACATATAAGCAGCAG
AACATCATTTCACGGAGCAGTGAAGATTTGGCAGAGGCACTCAGAGAAATCAAACTGTAC
GAAAAGGACATTAGCGAGCTAAATAAAAAACTTGAAGTAGTGGGAAAAGAGTTGAGGGAA
GCTGATGTAGAGAGGAGGACTCTTCTTGCTGTTAAAAAGGAGAAGCAGAATGCAATATCA
GTGCACGAAGCAAATGAAAGGGAGGTCAGGAAGCAAATGGTGTCAATTTTTAATGTCGTT
AATGGATTATCAAAAAATGCTGCTGATTTGGAGCGTAGAGTAACAGAAGACATTTCAAAG
AATTGTTTGAGGTTGAATAAATTGAGTTCTCAATCATGTTTGCTTATCCAAAAAGCAAAT
ATACTTAAGAGAACAGGTTTGCTGTACAAGCAGAGGCTTGAAAGGAGATGCGCCGACCTT
CAAAAGGCTGAAGCTGAGGTTGATCTTCTGGGGGATAAAGTGGAGACTCTTTTGAGCCTA
CTTGAGAAGATATACATTGCCCTTGATCATTACTCACCAGTGTTGCAACATTATCCTGGA
ATTGTTGAGACCCTGAAGCTGGTGAAAAGAGAATTAACTGTAGAGTCTACTAGACCAGTT
TGA
>FCD_00021133	+	
ATGCTTTCTCAAAGATGTTTTTATGGTGGTCCAGCTTTGCCACCGATAGGTAGGATTGCT
TGTGCGGTGAGCTTGGCTTTGACTCGATCAAATCTTGTCGCACCTGGCATTATTGCCTTC
ATAATTGGAGAGTTTGCTTGGATGCAACGAACATGGGCAGAAGCAGAACAAATTCCTTCT
AGGGCGATTTATCTAGCGGTTTTGTTCTCGCCCTGCATTGCTATGGCACCTTTCGTCGAG
TCCCTTGGTATTCAGTACAGGAAAATATGGCTTTCTCTTGTACATCATACATTGGAAAAG
GCAGGCCCTGCGTTCATTAAATGGGGTCAGTGGGCTGCAACAAGACCGGATCTCTTCCCT
AGAGATTTGTGCACTGAGCTTGCTAAGCTTCATATGAAGGCACCTGCTCATAGTTTCTCG
TTTTCCAAGAAAAGTATTGAAAGCGCATTTGGTCGCAAGCTACCTGAAATTTTCGAAACC
TTTGAAGAGGAGCCTGTAGCATCAGGAAGTGTTGCACAAGTTCATCAAGCGACATTGAAA
TACAGGTATCCGGGTAAAGAGATCAAACCCGTCGTAGTTGCTGTAAAGGTTCGTCACCCG
GGTGTTGGTGAAGTGATTAGACGGGACTTTGCAATAATTAATTGTGTGGCCAAAATCTCA
AGGTTTATCCCTGCTTTGAATTGGTTGAGATTGGATGAAAGCATACAACAATTCGCTGTT
TTCATGATGTCTCAAGTTGATCTATCAAGGGAAGCTGCCCATTTAAGTCGTTTTATATAT
AACTTCCGTACATGGAAGGATGTTTCATTCCCGAAGCCTTTGTATCCCCTGGTTCATCCA
TCTGTTTTAGTGGAAACTTACGAACAAGGTGAAAGTGTTATGCACTATGTTGATGAGCTT
GAAGGACATGAGCAGATTAAAACTGCCCTTGCTCATATTGGAAGCCATGCACTTTTAAAG
ATGCTCTTGATAATTTCGTTCACCGCCGACATGCATCCTGGAAATATTCTTGTCCGAGTA
ACAAATGGAAAATCATCACCTGAGAGGCTCTTTAAATCCAGACCTCATGTCATTTTCCTT
GACGTAGGCATGACCGCTGAACTTTCAAAGAGAGATCGAGCGAATTTACTAGAATTCTTT
AAGGCTGTTGCTCTTCAAGATGGTCGAACTGCAGCGGAGTGCACACTTAGATTGTCTAAA
AGGCAGAATTGCCCAAATCCAAAGGCTTTCGTTGTGGGGTGGCAGCAGAAACTTGATCCA
GAATATGACGTGATGCACACTTTGAGAACATTGCTATTTAAGGTCGATTGGGCAGAATCT
TTCTCTTACACCATTAAAGGACTCATGGCGCCATAA
>FCD_00021177	-	
ATGGCTGCTCACTCCACTCTGTCTCAGCTTCCCGTTACTGTTCCTGTCGGAAGTGATTGC
TCCCTCAGAAGATCCGTGTTCAAGACTAATAATGTAAACTTCTCTGACAAATTATGGGCG
GTGCCTACCTTCTCTTTTAACTTAAAGACAAAGAATGGACGGTCAAGAGATCGTCAAATA
TTATGCATGTCAGTGCAACAAGCATCCACACCTAAGGTTTCTGTCTCGCCTATAGTGCTT
GAAGATGCCAAGGAGCCCCCGTTGAATATATACAAGCCCAAGGGACCTTATACAGCAACC
ATTGTTTCTGTTGAGAGGCTTGTGGGCCCAAACGCTCCTGGAGAGACTTGCCATATTGTG
ATTGATCATGGTGGCAACGTTCCTTACTGGGAAGGACAAAGTTATGGGGTAATTCCCCCG
GGTGAAAACCCAAAGAAACCTGGAAACCCACACAATGTTCGTCTTTATTCAATTGCATCC
ACCAGGTATGGGGATTTTTTCGATGGCAAGACGGCCAGCTTGTGTGTGCGCCGCGCTGTT
TATTATGACCCCGAGACAGGGAAAGAGGATCTTTCGAAGAGTGGTGTATGCAGCAACTAT
TTGTGCGACTCGAAGCCTGGAGATAAAGTTAAAATCACGGGACCCTCTGGCAAGATAATG
CTTCTGCCAGAAGATAACCCAAATGCCACTCACATAATGATTGCTACCGGCACTGGTGTC
GCTCCATATAGGGGCTATTTACGCCGCATGTTCATGGAGTCCGTTCCAACATTCAAGTTT
GGTGGTCTTGCTTGGCTATTCCTTGGGGTGGCTAACACCGACAGTCTCCTCTACGACGAT
GAATTCTCCAAGTATTTCAAGGACTACCCAGACAACTTCCGGTACGACCGAGCACTCAGC
AGAGAACAAAAGAACAAGAGCGGTGGCAAGATGTATGTCCAGGACAAGATTGAAGAGTAC
AGTGACGAAATCTTCAAACTCTTGGACGATGGAGCTCACATCTACTTCTGTGGGCTGAAG
GGAATGATGCCCGGAATCCAAGACACCCTCAAGAGGGTCGCCGACGAGAGAGGTGAGAAA
TGGGAAGAGAAACTCGCACAACTCAAGAAGAACAAGCAATGGCACGTCGAAGTGTATTGA
>FCD_00021210	-	
ATGGCTTGCGTGAAATTGGGGTCAAAAAGTGAAGCGTTCCAAAGGCAAGGACAGGCCTGG
TTCTGCACCAGTGGGCTTCCCAGCGATATTGTTGTTGAAGTTGGAGAGATGTCATTCCAT
CTTCATAAGTTCCCTTTGCTATCTAGGAGCGGGGTTATGGAAAAATTGATTGCAGAAGCA
TCCGAAGAAGCAAAAGAAGAATGTGTTGTAAAGCTCCCAGACATACCTGGCGGGGCCAAA
ACTTTCGAATTGGTAGCCAAGTTCTGTTATGGTGTGAAGCTTGAACTCACCGCATCAAAT
GTCGTATACCTGCGATGCGCTGCTGAGTGTCTTGAGATGACTGAGGAGTATGGGGAGGGT
AATTTAATAGCCCAGTCAGAAGCGTTCATCAATCAAGTAGTCCTTCGAAGCTGGAAAGAC
TCTCTCAAGGCACTTCAAACCTGCGACGACATTCTCCCTCATGCTGAAGAACTCAATATT
ACGAAAAGGTGCATCGAGTCACTGGCCATTAAAGCATCTACTGACCCAAACCTATTTGGG
TGGCCTATGAGGGAACATGGGGGGCCCATGCAGAGCCCTGGCGGGAGTCTCTTGTGGAAT
GGCATCAGTACTGGGGCTAGACCGAAGAATACGAGTTTAGATTGGTGGTATGAGGATGCA
TCAACCTTAAGCTTTCCTCTGTATAGGAGGTTGATTTCTGTCATGGAAACTCGGGGCATC
AAACAGGAAATAATTGCGGGATCCATCACATTTTATGCGAAGAAGTACCTTCCCGGTCTC
AATCGCCGTCAGGGAAGCAGCGAGTCTAGCAGTCGTCTTGGGGCCATGTCTTTGGGAACA
CCACCATCAGAGGAAGAACAGAAGGCCTTACTTGAAGAATTCGATAGGTTACTTCCCGTG
CAGAAGGGTCTAGTCCCAACCAAGTTCCTGTTTGGTCTACTCCGAACTGCGATGATTCTT
CGAGCAAATCCCTCTTGTATATCAAATCTGGAGAAAAGAATCGGCATGCAGTTTGATCAA
GCTACTCTAGAAGATCTCTTAATGCCCAATTTCTCAAATACCATGGAAACACTTTACAAT
GTTGACTGCGTGCAACGGATTTTGGGGCATTTCCTTGCCATGGATCAGGTTACAGGCGGG
GCTTCGCCATGTTCAATTGACGATGGCCAGCTGATTGGGTCGCCTTCGCTGACACCAATC
ACAATGGTTGCCAAGCTCATTGATGGTTACCTTGCAGAGGTTGCCCCTGATGTTAATCTG
AAACCTTTAAAATTCCAGGAGCTTGCTGCCGCTGTTCCTGAGTATGCTAGACCTTTGGAC
GATGGTCTTTATCGTTCTATAGACATATTTCTGAAGTCGCACCCATGGTTGTCGGAGTCG
GACAGAGAACAACTCTGCAGGTTGATGGACTGTCAAAAGCTCTCTGTAGAAGCATGCACC
CATGCCGCACAGAACGAGAGGCTACCCCTCAGAATTGTAGTCCAAGTCCTTTTCTTTGAG
CAGCTCCAACTTAGGACTTCCATTGCTGGCTGCTTTCTGGTTTCGGACAATCTCGATGGA
TCAAGACAGTTGAGAAGCGGGTTTGCCGGATCCAACGAGGGAGGCTGGGCCTCAGCCGTG
AGGGAGAATCAGGTTTTGAAGGTCGGGATGGATAACATGCGAATGCGGGTATCTGAGCTC
GAGAAGGAGTGCTCAAACATGAGGCAAGAGATCGAGAAGTTGGGCCGGGTGAAGGGTGGC
GGTTCTTCTAGTGCGTGGGGCAGCGTGTCTAAGAAGTTCGGGTTCAAGTTAAAGTCTCAG
ATGTGCAGTGCTCAAGAGGGGTCTGTTAGTAACCAGAATCAAGGGAGTGGGAAGTTGAAA
AGTTGA
>FCD_00021132	+	
ATGGGAATTGATCCTGTGACTCACACCCCGCGTCTTGATCTTCTCGAACTCTCGTCGCTT
CTCAGCTCGACTCTTTACAACCCTCAATCTTCTCAAAATCAGCTTCATTTGCAAAATCTT
CTCGGAAATATGGGACCTCTTATGAATCAAAACCTCCTCAATTTGGCCACAACACTCTTA
TCTTACCAACCGAAAAGTACGAGTACGAATAGTACTAGTACCGGTTTTGTTTCGCAAAAT
GTTCAAGAAATTAGCCCTCCAAATCATGTCCCTGAAAGCCAATTCCAATCTTTCCAAACA
TCAAGCACTTCCAATACTAGTACTGTCCCGTATAGTATGAGCGAGACGCAGTTCATTCAA
GCGAAAATGGATCCGTTTTCTCAAAGCCTTACTCATGGTACTAGTTGCCCTAATAATTTT
GGAAGCAATATGTGGCAAAACAGTGTTGAAGATGAAGCTCTATTCACTCCCTGCTCGGAG
GGCTTTGTTGCCAATATGGCAAGTACAAATGGCTATCCGGATTGTGTAACTCAATCGTCG
TCGATCTTGAATTCTACGTCGGAAAACCAGGCTTTTGCTTCATGTAATTTTCAGAATAGC
ATGACGAATGTGAGCTTCACTTCACTTCTATCGACACCTTCATGTAGCCCGAATACGTTG
AATTCGTCATTGAAAACTTACGTAAATAGCAACAGTAGTCCTGAAGATAATCAGAGGGAT
AGTTTCTGCAGCAACATGTTTATGTATGATATAGCAAATTATGGCTTGAACGGCAATGAA
TTTCTGTAA
>FCD_00021176	-	
ATGAGTGAAGCCTCTTCATATCCTCCGATCGAGCCCAACACATTTGACCTCATCATCATT
GGCACAGGCCTTCCTGAATCCTTGATTGCTGCCGCTGCCTCTGCTGCCGGGAAAACTGTC
GTCCACCTTGACCCCAACCCCTTTTACGGAAGCCACTTTGCTTCTCTATCCATATCCGAG
CTAACCTCTTTCCTTAATTCCCATTCTACTGCATCCTCAACCACCACTGATAGCAATGCC
ATGGAATACGCCACACTAGATCTCACTCACCGTCCTCTATACCCCGACGTTGAGATTTCC
TCCTATGCCCCCGAGACCTTAACGGAACACTCCAGAAGTTTCAGCATCGACCTTGGCGGG
CCTAGGGTGTTCTTCTGCGCAGACAAAGCCATCGATCTAATAGTGAAATCGGGTGCAGGC
CAGTATTTAGAGTTTAAGAGCATTGATGCGAGTTTTGTGTGTGACGAGAATGGGAAACTA
TGGAATGTTCCTGACTCTCGGGCAGCGATATTTAAGGACAAAACCCTTGGTCTTACAGAG
AAGAACCAGCTGATGAGGTTCTTCAAGCTCGTTCAACAGCACTTGGAGGCTTCTTCTGAT
CAAGATAACAGTAATGAAGGTAGTCAGAATTCAAGGATTTCAGAGGAGGATTTGGAGAGC
CCTTTCGTTGAATTCTTGAAGAAAATGCGATTACCGCCCAAGATTAAATCGATTATTCTG
TATGCTATAGCTATGGCGGATTATGATCAAAACGACTTGAAGATTTGCAAAGATGTCCTT
AAAACAAAAGATGGGATAGATCGTTTGGCTCTCTACAACAAATCAGTTGGCAGGTTTCCG
AATGCGTCTGGGGCTTTGATTTATCCTATTTACGGGCATGGGGAATTATGTCAGGCCTTT
TGCCGTCGTGCTGCCGTCAAAGGTTGCATTCACGTTTTGAGAATGCCTGTGATTTCTTTG
CTTATGGACAAGGAAAGCAAGAGATATATTGGTGTAAGATTAGCTTCAGGTCAGGATTTA
TTCAGCGATCAGCTTGTTCTGGATCCAACCTTCATGGTCCCATCTCCACTAAGTCATCTC
AGAGGAAGTCTGGGAAATGTTAGAGGGAAGGTGGCTAGGGGGATATGTATCATCACAAGT
TCCTTGAAACCGGACATATCTAATTTTCTCATTGTATACCCTCCTCGTTCTTTATATCCT
GAGCAGAATACGTCAATTCGAGCTCTGCAGATTGGGGGTGGTTTGGCAATTTGTCCTTCG
GCCATGTTCGTATTGTACTTTGCGGCATTATGCGATGATGCAAAACAAGGAAAAAACTTA
CTACGTGCAGCTATGAATGCTCTTCTCAAGATTCCAGAGTCTGAAAATGCAGAAGTGAAA
CCTACTCTACTTTGGAGTGCCATGTATATTCAGGAGCTGACTATGTGTGAACCTGGACAT
CTCAGCTCCACTCCCATGCCGGATGGAAATCTTAACTACAACGATTTATTAGATGCGACT
ATGAAGAGTTTCCACAAGATGTATCCAGACGGAGAATTCTTTCCCGAGACCACCACTTCC
GAGGATGTAGAGGATGAAGGTGAGCTTAGCCTAGAGAGCTAA
>FCD_00021175	-	
ATGGATGATGTAAAGGCAAGCAAAAAATGGGGTAATAGGCGTCTGTTGTCCAGCCAGTTA
CCTCTAAGTTTTGTCCAGCCAGCTACCTCTAATTGCCCTGTGGGGGTCCCCAACACTTGG
GAATTTTTTCTACGGATTTTCGCCGTGGAGGTGCACGGGCAATACCATGTGGGTGGGCTA
GCGAAGCCTCTGCCCCATTTCAGTATAAAGGCTTTTCAAAGGTCGTCGGAACCGTGGGTC
GCACAGATCCTCGGAGGAGGTGAGGATTGCTCGATCGCCACGGTAGGCTCGATGGCGGGG
AACAAACTTGCGAGGCAGCCTAGGTTGCAATTCATGATGAAGGGCGTCCAGATCCGGCAT
GGTGAGCCAGCGGCTAGACGATCGCCACAGTGGGCGCGACGGCGAGGAGATCCGGCACTG
GGCTTGCGGCTAGACAATTCATTGGATTTGGTCAGTGGATCTGGACGCCCAATGGGAATG
ATGTATTTTGTTGGTTGGTGGTCGTTGCGGAGGGGGGGTCGCGTGGTGGTTCGCCGTCAC
CGGGAGTGCTGGGTAGCCTTCGGGAGTGCGAGGTTTTCCAGTGAGATCGTGATCCGTTGG
TTTTCCGGATCCGTCGGCCTCGACGATGCGACCGAGGAGGATGGGTTGCCGGTGGCAGTC
GCGACCGTCGCACCTGGAATCAGCGGCAGTATTTAA
>FCD_00021174	-	
ATGGGTGACCGTCAATCTGAGCCTGGAAGGCCTTCTTCAGGTAAAAGAAGATTGAAAGAT
TTATTGCTTCAGAAAGATAATCGCTTGTGTGCTGATTGTGGTGCACCAGATCCTAAATGG
GCGTCAGCTAATATTGGAGTTTTTCTATGCTTAAAATGTTGTGGCGTGCATAGAAGCCTT
GGCACGCATATTTCGAAGGTTTTGTCCGTGACGTTGGATGAATGGTCCGACGATGAAATT
GATTCAATGATTGAAGTTGGTGGAAATTCTTCTGCAAACTCAATTTATGAGGCTTTCATC
CCCGAAGGATTCAGGAAGCCTGGACCAGATGCGAGTCACGAGGAGCGTTCAAAATTTATC
CGGTCTAAGTATGAGCTTCAAGAATTTTTGAAACCTAGCCTGCGGATTACATCAATTCCT
TCCTCAAAGAGCTCTCTCCAATCAAGTTTTTCCACAAAAATTATAGATAGCTTCCGAAGT
ACAAATTCTCAGAATATGGAAGGCATGGTAGAGTTCATTGGATTATTGAAGGTAAAAGTG
GTCAAAGGAGTGAATTTAGCCATCAGAGATATGCTCTCAAGTGATCCTTATGTTGTCTTG
ACTCTAGGTCAACAGACTGTCCAGACAACTATAGTGAAGAGCAACTTGAACCCAGTTTGG
AATGAGGAACTCATGCTGTCCGTTCCTCAGCGATTCGGACCCCTAAAACTGAAGGTATTT
GATCACGACACCTTTTCTGCTGACGATATAATGGGAGAGGCGGAGATTGATCTTCAACCC
TTGATAACATCTGCAATGGCATTCGGAGACGCAGGAATGTTGGGGAACATGCAGATCGGG
AAGTGGTTGAAGTCACATGACAACGCCCTCAAAGAAGACAGCACCGTTAACATCATCGAT
GGGAAGGTAAAGCAGGAGGTGTCCCTCAAGCTTCAGAACGTGGAATCTGGAGAAATGGTG
ATAGAATTAGAGTGGATGCCTCTTGACCAATAG
>FCD_00021137	+	
ATGTCGGTTCGCACTCGTGCTGGACCTCCGAATCGAACGGCCGCGAGAGCACAGCGGGGA
ATGCCATCGCCCTCTGAATCGCCGAATCTCACGGACCTCCGATTCGCCCTCCGCCGTGGG
TCGCGACGTAGGTGGCCTCCCAGGTCCATTCTCCAAATGTTGAGCCCACCGATTGGGTGA
>FCD_00021214	-	
ATGGGTTTTAAGCCACTAAGTTGGTACTGTAGCCCAGAAGCTTATGGGGTTTGGGGACAA
ATAGGGACAATCTTTTGGTTCCTACACCCTTGTGCCATTGACACTTTGGTGTCTCCATTT
CTCATTTGGTTCTTCTCGGCCGGCTTATACCGGGTTAGGCTGATCAAGAAACATCACAAA
AGCGCCGCGGTTTCGGTTGAGGTCGAATTATTACAATTATTGGTTGGCTCTCTTGCTGGT
CTTAGCACTGCTGATCCTTTACTTAGATTGGTCATGGATATTTCAATCTTTAACCTAAAT
GGCCAGAACGGTTTTGCTCCATTTGAGATAATTTCTTTGTTCATCGAGTTTCTCGCTTGG
GGCGCCATGCTGATGATGATAGGATTGGAAACAAAAGTTTACATAAGGGAATTCCGGTGG
TACGTGAGGTTCGGAGTTGTTTACGTGTTGGTAGCAGATGCTGTGGTCCTCAATCTCATC
CTCTCAGTAAAGGATTACTACAGCGGATACGCGTTGTATCTGTATGCCGGTGCAGTATTT
TTCCAGGTCCTATTTGGAATTCTTCTCACCATATATCTTCCTAATTTGGATCCTTATCCG
GGTTACGTTGTACTTCAACCCGAGTCTCTTGAGAATGTTGAATATGAAGCACTTCCTAGT
GGAGACCAAATTTGTCCTGAGAGACATGTCAATATATTCTCAAGTTCCAGAGATGTTGGA
ATGAAGAATCTCAAAGGTCCAAGCCATGGCTTTTAA
>FCD_00021136	+	
ATGACGAGTGGGCGAGGAGGGGGGAGAACTCCGACGAGCAGGGGGAGAACTCTGGCCACC
AGATACCACCGATCCCGGCGAAAGAAGCGAGATGAACAACCATTATCGGCGACAACGCCG
GCGAGACATGGGGGTTTCCGATATCGTCTAGAGGACCTCCGAGCTTGCGACCTCGCGCTA
GAACCCGTTGATGGAGATCCGCTCATCCCACCACCACCTTGCCCCGATCTAAGGGTGTAT
TGCTTGCCGGTTGAGGATTGGAGGGCTAATTCGCCGGCGAGGGTTGCGAGTGTCACTACT
TGGTCTGGCGGAGAAAATGACGAGGCGGCGGCGGCAGGGGTGTTGGCGGTGCCGGGGGGA
GAGAGGAGGGGGGAGGCGTCTGAGTTGAGGGAAGACGAGCCATCGGAGAAGAAAAAGGCA
AACCGGCACCCCGCCCCTACCGGCTTCCACCGACCACCCCCACCACCACCTTGCCCTCCC
AAACTCGCCGACAAAGCTGCGATGAAGGCCGCAAGGGATTCCAACGTAGGCGCGAGGGAA
TCAGACGGATCTGTGTTTTGTGTGACCCACGTTGAGCGGAGATCAGGATTCAATGGTTTT
CTGCTTCGGTGCTCCAGCGACAGCCGTGGGAGGCATCACGAAGACGTTTACGCCGGTGAG
GTCGTGGGTGACTCGCGGTGGGTGGCTAGCGACGGCACCGATGGTTTTGATCATCGTGGT
CGACGTGAGTTTCTGAACTGCCCAAATTGCAGAGGTGGGTTGCCGGGCTGA
>FCD_00021213	-	
ATGGTGGTGATGATTCTTTTAAGTTTCTATTTACTAACCGAAGTTCTTCGTGTTTCGCGT
AGCACATGGTTAAGTTTTTGGACACAGCAAAGCAGTTCGGAAAGTTATAAACCTACATTC
TACATTGTCGTGTATGCACTTCTTTCATCCGGCCAGGTGACTGCGACACTGGCCAACTCT
TTTTGGTTAATCACAGCTAGTCTTCGTGCAGCCAAAAAATTGCATGATACAACTTTGCAT
TCTATACTAAGAGCTCCAATGGTTTTCTTTCACACTAATCCAACCGGGCGGATAATCAAT
AGGTTTGCGAAAGATCTCGGAGATATAGATCGAAATGTTGCAAATTTGATGAATATGTTT
CTGAACCAGATGTGGCAGCTTCTTTCAACTTTTGTGCTCATAGGAATTGTGAGCACAATA
TCTCTCTGGGCCATTATGCCTCTTATGATCTTGTTCTACATAGCGTATCTGTACTATCAG
AGCACGGCCCGTGAAGTGAAGCGCTTGGATTCCACCACAAGATCTCCGGTTTATGCACAA
TTTGGAGAAGCACTAAATGGCTTGTCAAGCATTCGTGCATACAAGGCTTATGATCGGATG
GCTTCCATAAATGGGAAGTCCATGGACGATAACATAAGATTCACCCTTGCGAACCTCAGC
TCGAACCGCTGGCTCTCGATAAGATTGGAAACGTTAGGAGGTATTATGATTTGGTTGACC
GCAAGCTTTGCTGTTTTGCAAAATGGAAGATCAGACAATCAAGTGGAATTCGCATCCACA
ATGGGTCTACTTCTCAGTTATACTCTAAACATCACTAATTTGTTGAGTGGTGTACTTAGG
CAAGCAAGTAGGGCTGAAAATAGTTTAAACTCCGTTGAGCGTGTTGGCACATACATCGAT
TTGGTTTCTGAAGCTCCGGAAATAATTGAGAGCAACCGTCCGCCACCAGGATGGCCTTCG
TCTGGAACTATTAAATTCGAGGCTGTTGTCCTGCGCTATAGGCCCAGACTTCCTCCGGTT
CTACATGGATTGTCCTTCGAAATCTCTCCAAGTGAAAAGGTCGGAATAGTGGGACGAACT
GGTGCAGGGAAATCTAGCATGCTTAACGCATTGTTTCGAATAGTTGAAATGGACAAAGGA
CGTATCTTGATTGATGACTGTGATATTTCCAAGATTGGACTAACAGATTTGCGAAAAGTC
ATCAGTATCATACCGCAATCACCTGTCCTTTTCTCAGGAACTGTGCGATTTAATCTCGAT
TCTTTTCACGAGCATAATGATCCTAATCTTTGGGAGGCATTAGAGAGAGCACATCTTAAG
GATGTTATTAGAAGAAACCCTCTTGGTCTGGATGCAGAGGTTCTTGAGGGAGGAGAGAAT
TTCAGTGTCGGACAAAGGCAACTAATAAGTCTTGGGAGAGCATTGCTACGGAGATCAAAG
ATACTTGTTCTTGATGAAGCAACATCGGCCGTTGATGTTGCAACTGACGCTCTTATCCAG
AAAACTATTCGCGATGAATTCAAATCATGCACTATGCTAATCATTGCTCATAGATTGAAC
ACCATCATTGACAGTGATCGGATTCTAGTTCTTGATGCTGGTCAGGTTCTAGAATATGAT
TCCCCAGAAGAACTTTTGAATAAAGAAAGTGCATTTTCTGGAATGGTTCAAAGTACAGGG
CCTGCAAATGCCGAGTACTTGCGCGGGTTGGTGCTCGGAGATAAACAGAACAAGACAGAT
AGGGAAGAGGCGATGCAGCTGGCTAGCCAGAGGAGACGGCTATCATCATCCCGCTGGAGC
ACTGCTGCTCAGTATGCGCTAGCTGTTTCCCTTGCTGCATCACGAAATGAACTTCAACCG
TCGACTATTGACAACAAGAACAATATCCTGATGAAAGCAAACGACGCCGTCATAACGTTA
CAGGGAGTTCTAGAGGGGAAGCATGACCGGGATATAGATGAAACGCTAAGTCTTTTCCAA
GTTCCGAGAGATAGGTGGTGGTCAGCTCTCTACAGAATAGTTGAAGGTCTTGCTATGATG
AGCAGGCTGTCTCGGAATAGGCTTCCGCAATTAGAAGATGACTTTGACGACACAAGCATA
GACTGGGACCAACAGGAAATTTAG
>FCD_00021135	-	
ATGGCGGAGATTGTAGTAGGCCCGGTCATTGACAAGCTGGTAGACTTACTATTGGACAAG
GCAAACTTGTTCAAGGGAGTCCACAAAGAAGTCGAGAGTCTAACGGATGAACTGGAAAGC
ATCAAGTGTTTCTTGAAAGATGCAGAATCAAGGTCGGGGAAAGGAGACGTCAAAGACGGC
GTGAAAATTTGGGTGAAACAAGTAAGGGACGAAGCTAATCACATCGAAAACGCGATTGAT
GAATACCTTCGCCACGTTGCACCGCGTTGTCATGAGAGTGGTTTCCTTCAGAAGATCCGT
CGCTCGGTCAAGCAGCTAAGAGCACGTCGTCGCATTGCTTCTGAGGTTGGAGACATTAAG
ATGTCACTACGCGAGATCAAGGAGAGAAGTGAAAGATATGATTTCCGATTTTCCTCGGAA
GATGGACCCAGTAGCACAAGCACTACAGCTGCAGAACATTACGACCCTCGGTTGGATTCC
ATTTTCATTGAAGAAGATGATGTTGTGGGCATTGATTCAAAACGAGATGATTTGATAAGC
ATGTTGGTTGATGGAGCATCCACTCGTACAGTGATTTCATTAGTAGGTACAGGTGGAGTT
GGAAAGACTACTCTTGCAAGCAAAGTCTACGAGAATGAAGTTGTCAAAAAACACTTTAAT
CGCCGCTGTTGGATCACCGTGTCCCAGTCATATAACCTGAAGAAGCTACTTAAAAATATG
GCCACGCAGCTTTTCATTGATGGAGGCGGCCCCGGTAACAAAACAGATGAGATTGAAGGC
TTAATCAAATCATTAAGAGAATATTTGAATACACAGAGGTAG
>FCD_00021179	+	
ATGAACAAGCTGTTGATGGAAGAGAATGATCGCTTGCAGAAGCAGGTTTCTCATTTGGTT
TATGAGAATGGATTTATGCGACAACAACTGCATACTGCTTCTGGAACGACCACAGACAAT
AGTTGTGAGTCTGTGGTCATGAGCGGTCAAAACCAACAACAGCAAAACCCAACACCTCAG
CATCCCCAAAGGGATGCCAACAACCCAGCTGGTCTCCTAGCAATAGCAGAGGAAACCCTG
GCAGAGTTCCTGTCCAAGGCTACCGGAACTGCTGTCGACTGGGTCCAGATGATTGGGATG
AAGCCTGGTCCGGATTCTATTGGTATCGTTGCTGTTTCCCGCAACTGTAGTGGGGTAGCA
GCACGAGCTTGCGGTCTTGTGAGCCTAGAGCCCACAAAGGTCGCCGAGATTCTCAAAGAT
CGTCTATCATGGTTTCGCGATTGCCGTTGCGTTGATGTGTTGAGTGTGATCCCTACAGGA
AATGGTGGGACGATTGAGCTCATATACATGCAGACATACGCACCTACAACTTTAGCAGCA
GCACGTGACTTTTGGACGCTGAGATACACTACTAGTTTGGAAGACAACAGTCTTGTGATA
TGTGAGAGGTCCTTGACTTCTTCTACTGGTGGCCCAACGGGCCCTCCATCTTCTTGTTTT
GTAAGAGCGGAAATGCTTCCTAGTGGATACCTGATCCGACCTTGTGAGGGTGGTGGCTCC
ATTATTAACATTGTTGATCATGTCGATTTAGATGCTTGGAGCGTTCCCGAAGTTCTCAGG
CCACTTTATGAATCATCCAAAATCCTTGCTCAGAAAATAACAATTGCTGCCTTGCGACAT
ATACGACAAATTGCTCAAGAAACTAGTGGAGAAATTCAGTACGGTGGAGGTCGCCAACCT
GCTGTCTTGAGGACTTTTAGTCAGAGACTCTGTAGGGGTTTCAACGATGCTGTTAATGGG
TTTACGGATGACGGATGGTCACTTTTGGGTAGTGATGGTGCGGAGGATGTAACCATTGTC
ATAAACTCGTCTTCCAACAAATTCTTTGGTTCACAATACAATGCATCAATGTTTCCGTCT
TTTGGAGGAGTGCTGTGTGCCAAGGCATCAATGCTGCTTCAGAATGTTCCCCCTGCTTTG
CTTGTTCGTTTTCTGAGGGAGCACCGATCGGAATGGGCTGACTACGGGGTTGATGCCTAC
TCTGCTTCATGTCTTAAAGCTAGTCCTTATGCAATTCCTTGCGCAAGGCCTGGCGGCTTT
CCCAGTAGCCAGGTCATCTTGCCTCTTGCACACACCGTGGAGCACGAGGAGTTTCTAGAA
GTGGTTCGATTGGAGGGCCATGCTTTCTCACCCGAAGAAGTTGCTTTGGCACGGGATATG
TACTTGTTACAGTTGTGCAGCGGTGTTGATGAAAATGCAGTTGGTGCCTGTGCTCAGCTC
GTTTTTGCGCCGATTGATGAATCCTTTGCTGATGAAGCCCCATTGTTACCATCTGGTTTC
CGTGTCATACCATTGGACCCCAAAACAGATACACCTGCTGCTACTCGCACACTCGACTTG
GCCTCTACTCTTGAAGTTGGATCCGGAGGTGCCCGTTCTGCAGGTGAAGCTGATACGAAT
AGTTACAATCTTAGGTCAGTCCTGACTATTGCCTTCCAATTCACTTTCGAGAACCACACA
CGGGACAATGTGGCTGCCATGGCCCGCCAGTATGTGCGTAGTGTTGTTGGGTCTGTTCAG
AGGGTTGCTATGGCTATTGCTCCATCCCGGCTCGGCTCACAGTTGGGGCCAAAACCCCTT
CCTCAATCTCCTGAAGCTCTTACTTTGGCACAGTGGATATGTCGAAGCTACAGGATACAC
ACCGGAGGAGAGATTTTTCAAGTTGAATCCCAGTCTGGAGACGCTGTTTTAAAGCGACTT
TGGCACCATTCGGATGCAATTATGTGCTGCACAGTGAAAACAAATGCATCTCCTGTCTTC
ACATTTTCGAACCAGGCTGGACTCGACATGCTCGAAACGACTCTGGTGGCTCTTCAAGAC
ATCATGCTCGACAAGATTCTGGACGAAGCTGGTCGGAAGATTCTCTGCTCCGAGTTCTCC
AAAATCATGCAACAGGGTTTTGCCTATCTGCCCACCGGAATATGCATGTCGAGCATGGGC
AGGCCGGTGTCGTACGAGCAGGCCGTTGCATGGAAAGTTCTCAACGACGACGACTCCAAC
CATTGCCTGGCCTTCATGTTCATGAACTGGTCTTTTGTGTGA
>FCD_00021212	-	
TACGAGAGCAACGGATTCTATGACCAGACTACTCTTCCTGGCAACGTAGGGTTATGCGGG
AAACAGACAGTGTCCCGTAATGCTGCAGTTTTCACTTCAGCCGTAGAAGAAATGCTATCA
GATCTCCAAGTTGCCACGCCAAAGATTAACGGTTTCTTCGCAGCTGTGAAGAAGGAAGCG
ACGGCCAGTGGCGGCGGCGAAAACGTGACGGTGTATGGTGTGGCGCAATGCGCAGAGACT
GTGACCAAGAGTGGATGCGAGGCATGTTTAGAAGTGGCGTATGCCAACTTGCAGAGCTGC
CTTCCCGACACCGATGGTAGGGCGGTCGACGCCGGGTGTTTTCTGAGATACTCCAATGCT
TCCTTCTTTGCTCAGAATCAAACTACCAATCTCGCGCCCTTTTTAAGCAACGGAAGTTCC
AGCAAGAAAGCAATTATCGGAGGTGTAGTAGGAGGCGTAGGTGCTCTGTTATTGTTGCTG
TTAATTGGATTTTTTGTCTGGTTTAAACGATCAAGAAAACCCCAGGCTGGTGCCAGAGGT
GACATTTTGGGAGCGACGGAGTTGCAAGGCCCGGTGAATTATAGGTTCAAAGACTTGAAA
TCTGCAACAAACAATTTCAGTCAAGAAAATAAGCTTGGAGAAGGAGGTTTTGGTGATGTT
TACAAGGGTACTTTGAGGAATGGGAAATTAGTTGCTGTAAAAAAGCTAGCAATTGGACAG
TCTCAAAGAGGAAAGGCTGAGTTTGAGAGTGAAGTGAAGCTTATCAGTAATGTTCATCAC
CGAAATCTCGTCCGACTTCTTGGTTGTTCCAACAAAGGGCCCGAGCTTCTTCTCGTCTAC
GAATACATGGCAAACAGCAGTCTCGACAGATTCTTGTTTGGTGAAAGAAGAGGCTCACTG
AACTGGACACAAAGACATGATATAATCATGGGAACAGCTAAAGGACTTGCTTATCTACAC
GAGGAATTCCACATTTGTATAATACACAGAGATATCAAAACTAGTAACATTCTCTTAGAC
AACGATTTCCATCCCAAAATTGCTGATTTCGGGTTGGCAAGGCTTTTACCGGAAGATCAG
ACTCATCTCAGCACCAGATTTGCCGGAACTTTAGGCTACACGGCACCAGAATATTCAATC
CATGGGCAATTGTCGGAGAAGGCCGACGTCTATAGCTATGGCGTTGTGGTACTTGAAATT
ATAAGTGGCCAAAAGAGCAATGAAATTAGAGAGGATGATCCTGTTGGTGAATACCTCCTT
GAACGGGCATGGAAACTTCATGAAAGAAATAGCCACATTGAGTTGGTGGATGAGTCCTTG
GACCCAGAAGAGTATGAAGGCGAAACAATGAAGAAAATCATAGAGATTGCCCTTATGTGC
ATACAGTCATCGCCTGCTGCGAGGCCTACGATGTCTGAAGTGGTGGTTTTGCTCAAAAGC
AAGGACTCGCTCTCGCCGAGGCCACTCACTAGGCCTGTCTTTGTTGACGGCAATCTCTGG
CCGAAGGGAGACGCTTCAACTTCCACTGCCTCATCCGCATCCAACGCTACTGCCTCTATC
TCTCGGGTTTCAGGTCGCTAA
>FCD_00021134	-	
ATGGCAGAGATTGTAGTAGGCCCTGTCATTGACAAGCTGATAGACTTGCTAATCGAAGAA
GGAAAGTTGTTCAAGGGAGTCCACAAAGAAGTCAAGAGTCTAACGGATGAACTGGAAAGC
ATCAAGTGTTTCTTGAAAGATGCAGAATCAAGGTCGGGGAAAGGAGACGTCAAAGATGGC
GTGAAAATTTGGGTGAAACAAGTAAGGGACGAAGCTAATCACATAGAAGACGTTATTGAT
GAATACCTTCGCCACGTAGCACCACGCCGTCATGAGAGTGGATTCGTTGGTTTCCTTCAA
AAGATACATCGCTCGGTCAAACAGATAAAAGCACGTCATCACATTGCTTCTGAAGTTCGA
GACATTAAGACGTCACTACGCGAGATCAAGGAGAGAAGTGAAAATATGACTTCCGACTTT
CCTCGGAAGAGGGACCTAGTGGTAAATGCACTACAGCTGCTGAACAGTACGACCCTCGGT
TGGATTCCATTTTCATTGAAGAAGATGATGTTGTGGGCATTGATTCAACACGAGATGATT
TGA
>FCD_00021211	+	
ATGGGCTGCGCTACGTCGAGGATTGATAAAGAAGAGAGAGTGCAGGTTTGCAAGCAGAGA
AAGAGGCTAATGAAACAGTTAGTGGGGTTTAGAGGAGAATTTGCAGATGCCCAATTGGCG
TATTTAAGAGCATTGAAGAATACCGGGGTGACCCTCCGACAATTCACGGAATCCGAGTCC
TTGGACATGGAGAATACTGCTGATGTCTTTGCGTTGCCGCCCTCCCCGCCTCTGCCATTG
CCGCCTTCACCTCCACCACCACCTCCCCTTAGTCCTGATTCGAGGAAGGTGGAGAATGAT
CAAAAAGAAGAGGTGGGTGAAGAGGAAAGCAAAGAGATTGCTCAGTTCGACACCCCGTCA
TCGCATCCAATTCTGGGCTCGTCGTGGGAATCTTGGGACGTCTTTAGGTCTTCTTCACCG
TACCATTGGGGAAAAGACGAAATCGTGGAACCAGTGGAGGAGGAAGACTGGGCGGAGACT
AAGACGGAGTTTGAGGAGGACGAACCGGAAGAGAAAGCTTCCACAGATGTGCTTGCTGGG
CCACTTCCGGAGAAACCGCAAACTGCAGGTTCTGTTGATGATAATTCATCCACGACGAGC
TGGTACGCCAAAGACACGACATATACGGCCTTGGTATTACGGAGGAGCAAGAAGACCTTG
GAGGGTATAGCCAAGGAGTTAGATGATTATTTCTTGAAAGCATCAGCTGGTGTAAAGGAA
ATCACGGTTCTTATGGACTTAAATGGAAGTGATAGGTTTCTTCCTCAGAATGTCAAAGAA
AACAAGGGAATTATTGCTTGCGCGAGGCTTGGTGGTAATGTAGATCACAAGAACGGGAAA
AAAGGCAATACTGCAAAGGTCTTTAGTGCATTGTCATGGAGTTGGTCTTCTAAGTCACTT
CCGTTTACAAGAGAATCTGTTGATTCTGGTGAACCATGCAGGCCTGGAGCTCATTGTATC
ACGCTTAAAAAGTTACTTGACGAGGAAACAAAACTTTACAAGGAAGTCAAGGAGGAAGAG
ATTACCAAAATAGAGCTTGAGAAGAAATCCTCATTGCTGCGTAAACAAGAGGAGGAAAAC
CAGGAGTGGACGAAGACAGACAAAACTCGTTTGAGTGTTGAGAGTTTGGAGGCTGACCTC
AGCCGTCTCCAACTGTCAATAAGTAGGACTTCATCTTCTATATTGACGCTCATAGACGAC
GAGTTGTATCCGCAGTTGGTTGCAATAACTTCCGGGCTATTGCATGTGTGGAGAGTAATG
TATGAAAGTCACCAAGCTCAATTCCATATTTCACAGCAGTTAAATCATCGAACTGATGAT
CAAAAGATGGACCTGAGCACCGCTTACCATCGCCAAGCTGCAGCTCAACTTGAATCCGAG
GTCTATCGTTGGTACAACAGCTTCTGCCAAGTTGTAAACTTTCAACTAGAGTACGTTAGA
GCCCTGTGTAGATGGATCAAACTCACAGATAGCCTTAAAGATGATCATCGACAAAGTCTT
CACTCGTCTGCTGTTCACAGCTTTTGTCACCAGTGGCAGCTCGCTCTAGAAATATTGCCC
GATAAGGCAGCCTCAGAGGCGATTAAGGGCCTTTGCTCAGCCATTCACTCAATCGTGGTT
CAGCAGGAAGAGGAGTACAGCCTACAGAGAAAGTTTGAAAAAGCGGAGAAAAGGTTGCAG
AAGGAGCTGGACTCTCTGGACGAGATGGAGAGAAAACTCAAGGGTAGCTTCACCGTCGAA
GCTGGAAACTCCAATTTGAGTCCCAAGCATCCTTTGACACTCAAGCGCACCAAAACCGAA
GCATTAAAGAAGCTAGTGGCAGATGAAAAGGTGAGATATCTAAAGTCAGTGCAAGCCACC
AAAACGATGACTTTGAATAACCTAAAGACGAGCCTCCCCAATGTATTTAAAGCACTGATG
GATTTCTCTAGGGGCTCCGTTGATGCCATTGACACCGTTTTTAACCATATCAAACCTGTG
GATAATTGTGAAGCCGAAGTGGAAAGCCTTGAGAGTTGA
>FCD_00021178	+	
ATGACTTCTTCTGTGCATGATATTTCCGATAACTGTGAAGCTGATGAGCAGCAGAAACAG
TCAGAATCTCAGCTCGAGTCATCTTCTCCGGCAGCTGGAATTTCTCATGGTGTAAATACG
ACCCCGAATGTTCAGTATGCAACCCCTCCGCAATTTGGAGCAGGACATGCAGTGGCACCA
GCAGCTTATCCATATCCAGATCCTTACTATAGAAGCATCTTTGCACCCTATGATGCACAA
CCATATCCTCCACAGCCTTATGGTGGACAACCCATGGTCCATCTCCAGTTAATGGGAATA
CAGCAAGCTGGAGTACCGTTGCCATCAGACGCTGTTGAGGAACCTGTATTTGTGAATGCG
AAACAATATCATGGCATCTTACGACGCCGACAATCTCGTGCAAAAGCAGAATCAGAAAAT
AAAGCTCTCAAGTCTAGAAAGCCATACCTGCATGAATCTCGACATTTGCATGCGTTAAGA
AGGGCCAGAGGATGCGGGGGCCGTTTTCTCAATTCAAAGAAAAACGAAAAGCAACAAGAT
GAAGTGGCATCAGGTGACAAATCACAGCCTAATATCAACTTGAACTCCGATAAAAACGAA
CGAGCCCCTGCAGATGGTACGTCGTAA
>FCD_00021139	+	
ATGTTGAGGAAAAACCCAAACTTGAGTGGCCAGTGCACGACGACGAACAACCAGATCTGT
TATAACCCGGCCGCATATGCGATCGTGAATCTAGATCTGCCGCTACAGCGCCACTACCGT
CGCACCACCACAACCGCAAGCAAGAGCTTCACGAAGTTGTTCAACGGCGTCCCAAGTCGA
CACGGATCCAACTTCCCATCCCCACGGCGGCGCGAGCTCGTCCGGCTTCCATGA
>FCD_00021138	-	
ATGGATTCGATATCGCGTAGCCTCGTCACCGTCACAATCCCAATGCCATCGAGATCCATC
GCTATCGCTGTCCTGATCTTCGGTCCACAAGAGGAGAGAGAGATAGAGAGAGAGAGAGGG
AGAGAGAGAGGACATAGAGAGGGGAAGAGAGGTTTTGTGGTCAAAGTTTGTTCCGAGATC
ATCAGTCGCGGCGGAGAAATGGCGGAGATTGTAGTGGGCTCTGTCATTGACAAGCTGGTA
GACTTACTATTGGACGAGGCAAGATTGTTCAAGGGAGTCCACAAAGAAGTCGAAAGTATA
ACAGATGAACTAGAAAGCATCAAGTGTTTCTTGAAAGATGCAGAATCAAGGTCCGGGAAA
GGAGACGTCAAAGACGGCGTGAAAATTTGGGTGAAACAAGTAAGGGACGAAGCTAATCAC
ATAGAAAACGTGATTGATGAATACCTTCGCCAAGTTGCACCACGTTGTCATGAGAGTGGT
TTCCTTCAGAATATCCGTCGCTCGGTCAAACAGCTAAAAGCACGTCATCGCATTGCTTCA
GAGGTTCGAGACATTAAGACGTCACTACGCGAGATCAAGGAGAGAAGTGAAAGATATGAT
TTCCGATTTTCCTCAGAAGATGGACCCAGTGGTACAAGCACTACAGCTGTAGAACATTAC
GACCCTCGGTTGGATTCCATTTTCATTGAAGAAGATGATGTTGTGGGCATTGATTCGACA
CGAGATGAATTGATAAGCATGCTGGTTGATGGAGCATCCACGCGTGCGGTGATTTCATTC
GTAGGCACAGGTGGAGTGGGGAAGACTACTCTTGCAAGCAAAGTCTACGAGAATGAAGTG
GTTAAAAAACACTTTAAGTGCCGGTGTTGGATCACTGTGTCTCAGTCCTATGACTTGAAG
AAGAAACTTAAAAATATGGCCACACAGCTTTTCATAGATGAAAAAGGCCCCAGTGACACA
ACGGATGAGATTGAAGGCTTAATCAGGTCATTAAGAGAAGTTTTGAATACACGGAGGTAT
ATGGTAGTTTTTGATGATGTATGGGATGTAGAGTTTTGGGAAGTCATAAAACATGCTTTA
CCTCAGAATGGTAAAGGTAGCAGGGTAGTTGTCACAACCCGTAATGATACAATCGGTGCT
TTTGCTTCTCAAGAGACCTCAGGTGATCGTGTCCATAAACTGGAGCCTATGTCGGAGGAA
ATGGCTTGGGATTTGTTTGCAAAAAGGCATTCCAATCTAAAAAGTCTATGA
>FCD_00021209	-	
ATGGACAATGGCGATATCGAAGGTGGTCCGGAGGACAATTTCCACGCGCCGATTGGTCGC
AAGTACCGCCCCGTCGTCGATAATGATAGCGCCGTGCTCGAGATGTCTTCAATGGGTCCT
TCTGGATCTTCTTCTTCTTCGTCTTCTGCTCTTCCCGTTCCCCAAGCTCCTCTTAAGAAA
GTGAAAGTGAGCTCGCAGGAAAACATGGATTCCTCCACTGTAGACGTGGAAGCAAATGGA
CCCCAAAGAGAATCCAAACTGGAATTGTTTGGTTTTGATTCTCTTGTCAACATTCTCGGT
CTTAAGAGCATGACAGAGGAGCCTTTTGCGGAACCTTCTAGTCCTAGAGATGGAGAAAAT
ATTGCCATCACCCATGGGCGACCAAAGAGTTCTGATGTCAAGTCAGGTACGATGATGGGT
GTATTTGTTCCATGCTTGCAGAACATATTGGGAATTATCTATTATATCCGTTTTCTTGAT
GCAGTTGTTGATTTCTTTGTATTTTGCGAAAATTGCAGGATTGTTGGTATGGCTGGTATA
GGAGAGTCTTTATTGTTAGTAGCGCTTTGTGGCCTGTGTACTTTTCTAACTGGAATTTCT
TTGAGTGCTATTGCAACTAATGGTGCTATGAAGGGCGGGGGACCGTATTATCTAATTGGT
CGTGCCCTTGGTCCAGAAGTTGGAGTTAGCATTGGACTATGTTCTCTTCCTTGGAAATGC
AGTTGCTGGATCTCTGTGAGTGTATATTATGAATTTAGTAGTCACAGCACCACTGTCTAT
GTCTTGGGAGCTGTAGAGACTTTTTTGAAAGCTGTCCCATCTGCTGGTATCTTTAGAGGT
AAGGATTAA
>FCD_00021208	-	
ATGCTTGATGATGCAGCCGGAATAACGGGCTTGAGTCTGGCATCTTTTAAAGATAACTGG
AGTCCAGAATACCAAAATACTAACAATGGCGGAATTCCTGATCCCGAAGGAAAATGCGAT
GGTCGGTCTCTTTTTCCTGCTGTAACAGGAATAATGGCAGGTTCAAACCGATCAGCCTCA
CTGAAAGACACTCAGCGTTCAATTCCCATTGGAACACTTGCTGCAACTCTTACAACTACT
GCAATGTATCTAGTTTCTGTACTGTTATTTGGTGCCCTAGCAACCAGAGAGAAGCTTTTG
ACTGACAGGCTGCTTACAGCTACTGTCGCTTGGCCCTTTCCCAGCAATTGTTTATATTGG
AATTATTCTTTCAACTTTAGGTGCTGCTCTTCAGAGCCTGACAGTGCCCCTCGCCTGCTT
GCAGCAATGCCAATGACGATATCCTACCTGTACTTAACTACTTTAAGATGCTCCTTAGTT
GGCGTCCTCGGTGGAAAATTTCACCACTGGAGCCTCTCTCTTCTTGGAGCTTCACTCTGC
ATGGTTATTATGTTCTTGATCTCTTGGTCATTCACCGTCGTATCTCTAGCTCTCGCTAGC
CTTATATATTATTACGTGAGCATTAAAGGGAAGGCTGGGGACTGGGGTGATGGTTTCAAG
AGTGCTTATTTCCAACTAGCTCTGCGAAGTCTTCGAACACTTGGAGCAAACCAAGTGCAC
CCAAAGAATTGGTACCCCATCCCCTGA
>FCD_00021140	+	
ATGACTTCCGACTTTCCTCGGAAGGGGGACCAAATGGCAAATGCACTACAGCTGCAGAAT
AGAGCATCCATGCGTACGGTGATTTCATTAGTAGGGACAGGAGGAGTTGGAAAGACTGCT
CTTGCAAGCAAAGTCTACGACAATGAAGTGGTTAAAAAGAGAAAAGATTGTGTCGGAGTG
GCAAAATGTTCTGGAGAATATGAGCAACGAGTTTGA
>FCD_00021184	-	
ATGGGTTTCTTATTGGAAAGTCGGAAAACGGGTGGATTGGGTGTTGGTGCTGGCGGGCAA
ATGACTGCAGCGCAAAGAATGATGGCCAAGATGGGGTGGAAAGAGGGCCAAGGACTAGGC
AAACAGGAGCAGGGGATTACTACTCCTTTGATGGCTAAGAAAACTGATCGACGAGCTGGG
GTGATTGTCAATGCTAGTGAACCGAAGCTGGAGAAGAAGGTGAAGAGCGTGAATTTGAAT
GGGCCACCCACTCGGGTTATGCTGCTAAGAAATATGGTGGGACCTGGTGAAGTAGACGAT
GAGCTAGAAGAGGAGGTAGGATCAGAGTGTGCAAAATATGAACGGTGA
>FCD_00021183	-	
ATGTCGGACATCTTTATCCTCTCCCCAGAGTACCAAGATGGTCGGAAGATGTGCAAAGAA
AAGAAAATATCAATTGAAGGAACAGAATACAGAATCTTATGGTGGTGGAAGAATGATTAT
TCAGAAATCACGGGTGATTGGAGGTCTCGTCTTGCAAGCTTGAAGAAAAAAACTAGTTAT
GCTGCCATGATTGTAGATGCTGCAATGTGTAAGATCTCTTGCTCGTTAGGAGTTGGTGCT
CTCTAA
>FCD_00021182	+	
ATGAAGGGAACGGCAATGGCTGCGAATGGAACGTCGTCGTCGTCGTCGTCGTCGTTGTTG
GAAGGTGGAGGAGGGAGGAGCGAGAGTGACAAGGAGAAGACGAAGATGAGAGAGAGACAG
AGAAGAGCCATCACCGGAAAGATCTTCCATGGATTGAGGAAGCACGGCGGTTACCGCCTC
TCCCCACGCGCCGACATCAACGAGGTCCTCCGCCACCTCGCCCGTGAAGCAGGCTGGATC
GTCGAGCCCGACGGCACCACCTTCCGCTCCAACGTCGGGAACTGCTGTCCGATGTGCGGC
GCGGCGAGATCGAGAGCGAGCTCGCCGCCGACGCCGACGCCGACCAGCAGCGTTGTCTTC
GCCGGAGGCGGCGGCGGAGGAGGAGGGGAGAGTTCCACGACGGCGTCTCCGCGCCGCTTC
GCAGTGGGAGATCCGGCTATCGCCGCGCCTTCCTCGACGCTCTGCAATGTCTCCTCTAGC
GGAATGTCCTCCGTCGACGGCGACATACCGATGGCGGCGCTTTACAGCATGTACGGCGGA
TTTTCCGGCGGGCTCCAGCAGTACTCTTCCGCCGTCTTCCACGGCGAAGGAGCGTCGCCG
GCGGCGTTTCAGCAGCATCAGTTACAGGAAGCCAGGGCTTCCAACCAGAACACGCCGGTC
GGTTCGCCCCTGCACCGCGCGTGA
>FCD_00021181	+	
ATGGCTGATCTAGGGTTTCTGCCTAAAATCTTCGCCCTCCGCTCGAAGAAATTCAACACT
CCCGCTTACCGGCATTTTGGTGTCGACGGGGATCATTCTCGCGGTTTCCTACCTCGACTT
CACGGTCATAATTTCGGCTGCAAACTTCTTGTACAGCTTGGGAATGTTGTTGGAATTTGC
CTCATTTATTTGGCTAAGGAGGAAGAATCCGGGCTTGAAGAGACCGTACAAGGTTCCGAT
GGGAACGGCGGGGATAGTGATAATGTGCTTGATTCCGTCCGGGTTTTGATCTTTGTGATG
GCCATTGCTACCAAGATTGTGTTCTTGGTGAGTGGGATTATGACTGCGGCTGGGATTGGA
TGGTATTTCTTCATCAAGTTTTGCAAGTCAAGAAATTGGTTTGCGTTTAGCACCAAGGAG
TTTGAGCTTGATTCTTGA
>FCD_00021144	+	
ATGCAAACATTTGTGCAAGGAACATTTGGATACTTGGATCCAGAGTACATGCACTCGAGC
CAACTAACCGAAAAGAGTGATGTATATAGCTTCGGAGTTGTGCTAGCAGAGCTACTAACT
AGCAAGAAGGCACTATCATTAGATAGGCCAGAAAGTGACAGAAATCTAGCAAAGTGCTTT
GTCTCGGCAATGAGGGAGAATCGCTTGCTTGACATTCTTGACGTTGACATCGTCAACGAC
GGAAATCTCAAGGCTATAGAGGAAGTCGCCGTTCTTGCAACGAGATGTTTAAGGGTAAAA
GGAGAGGAAAGGCCTACAATGAAAGAGGTAGCAATGGAGTTAGAGGGATTGAGAATTACG
GAAAAACATCCGTGGCGAGAAGCTGATTTGTGTCCAGAAGAGACAGAGTACTTGCTTGGA
TCATCTTTTGATCCTTTTTCTATTGACATCAATGGTGGTGAAACAAGCGGTACAACCGAC
TACAATAGCATGCAACATCGGATGATGAATAATTCTTATGGCGATGAGCGATAG
>FCD_00021188	-	
ATGGCCACGGGCTCACTCACGTCGGCCTTCCTCAACTTGCGCCATAGCTACCGGCCCCTC
AAGCCCGGAGTTGCCAGCCATTGCTCAACTCACACCATCACCGACCATCGCTCAACGAAG
TTAGAGAAAAATTCTCACACTGACCATCGCTCGACTCGTCAACAATTGCTCGATTGGGCC
TCCCGTGAACGACCTTGCGCGACAGCTCTCAAGCCCCTGCTCCTACCAAGTGCAACTTCT
CAAGAACTATATTTTGTTGAATGCTTTATCAAATTTGGTTTTGTTGGCAATGAAATTGAT
AAAAGATTTCAATCCTGTTGTTTGGGTTACATCTCAAGAACTGGTACCGTCACATGA
>FCD_00021143	-	
ATGGACTTGTTACTGGATGGAGAATTGGGCTGCTCGGTTCTTTCGCTTGTAGGCATTGGC
GGAGTTGGTAAAACTACTCTTGCTAAAAGAGTTTACAACGTACTTTTAAACAAAAGTAGG
GTCTACGACTATATAGGCGCTAGTAAGCGTTTTGTTGGTCATGCTTGGATCACTGTGAGT
GCCTCCTATGATCTAGAGGCTATTTTGATCGACATGGTAAGGCAGTTCGGTGCAGCAGGA
AACCGTGATGTGCAGAAGGAAGAGTTAATTGATACTCTGAATCAATATTTGCAGTCGAAG
AGAGTTGGAGCAGTTATCCCATGA
>FCD_00021187	+	
ATGGATCTTGCGATGGAGATCGGAGACCTAGACGATGACGGTCGGAGGAGAGAAGAAAGA
GAGGGGTGGAGGGAAATCCGATGCCTAACCTCCTCCACGATCGTCGACGGGGGGGAGGTG
GGGCAACCAGATCTGGGTCGTCGGCCGGTGGGGGCTAGCTTGTTGGCGCGATTGGGGGGG
GAGGGGGGGTGGACGGACAGGGCTCATCGGCCAAGGTGGCCTCGTTGTTGA
>FCD_00021142	-	
ATGGCCGAGTCTGCTGTTCTTGCAATATTGAGACCCGTGATCGATAAATTGGGGCAACTG
CTTTTCGGCGAAGCAAACTTGTTCAAACATGTCCACATAGAAGTGAAGAGTCTAACGGAT
GAACTAGAGACCATTCAGTGTTTTCTCAAAGAGGCAGGGGAGAATGCGGAGATGAGAGAT
GGCGTGAAAACTTGGGTGAAACAAGTTAGAGAGGAAGCCTATCGCATAGAAGATGTCATG
GACGCGTACCTACTTCATGTGGCACAACACCATCACCAACGACGTGGGTTGATCGGTTTT
CTGCACAAAATAGGTCACTCCATCAAAGCTATGAGACCGCGCTACGACATAGCTTCTGAA
ATTCAGAACATCAAAGCATCTCTGAGCGAAATCAAGGATAGGGGCGAAAGATATGGATTT
AATTCCTTGGAACAACGATCACTTGGCAAAGCTACAAACGTGGAAAGGAAGGTTGACCCT
CGCTTGGGTTCACATTTCATCGAAGAATCTGAACTTGTTGGTATCGGTTCCCTGCAAGAT
GAACTCTCAAGATGGTTGATTCAAGGGACATCTTGGCGATCGGTGATTACATTGGTCGGC
ACCGGTGGAATTTGTAAGACAACTCTTGCTAGAAAACTTTATGACAATGAAGTGGTGAGA
GGAAACTTCAATTGTGGGGCTTGGATGAATGTGTCTCAATCTTATAACATGGAGCAGCTA
CTAAGCATCATGAATAAACAAATATTCCCGGCCAATGAATCAACCTCAGAGGAAAGCAGT
ACAACCGAAGAGCTGATTCGTACTTTGAGGAAATATCTGAAGACAAAGAGGAAAGAAGAA
GCCAGACAGTCGAACAAGTTGCTGTAG
>FCD_00021186	-	
ATGGAGGAGCTGAGCAACAGTGAGGGTCGAAGGCGGAGAGCGGCGGATCTGCGAGTCGGA
GAGCGTGGATCAGGACGAAGGCGGATCTGGGCGGGGTGGCTTTTGATGGAGCAGAGCAGT
ATTCATGGCAAGGGAGAAATAGAAATTGATCTTGCTGGAGCGACCGTAGCTCTCAAACTG
TCGAATGGACCATCGGAGATGGTCTGTAGGCAGAGGAGGGATGGAGGTGATTGTGGTGGT
GTTGTTCTAGAAAATAGAGGAGGAGAAGAAGAAAAAGGGGAATCATGA
>FCD_00021141	-	
ATGGTCTCCGGCTACTATTTCACCGGTGGCAGTGAAAATCCCCGGCATGCGGCCAGAGAG
CCATGGAGTCGGCGGAGGATTGATGGTGTAGGGGGAACGACGGATCCAACCCAACGGCAC
GACCCAAACCATCCACAGGTTGTGATTCAACCCATTGGCATGATGTTCGAAAGTGATCAC
GACCCACTTCACGTTGCCGGTGAAGCACCACTCCCCTCCGCCGGAGACGCGACGCTCGCA
ACCCACCGACGAGACAATATCATCTCATGGGATCAGAGGGTGGTGGAAACTGTTGAGGCC
CTCCTCCCAAAGATCGCCGTCTCTTTGGACGGTAGTGATGTTGCTGCAGACTTGAGAGCT
GGCCTTAGTGACAAGGAGGTTAGGAGTGAGGCCGGCGTGCTTGGTGACGAGGGACTGAGC
TGTGCAGAGGGATGGAGGTCTACGGCTACAAATGCAATGGCAAGTCTTGCCACGAGAGGG
TGA
>FCD_00021185	+	
ATGAAGAGTAGTCGTCGCCGTCAAGTTCAAGCTTCCTTTACCAATATCATTGTAGAAACG
CAGATTTCTAATAATCTTACTAACCAGAAGATCGGCAGAAGTAGTGACATCGAGCTTGCG
ATGTGCAGGAACAAGATTTTGCCTTATTGGAACTTCAGCCATAACGTCCTCGCGATAGTT
CACATGAGCCGTTGCATTTTTGAACTTGAAACTTTCAACATTTCGATGATTATTGATTGT
GAGGGTTATGTTCAAGTCATATTCCTGACGAAAATCATTGAGAACGAATCAACGTTCTTC
AGGCTATAA
>FCD_00021148	-	
ATGGATTTGGGATCGGCGAGTTCCTCGGGCAAGTACACATCTCTGCAGCCTCTTCGAGTT
CGAGATTGGTTTATCCTGAGAAAGAAATCTTCGGAAAATTTGGACAGATTCATACCAAAT
CGCGCGGCTTTGGATTTTGACTACGCGCATTACATGCTAACAGGAGGGAAGAAAGGCAAA
GAAAACTCTAGGACGAGTACTCCGTCAAGTGAGGCCTACCAAAAGAGACTCGCCGAGGTC
TTCAACATGAACCGGACTCGAATCTTTTCATTCAAGGATAAGCCGCCCATTCCAGTTGAA
CCAATTCCCCGTTGCATGTTTTCGCCACCTAGAGATCTGTCCAAACGAGTCAAGCCCCAA
CGATTCATTCCTCGGAGCGCCGAGAGGACATTGGATGCTCCGGATATTATAGACGATTTT
TACTTGAATTTGCTTGATTGGGGTCGTAGTAATGTCCTTGCGATAGCTCTAGGAAACACA
GTTTACCTCTGGAATGGTTCGGATGGCGAGACCACGGAGCTTGTCACGGTTAATGAAGAA
GATGGCCCTATAACTAGCGTGAGCTGGGCGGTTGATGGCCAGCAAATTGCGGTAGGATTG
AACAACTCACATGTCCAGATTTGGGATTGCGTCTCCGGTAGACAGCATAGAACATTGAGA
GGCGGTCACCGGGCGAGAGTAGGTGCATTGGCTTGGAACAATCACGTTCTCACAACCGGA
GGAGGGGATGGCAGAATCATCAATAATGATGTAAGGGTAAGATCACACATTGTGAAGAGT
TACAGTGGTCACCGATTGGAGGTCTGTGGACTGAAATGGTCGGCTTCCGGTCAACAATTA
GCTAGTGGAGGGAATGACAATCTTGTCTTTGTATGGGACAGGTCCGCAGCCTCCTCGAAT
TCACCAACACAGTGGCTTCACAGGCTCGAGGACCACAATGCTGCGGTGAGGGCCTTGGCT
TGGTGTCCATTTCAGGGGAATTTGCTGGCTTCTGGTGGAGGTGGGGCTGACCAGTGCATA
AAGTTCTGGAACACCAGTACCGGGATGTGCTTGAACTCGGTTAACACTGGTTCGCAAGTC
TGCGCCTTGCAATGGAACAAGAATGAGCGGGAGTTGCTGAGTTCGCATGGTTTCAATCAG
AATCAGCTTATCCTTTGGAAGTACCCTTATATGAAGAAGATGGCTGAACTTAGTGGACAT
ACATCCAGAGTCCTCTTCATGGCTCAGAGCCCCGATGGAAGAACCGTTGCATCTGCTGCT
GGGGACGAAACATTGCAGTTGTGGAATGTGTTTGGGACACCAGAAGCAGCTGCTAAACGA
CCAGAGAAAGGAAGTCCGGAGCCATTTTCTAACTTGAACCGCATCCGCTGA
>FCD_00021147	+	
ATGGACAGCCAAATTATCGGAATCAATCGGAGCAGTTGTTTGCTTAAGCCCAATTCGAGC
TTTTCGCTGCGGTTTCGAGCGTTCGGATCTCCGAAAACCCCGTTTCTTCGGTCTAATTTT
TGTAATTTGTCTCCAGGAGGTGGTTTGAGGTATAAGGGAATAAAGTGTGCAATGAAGTCT
TACAAGTTATCGGAACTTTCGACTTCCGAGGTTGAGAGTCTCAAGGCTCGTCCTCGTATC
GATTTCTCTTCGATTTTCACTATTGTCAACCCAATTGTCGATGATGTTCGGAGAAGAGGC
GACGCTGCGGTTAGAGAATATACTGCGAAGTTCGACAAAGTGGAACTGGATAAGATGGTT
GTGAGTGTTTCCGAGCTTCCTGATCCAGAGCTTGACCCTGTTATAAAAGAAGCGTTTGAT
GTGGCGTATGACAATATCTATGCATTTCATTTCGCTCAGAAGTCAGCTGAGAGAAGTGTA
GAGAACATGAAAGGTGTCAAATGCAAACGAGTGGCGAGAAGCATTGCTTCTGTCGGTCTT
TATGTTCCTGGGGGTACGGCAGTTTTACCTTCAACTGCTTTGATGCTTGCCGTTCCTGCA
AAGATTGCTGGATGTAAAACCGTCGTTCTTGCAACTCCCCCAAGTCAAGATGGCAGCATT
TGCAAGGAGGTACTATATTGTGCTAAGAAGGCGGGTGTCACTCACATTCTTAAGGCTGGA
GGAGCTCAGGCTGTATCAGCAATGGCTTGGGGTACAGAATCTTGCCCAAAGGTTGAGAAG
ATTTTTGGCCCTGGAAATCAATATGTTACAGCTGCAAAAATGATTCTCCAAAACAGTGAA
GCCATGGTGTCAATTGACATGCCTGCGGGCCCTTCAGAAGTTCTTGTCATTGCCGACAAA
TATGCCAGTCCTGTTCACATTGCTGCTGACTTACTCTCTCAGGCTGAGCATGGGCCTGAT
AGTCAGGTTGTTCTTGCCCTCGCTGGAGATGGTGTAGATTTTAAAGCTATAGAAGATGAA
TTGAAGAAGCAATGTGATAGCCTTCCAAGGGGAGAATATGCCTCAAAGGCACTGAGTCAC
AGTTTCACTGTTTTTGCCCGTGACATGGTTGAGGCAGTCTCTTTTTCAAACTTATACGCA
CCAGAGCATCTAATAGTCAATGTTAAGGATGCAGAAAAGTGGGAGGGCTTCATTGAAAAT
GCAGGGTCTGTGTTTTTGGGGCAGTGGACGCCAGAGAGCGTGGGAGACTATGCAAGCGGG
ACAAACCATGTCCTTCCCACCTATGGTTATGCCCGGATGTATGGTGGTGTCTCTCTGGAC
TCTTTCCTCAAGTACATGACAGTGCAATCTTTGACAGAGGAGGGTCTGCGAAAACTTGGT
CCGCATGTGGCAACAATGGCTGAAGTTGAGGGGCTTGAGGCGCACAAGAGAGCTGTGACT
CTTAGACTTGAGGACATCGAAGCCAGACAAGTTACTATGAGATGA
>FCD_00021146	+	
ATGCAGATTTGGTTGCTACGGCTGACTGCTTTAACAACCGCCTTCGCGGCGGCGACAATA
GCAGCTCAGTCATTACCGGCAGGCTGCGACGACCAGTACTGTGGGGACCTAAAAGTTCCA
TATCCCTTTGGTATGACTGATGAATGTGCCTTCGAAGATAAAACCTTCATCAATTGCAGC
AAATCAGGCAACGACTCTACACCGTATCTGATGAAGGGTGGTAACCTTGTTGTTAAGAAT
ATATCCCTTGATGGGGAGATGGAGATCATGAATTATGTAGCCAAAGACTGCTATAGCCAG
AATGGAATGCAAACGAATAATACAGGGCCTAGGCTCCGGTTAATCGACTTGTTCACCATC
TCCGACGCCAAGAACAAGTTCTTCGCCATAGGCTGCGACACCTACGCAATAATCAAAGGC
TCTCGAGGGAAAAACAGTTACACGACCGGTTGCTTTTCCTCGTGCCAAGAGGACGACAGC
CTAACCGAGCCTTGCTCCGGAGTTGGATGTTGCCAAGTTTCCCTCCCTAGGCAATTGGTA
AATATCAACTTGACGCTGTCAAGCTTTTACAATCATAAGTATGTCTGGGACTTTAATCCC
TGCAGCTATGCCTTTGTGGTAAAAGATGGAGAGTTCAACTTTTCGGATACGAGTTTTGAA
AAACTAAACAAAACTGAAAAGCTTCCAATGGTCATTAATTGGTCGATTGGGAATGTGTCC
TGCGAGGTAGCTCGGAAGTTTGAGAATTATTCGTGCAAAGCAAACAGCGAGTGCGTTTCT
GGTGTTAGATCTGGTTATCTTTGCCGGTGTTTGCCTGGTTATGAAGGGAACCCCTACCAT
CCACATGGTTGTACAGACATTGATGAGTGCAAGGGCAAACCAGACGCTTGTATAAATGGT
ACATGCATTAACATACCTGGGGATTTTAGTTGCTCTTGTCATGAGGGGTACACTCCGGAG
AACAAAACTACTTGTAAACCTAACCAAACCGTGAAGGTGGATCCAGCAGAGCTCTTCTCC
TCATCATTCCACTATGTAAGTGTAAGTATAGGTCTCTTAGCTCTGTTGGTTTCAAGTTTA
ATGATGCTCTGGGGGATGAAGAAAAGAAAGCTGATTAAACTCAAAGAGAAGTTCTTCGAA
CAAAATGGCGGCATAATGTTGCAACAACGACTGTCCAATCATAGATCAGGATCTTTGGAC
ACAACCAAGATCTTTACCCTGGATGAACTCAACATGGCTACAAACAATTTCCACGAAAGC
AGAATTCTCGGTGAAGGAGGTTATGGTACGGTTTACAAGGGAGAATTAACGGATAACAAG
TTGCCGGTGGCCATTAAGAAGTCAAAAGTCGGAGCGAAAACTCAATCCGAGCAATTCATC
AACGAGGTGATCGTACTCATGCAAATCAACCACAGGAATGTGGTTAAACTCTTAGGATGT
TGCTTGGAAACCGAAGTGCCTATACTAGTTTACGAGTTCATTTCCAATGGCACTCTTTTT
GAGCGAATCCACGACGTAGGCGAAGAAGTATCCCCGCTTTCATGGGAATTGAGATTGAAA
ATAGCGGCAGAAGCCGCGGACGCTCTTGCATACTTACACTACCAAACTAGCACGCCAATT
GTACACAGGGATGTGAAGACCGCAAACATACTCTTGGACAATAGCTATACGGCAAAAGTT
TCGGATTTTGGAGCTTCAAGGTTGATCCCTCTTGATCAAGAACATCAAATGCAAACATTT
GTGCAAGGAACATTTGGATACTTGGATCCAGAGTACATGCACTCGAGCCAACTAACCGAA
AAGAGTGATGTATATAGCTTCGGAGTTGTGCTAGCAGAGCTACTAACTAGCAAGAAGGCA
CTATCATTAGATAGGCCAGAAAGTGACAGAAATCTAGCAAAGTGCTTTGTCTCGGCAATG
AGGGAGAATCGCTTGCTTGACATTCTTGACGTTGACATCGTCAACGACGGAAATCTCAAG
GCTATAGAGGAAGTCGCCGTTCTTGCAACGAGATGTTTAAGGGTAAAAGGAGAGGAAAGG
CCTACAATGAAAGAGGTAGCAATGGAGTTAGAGGGATTGAGAATTACGGAAAAGCATCCG
TGGCGAGAAGCCGATTTGTGTCCAGAAGAGACAGAGTACTTGCTTGGATCATCTTTTGAT
CCTTTTTCCATTGACATCAATGGTGGTGAAACAAGCAGTACAACCTGA
>FCD_00021145	+	
ATGAACGAACTCAACAAGGCTACAAACAATTTCCACGAAAGCAGAATTCTCGGTGAAGGA
GGTTATGGTACGGTTTACAAGAGAGAATTAACGGATAACAAGTTGCCGGTCGCCATTAAG
AAGTCAAAAGTCGGAGCAAAAACTCAATCCGAGCAATTCATCAACGAGGTGATCGTACTC
ATGCAAATCAACCACAGGAATGTGGTTAAACTCATAGGATGTTGCTTGGAAACCGAAGTT
CCTTTACTAGTTTACGAGTTCATTTCCAATGGCACTCTTTTGGAGCGAATCCACGACGTA
GGCAAAGAAGTAACCCCGCATTCATGGGAATTGAGATTGAAAATAGTGGCAGAAGCCGCG
GACGCTCTTGCATACTTACACTACCAAACTAGCACGCCAATTGTACACAAAGATATGAAG
ACCGCAAACATACTCTTGGACAATAGCTATACGGCAAAAGTTTCGGATTTTGGAGCTTCA
AGGTTGATCCCTCTTGATCAAGAACATCAAATGCAAACATTTGTGCAAGCAACATTTGGA
TACTTAGATCCAGAGTACATGCAATCGAGCCAACTAACCAAAAAGAGTGACGTATATAGC
TTCGGAGTTGTGCTAGCAGAGCTACTAACTAGCAGGAAGACACTATCTTTAGATAGGCCA
GAAAGTGACAGAAATCTCGCAAACTGCTTTGTCTCGGCAATGAGGGAGAATCGCTTGCTT
GACATTCTTGATGTCGACATCGTCAACGACGGAAATCTCAAGGCTATAGAGGAAGTCGCC
GTTCTTGCAACGAGATGTTTAAGGGGAGAGGAAAGGCCTACCATGAAAGAGGTAGCAATG
GAGTTAGAACAAAATTCCTTTGGTATCATGGGATGCAATAATTGA
>FCD_00021189	+	
GACAATTACACTTTGGAGGAACTTCTAGATGAAGATGAAATCATTCAAGAGTGCAAAGCT
CTCAACGGACGCCTTATCAACTTTTTGAGAGAGAGAGTCCAGGTTGAACAACTTCTACGA
TACATTGTTGAAGAAGCTCCTGAAGATGCTGAGAAGAGGCGAACTTTTAAATTTCCTTTT
ATTGCCTGTGAGATTTTTACTTGCGAAGTTGATATCATTCTCAAAACATTGGTAGAGGAT
GAGGAGTTAATGGACTTGTTGTTTTCCTTTTTGGAACCAAATCACTCTCACAGCACGCTT
CTGGCTGGGTACTTTAGCAAGGTTGTCATATGCTTGCTGTTGCGAAAGACAGCTCCATTT
ATGAACTATATTCAAGCTCATCGGGAAATTGTCCAGAAGCTAGTTGATCTGATTGGAATC
ACATCCATTATGGAGGTCTATTGCTGGTCGCCCTTTTCTTATTGCTTCTAG
>FCD_00021149	-	
ATGTTTGGGACTAATAAGCATAAGGGGAATGATAACTACTTGCGGGAGGGATGCTTGATG
GAAGAACAACGGCTGAATGAACAAGAACAGGGGCTGAATGGGGAAATTTTGATGAGTCCC
ATGCATAAGTTTGGATGTGTTCGGGAGAAGAGGAAGCAGCAAGATGGTGAGAAGATACGG
GAGTTTACTCGTGAGGAAGGAGACTTTGTTTACGGGACGCTTAGCCTGCCCACGCAACAC
CCTTTCGCTAAGATGTCTCATTATCTACATGATGTGGGGGACGTTCCTACTACGCATCAG
CTACAATCGGCGGTGACAACTGATTCGGAGAGCGATGAATGTGTTTCGTGCAAAATTCTT
CCACAACTTGGAGCTAAGGGATTTATCCAATATTGA
>FCD_00021180	+	
ATGAAATGGGCCGTGGCGGGCTTGAGTAGCCCAACCCAACGAAAAAGCCCACTGGTGGTT
TTCTCGTCTCGTTCCTTCCTTTGTCGCTGCTGCGTCCTTCTTCCCAAACATCAACCAGCA
AAAGGCAGCAAAAACGGAGCTTTGGCTATGGAGGAGCAGAAGCAGAAGGAGAAGGACAAA
GAGCCGATAAAGGAAGCATCGGAAGAGATTTCTCGCCGCTTCAAAACCTTACTCGACTCT
CGTGATTTGGATTCCCTCAAACAAACCCAACATCTCATGATGGCAGAGCTATTCTGTTTT
AATAACCAGATGAATGATCACGCTGCACAAAGAAAGACAAATTTGAATTCCTCATGGCTA
TTTTCGTGTTTGGATTCGGGATCAGGTGTTGATGATGTGAATTTGAAGTATGATGTTATG
GCTGGCCGATTTCCAAATGATATTTGGGGTCTTGCAATTTCTGTTAATGGCATCCAAACT
ATTTCGTTACTAGTTGCTGATTTCTTGAACGGTGCCTGTTATACAGTAGCTGATTTATTT
CCCACTATAATTTCTTTTCTCAATCACAGATTAGGAAGGTTGCAAGATAGCAATGCGGTT
CTGTCTCATTTTAACGAGTATTCTGAGAATTGCTATGCCGAGAGTGATCGTGTGTCTGTA
CTCATTTTGCCTCGAACTCCTGCAAATTCATGCTTGACATCTCGGGAGTATGAAGTCGAG
AATGTTGGGCAACTATCCAGATGCGTTTCCAGGCGACTCGAAAGGAGTACTCGACCGAAG
ACCGGACCTGGAATTGCCTTAGTGACACACTGGACTGGCAAAACCACCCCAACAACTCAA
CAACATCAAAATAATCATCAAAACCCTTTACCTCAAGATGATGATCAAATTTTGCCAATC
ACCAACAACAAAATTAAACCCTCAAATCCCAACAAACTCACCCTCCTGCCCCTCATCTTC
CTCATCTACTTCGAGGTCGCTGGCGGCCCTTACGGCGAGGAGCCTGCGGTGCAAGCCGCC
GGGCCGCTCTTCGCCCTCCTCGGCTTCCTCGTCTTCCCCTTCATCTGGAGCATCCCGGAA
GCCCTAGTCACCGCCGAGCTCTCCACCGCCTTCCCCGGCAATGGCGGCTTCGTCATCTGG
GCCGACCGGGCCTTCGGACCCTTCTGGGGCTCCCTCATGGGAACCTGGAAGTTCCTCAGC
ATTGTCATCAACATCGCTGCCTTTCCGATCCTCTGCGTCGACTACGTCGAAAAGATTTTC
CCCGTTCTCGAATCGGGTTGGCCTCGTTACGTCGCCATCTTCGCCATGATCTTGATCCTT
GCGTTCCTTAACTACACTGGTTTAGCCATAGTCGGTTATATTCGTCCCCGAAGGTGGATC
AGTTTGGGACAGAAGGGAGTGAAGAAGGATTGGAATTTGTATTTCAACACATTGTTTTGG
AACTTGAATTTTTGGGACAATGTTTCGACTTTAGCCGGAGAAGTTGACAAGCCTCACAAG
ACCTTCCCTTTAGCCCTTCTTGTGGCGGTGATATTCACTTGTTTGTCGTACTTGTTCCCG
CTTTTCGCAGTAATCGGGTCGGTTACCGTGGATCAGAGCCGATGGGAGACCGGATTCCAC
GCCGAGGCAGCGCAAATCATCGCCGGGAATTGGCTAAAAGTCTGGTTAGAGATCGGTGCC
GTGTTTGTCCGCAATCGGACTCTTTGA
>FCD_00021151	-	
ATGTGGAACAACAACGATCACGAGACCGCCATCTTTCCACCTTGTAGGGGGTTCTTGACG
CCTCCTCCGGCGTCGTTGAACAATCCGAAGACTTCGTATTCGTCGATGACGGATTATACG
AGAAGGTCTCCGGCGAACAAAGGCGATAATTTTCACGTGATTTACAAAGTCCCTTCTGGT
AATTCTCCCTATGTCAGAGCCAAACAAGTTCAGCTGATAGAGAAGGATCCAAGCCGGGCA
ATTTCTCTGTTCTGGTCTGCGATAAATGCGGGGGATAGAGTCGACAGCGCGTTGAAAGAC
ATGGCGGTTGTGATGAAACAACTGAATCGGTCTGATGAGGCCATCGAAGCGATTAAATCT
TTTCGTCATCTCTGTTCCAATGACTCTCAGGAATCTCTTGACAACGTGCTTGTTGAATTG
TACAAGAGGGCGGGTCGAATTGATGAGGAGATTGAGATGCTGCAGAACAAACTGAAATGC
ATTGAGGAAGGCACAGCTTTTGGTGGAAGGAGGACAAAAACAGCAAGATCTCAGGGAAAG
AAAGTTCAAATAACTATTGAACAAGAGAAAGCAAGGCAAGCGTTATCGCTGGAGTCGGAC
AAGAATAAGCAATGCAATTTGGCAATCTGTTTGATGCACATGAACAGAAAATCGGAGGCA
AGATCTTTGCTTCAGGCTGTAAGAGCTTCGTCGGGTAAGAAGCCGATGGACGAAGCATAT
GCCAAGTCATTTGAACGTGCTCACGAAATGCTGGCTAAATTAGAGACAGAATCGGTGGTT
[truncated: 37,058,437 more chars]
